# Supplementary material for: Identifying gene regulation modules associated with tumor metastasis using a network decomposition approach and combinatorial fusion analysis
Source: PLoS One. 2026 Jun 26;21(6):e0337873. doi: 10.1371/journal.pone.0337873 (PMC13308872; doi:10.1371/journal.pone.0337873)
Supplement: S1 File — (XLSX) [file pone.0337873.s001.xlsx]

## Sheet: Sheet1
Data items	Subgraphs ID	Gene Symbols
d1	14	TGFB1|VEGFA|PDGFB|EPAS1
d2	14	TGFB1|VEGFA|SLC2A1|EPAS1
d3	14	TGFB1|VEGFA|TGFA|EPAS1
d4	14	TGFB1|PDGFB|SLC2A1|EPAS1
d5	14	TGFB1|PDGFB|TGFA|EPAS1
d6	14	TGFB1|SLC2A1|TGFA|EPAS1
d7	14	VEGFA|PDGFB|SLC2A1|EPAS1
d8	14	VEGFA|PDGFB|TGFA|EPAS1
d9	14	VEGFA|SLC2A1|TGFA|EPAS1
d10	14	PDGFB|SLC2A1|TGFA|EPAS1
d11	14	PTPN11|CRK|GRB2|GAB1
d12	14	PTPN11|CRK|PIK3CA|GAB1
d13	14	PTPN11|GRB2|PIK3CA|GAB1
d14	14	CRK|GRB2|PIK3CA|GAB1
d15	28	TGFB1|VEGFA|EGLN2|EPAS1
d16	28	TGFB1|VEGFA|ARNT|EPAS1
d17	28	TGFB1|VEGFA|CREBBP|EPAS1
d18	28	TGFB1|PDGFB|EGLN2|EPAS1
d19	28	TGFB1|PDGFB|ARNT|EPAS1
d20	28	TGFB1|PDGFB|CREBBP|EPAS1
d21	28	TGFB1|SLC2A1|EGLN2|EPAS1
d22	28	TGFB1|SLC2A1|ARNT|EPAS1
d23	28	TGFB1|SLC2A1|CREBBP|EPAS1
d24	28	TGFB1|TGFA|EGLN2|EPAS1
d25	28	TGFB1|TGFA|ARNT|EPAS1
d26	28	TGFB1|TGFA|CREBBP|EPAS1
d27	28	VEGFA|PDGFB|EGLN2|EPAS1
d28	28	VEGFA|PDGFB|ARNT|EPAS1
d29	28	VEGFA|PDGFB|CREBBP|EPAS1
d30	28	VEGFA|SLC2A1|EGLN2|EPAS1
d31	28	VEGFA|SLC2A1|ARNT|EPAS1
d32	28	VEGFA|SLC2A1|CREBBP|EPAS1
d33	28	VEGFA|TGFA|EGLN2|EPAS1
d34	28	VEGFA|TGFA|ARNT|EPAS1
d35	28	VEGFA|TGFA|CREBBP|EPAS1
d36	28	PDGFB|SLC2A1|EGLN2|EPAS1
d37	28	PDGFB|SLC2A1|ARNT|EPAS1
d38	28	PDGFB|SLC2A1|CREBBP|EPAS1
d39	28	PDGFB|TGFA|EGLN2|EPAS1
d40	28	PDGFB|TGFA|ARNT|EPAS1
d41	28	PDGFB|TGFA|CREBBP|EPAS1
d42	28	SLC2A1|TGFA|EGLN2|EPAS1
d43	28	SLC2A1|TGFA|ARNT|EPAS1
d44	28	SLC2A1|TGFA|CREBBP|EPAS1
d45	28	GRB2|GAB1|HGF|MET
d46	28	PTPN11|CRK|MET|GAB1
d47	28	PTPN11|GRB2|MET|GAB1
d48	28	PTPN11|PIK3CA|MET|GAB1
d49	28	CRK|GRB2|MET|GAB1
d50	28	CRK|PIK3CA|MET|GAB1
d51	28	GRB2|PIK3CA|MET|GAB1
d52	28	ETS1|JUN|PTPN11|MAPK1
d53	28	ETS1|JUN|MAP2K1|MAPK1
d54	74	GRB2|PTPN11|GAB1|MET
d55	74	GRB2|CRK|GAB1|MET
d56	74	GRB2|PIK3CA|GAB1|MET
d57	74	GAB1|SOS1|GRB2|MET
d58	74	PTPN11|RAPGEF1|CRK|GAB1
d59	74	PTPN11|SOS1|GRB2|GAB1
d60	74	PTPN11|AKT3|PIK3CA|GAB1
d61	74	CRK|MAPK1|PTPN11|GAB1
d62	74	CRK|SOS1|GRB2|GAB1
d63	74	CRK|AKT3|PIK3CA|GAB1
d64	74	GRB2|MAPK1|PTPN11|GAB1
d65	74	GRB2|RAPGEF1|CRK|GAB1
d66	74	GRB2|AKT3|PIK3CA|GAB1
d67	74	PIK3CA|MAPK1|PTPN11|GAB1
d68	74	PIK3CA|RAPGEF1|CRK|GAB1
d69	74	PIK3CA|SOS1|GRB2|GAB1
d70	76	PTPN11|GRB2|MET|GAB1
d71	76	CRK|GRB2|MET|GAB1
d72	76	PIK3CA|GRB2|MET|GAB1
d73	92	PTPN11|GRB2|MET|GAB1
d74	92	CRK|GRB2|MET|GAB1
d75	92	PIK3CA|GRB2|MET|GAB1
d76	280	SOS1|MET|GAB1|GRB2
d77	280	TGFB1|EGLN2|ARNT|EPAS1
d78	280	TGFB1|EGLN2|CREBBP|EPAS1
d79	280	TGFB1|ARNT|CREBBP|EPAS1
d80	280	VEGFA|EGLN2|ARNT|EPAS1
d81	280	VEGFA|EGLN2|CREBBP|EPAS1
d82	280	VEGFA|ARNT|CREBBP|EPAS1
d83	280	PDGFB|EGLN2|ARNT|EPAS1
d84	280	PDGFB|EGLN2|CREBBP|EPAS1
d85	280	PDGFB|ARNT|CREBBP|EPAS1
d86	280	SLC2A1|EGLN2|ARNT|EPAS1
d87	280	SLC2A1|EGLN2|CREBBP|EPAS1
d88	280	SLC2A1|ARNT|CREBBP|EPAS1
d89	280	TGFA|EGLN2|ARNT|EPAS1
d90	280	TGFA|EGLN2|CREBBP|EPAS1
d91	280	TGFA|ARNT|CREBBP|EPAS1
d92	280	ETS1|PTPN11|MAP2K1|MAPK1
d93	280	JUN|PTPN11|MAP2K1|MAPK1
d94	328	MAPK1|GAB1|MET|PTPN11
d95	328	RAPGEF1|GAB1|MET|CRK
d96	328	RAP1A|CRK|GAB1|RAPGEF1
d97	328	SOS1|MET|HGF|GRB2
d98	328	SOS1|GAB1|MET|GRB2
d99	328	PTPN11|MET|HGF|GAB1
d100	328	CRK|MET|HGF|GAB1
d101	328	GRB2|MET|HGF|GAB1
d102	328	PIK3CA|MET|HGF|GAB1
d103	328	BAD|PIK3CA|GAB1|AKT3
d104	328	AKT3|GAB1|MET|PIK3CA
d105	328	ETS1|PTPN11|GAB1|MAPK1
d106	328	ETS1|MAP2K1|ARAF|MAPK1
d107	328	JUN|PTPN11|GAB1|MAPK1
d108	328	JUN|MAP2K1|ARAF|MAPK1
d109	344	SOS1|GAB1|MET|GRB2
d110	392	MAPK1|ARAF|PTPN11|MAP2K1
d111	392	GRB2|HGF|GAB1|MET
d112	392	MAPK1|GAB1|MAP2K1|PTPN11
d113	394	GRB2|HGF|GAB1|MET
d114	2184	EPAS1|EGLN2|CREBBP|ARNT
