# Supplementary material for: Identifying gene regulation modules associated with tumor metastasis using a network decomposition approach and combinatorial fusion analysis
Source: PLoS One. 2026 Jun 26;21(6):e0337873. doi: 10.1371/journal.pone.0337873 (PMC13308872; doi:10.1371/journal.pone.0337873)
Supplement: S3 File — (XLSX) [file pone.0337873.s003.xlsx]

## Sheet: TOP Subgraph
Combination Features	ID	Genes	Weighted_SC	Rank_weighted_sc
FC_HR_occ_cdg	d77	TGFB1|EGLN2|ARNT|EPAS1	0.699	1
	d24	TGFB1|TGFA|EGLN2|EPAS1	0.68	2
FC_HR_occ	d24	TGFB1|TGFA|EGLN2|EPAS1	0.783	1
	d21	TGFB1|SLC2A1|EGLN2|EPAS1	0.749	2
FC_HR_cdg	d24	TGFB1|TGFA|EGLN2|EPAS1	0.749	1
	d78	TGFB1|EGLN2|CREBBP|EPAS1	0.748	2
FC_occ_cdg	d40	PDGFB|TGFA|ARNT|EPAS1	0.824	1
	d25	TGFB1|TGFA|ARNT|EPAS1	0.795	2
HR_occ_cdg	d77	TGFB1|EGLN2|ARNT|EPAS1	0.683	1
	d21	TGFB1|SLC2A1|EGLN2|EPAS1	0.657	2
FC_HR	d24	TGFB1|TGFA|EGLN2|EPAS1	0.975	1
	d78	TGFB1|EGLN2|CREBBP|EPAS1	0.85	2
FC_occ	d25	TGFB1|TGFA|ARNT|EPAS1	0.929	1
	d43	SLC2A1|TGFA|ARNT|EPAS1	0.866	2
FC_cdg	d40	PDGFB|TGFA|ARNT|EPAS1	0.875	1
	d91	TGFA|ARNT|CREBBP|EPAS1	0.875	2
HR_occ	d21	TGFB1|SLC2A1|EGLN2|EPAS1	0.786	1
	d77	TGFB1|EGLN2|ARNT|EPAS1	0.736	2
HR_cdg	d78	TGFB1|EGLN2|CREBBP|EPAS1	0.725	1
	d18	TGFB1|PDGFB|EGLN2|EPAS1	0.725	2
occ_cdg	d93	JUN|PTPN11|MAP2K1|MAPK1	0.929	1
	d52	ETS1|JUN|PTPN11|MAPK1	0.875	2

## Sheet: FC_HR_occ_cdg
Top 2 subgraph ID						PPI Partner result from STRING database			Gene Ontology Enrichment Analysis (GOEA) Result
	Item ID	Gene symbols	Weighted_SC	Rank_weighted_sc		Gene Symbols	PPI Partner		TOP 1
Top 1	d77	TGFB1|EGLN2|ARNT|EPAS1	0.699	1		TGFB1	DCN		TGFB1|EGLN2|ARNT|EPAS1
Top 2	d24	TGFB1|TGFA|EGLN2|EPAS1	0.68	2			ENG			Category	Term	Genes	Genes	Count	%	P-Value	Benjamini		Category	Term	RT	Genes	Count	%	P-Value	Benjamini
							ITGAV			DISGENET	Hereditary Paraganglioma-Pheochromocytoma Syndrome	RT	#VALUE!	4	13.3	2.6e-05	0.011		WIKIPATHWAYS	Type 2 papillary renal cell carcinoma	RT	#VALUE!	11	36.7	7.7e-19	1.4e-16
							LRRC32			DISGENET	Paraganglioma	RT	#VALUE!	3	10	0.00049	0.1		WIKIPATHWAYS	Cancer pathways	RT	#VALUE!	15	50	1.6e-11	1.4e-09
							LTBP1			DISGENET	Squamous cell carcinoma of esophagus	RT	#VALUE!	4	13.3	0.0018	0.23		WIKIPATHWAYS	TGF beta receptor signaling in skeletal dysplasias	RT	#VALUE!	8	26.7	2.4e-10	1.4e-08
							LTBP3			DISGENET	Malignant neoplasm of pancreas	RT	#VALUE!	4	13.3	0.0022	0.23		WIKIPATHWAYS	TGF beta receptor signaling	RT	#VALUE!	7	23.3	9e-09	4e-07
							LTBP4			DISGENET	Rubinstein-Taybi Syndrome	RT	#VALUE!	2	6.7	0.0051	0.35		WIKIPATHWAYS	Hypothesized pathways in pathogenesis of cardiovascular disease	RT	#VALUE!	5	16.7	7.1e-07	2.5e-05
							TGFBR3			DISGENET	RUBINSTEIN-TAYBI SYNDROME 1	RT	#VALUE!	2	6.7	0.0051	0.35		WIKIPATHWAYS	Osteoarthritic chondrocyte hypertrophy	RT	#VALUE!	5	16.7	1.2e-05	0.00036
							TGFBR1			DISGENET	Craniofacial Abnormalities	RT	#VALUE!	4	13.3	0.0072	0.35		WIKIPATHWAYS	Clear cell renal cell carcinoma pathways	RT	#VALUE!	5	16.7	0.0001	0.0025
							TGFBR2			DISGENET	Familial thoracic aortic aneurysm and aortic dissection	RT	#VALUE!	3	10	0.0081	0.35		WIKIPATHWAYS	TGFB Smad signaling	RT	#VALUE!	3	10	0.00054	0.011
						EGLN2	EGLN3			DISGENET	Precursor Cell Lymphoblastic Leukemia Lymphoma	RT	#VALUE!	3	10	0.011	0.35		WIKIPATHWAYS	TGF beta signaling pathway	RT	#VALUE!	5	16.7	0.00055	0.011
							H3-3B			DISGENET	Neoplasms, Experimental	RT	#VALUE!	3	10	0.012	0.35		WIKIPATHWAYS	Markers of kidney cell lineage	RT	#VALUE!	4	13.3	0.00066	0.012
							EPAS1			DISGENET	Loeys-Dietz Aortic Aneurysm Syndrome	RT	#VALUE!	2	6.7	0.013	0.35		WIKIPATHWAYS	Hepatitis B infection	RT	#VALUE!	5	16.7	0.00091	0.015
							SIAH2			DISGENET	Loeys-Dietz Syndrome, Type 1a	RT	#VALUE!	2	6.7	0.013	0.35		WIKIPATHWAYS	Angiogenesis	RT	#VALUE!	3	10	0.0022	0.032
							H3C13			DISGENET	Dissection, Blood Vessel	RT	#VALUE!	2	6.7	0.013	0.35		WIKIPATHWAYS	Angiotensin II receptor type 1 pathway	RT	#VALUE!	3	10	0.003	0.04
							H3-4			DISGENET	Dissection of aorta	RT	#VALUE!	2	6.7	0.013	0.35		WIKIPATHWAYS	Extracellular vesicle mediated signaling in recipient cells	RT	#VALUE!	3	10	0.0032	0.04
							HIF3A			DISGENET	Aneurysm, Dissecting	RT	#VALUE!	2	6.7	0.013	0.35		WIKIPATHWAYS	Photodynamic therapy induced HIF 1 survival signaling	RT	#VALUE!	3	10	0.0055	0.064
							PRKCA			DISGENET	ANEURYSM, INTRACRANIAL BERRY, 1 (disorder)	RT	#VALUE!	2	6.7	0.015	0.39		WIKIPATHWAYS	VEGFA VEGFR2 signaling	RT	#VALUE!	6	20	0.0076	0.074
							HIF1A			DISGENET	Lung diseases	RT	#VALUE!	3	10	0.017	0.39		WIKIPATHWAYS	Aryl hydrocarbon receptor pathway	RT	#VALUE!	3	10	0.0076	0.074
							EGLN1			DISGENET	Loeys-Dietz Syndrome	RT	#VALUE!	2	6.7	0.018	0.39		WIKIPATHWAYS	Neuroinflammation and glutamatergic signaling	RT	#VALUE!	4	13.3	0.0077	0.074
						ARNT	CREBBP			DISGENET	Cardiac Hypertrophy	RT	#VALUE!	3	10	0.019	0.39		WIKIPATHWAYS	Aryl hydrocarbon receptor pathway	RT	#VALUE!	3	10	0.008	0.074
							EP300			DISGENET	Cardiomegaly	RT	#VALUE!	3	10	0.019	0.39		WIKIPATHWAYS	Male infertility	RT	#VALUE!	4	13.3	0.0085	0.075
							EPAS1			DISGENET	Polycythemia	RT	#VALUE!	2	6.7	0.02	0.4		WIKIPATHWAYS	NRP1 triggered signaling in pancreatic cancer	RT	#VALUE!	3	10	0.01	0.088
							SIM2			DISGENET	Erythrocytosis familial, 1	RT	#VALUE!	2	6.7	0.023	0.41		WIKIPATHWAYS	Nuclear receptors meta pathway	RT	#VALUE!	5	16.7	0.013	0.1
							ARNT2			DISGENET	Erythrocytosis	RT	#VALUE!	2	6.7	0.023	0.41		WIKIPATHWAYS	Th17 cell differentiation pathway	RT	#VALUE!	3	10	0.018	0.14
							NPAS4			DISGENET	Pulmonary arterial hypertension	RT	#VALUE!	2	6.7	0.025	0.41		WIKIPATHWAYS	LDLRAD4 and what we know about it	RT	#VALUE!	2	6.7	0.02	0.14
							ENSP00000490530			DISGENET	Bone Diseases	RT	#VALUE!	2	6.7	0.025	0.41		WIKIPATHWAYS	Circadian rhythm genes	RT	#VALUE!	4	13.3	0.021	0.14
							HIF3A			DISGENET	Pancreatic Neoplasm	RT	#VALUE!	3	10	0.027	0.41		WIKIPATHWAYS	Orexin receptor pathway	RT	#VALUE!	3	10	0.027	0.18
							HIF1A			DISGENET	Liver Cirrhosis	RT	#VALUE!	3	10	0.029	0.41		WIKIPATHWAYS	Wnt signaling and pluripotency	RT	#VALUE!	3	10	0.036	0.23
							AHR			DISGENET	Fibrosis, Liver	RT	#VALUE!	3	10	0.03	0.41		WIKIPATHWAYS	HDAC6 interactions in the central nervous system	RT	#VALUE!	3	10	0.043	0.27
						EPAS1	VHL			DISGENET	Abortion, Tubal	RT	#VALUE!	3	10	0.032	0.41		WIKIPATHWAYS	Amplification and expansion of oncogenic pathways as metastatic traits	RT	#VALUE!	2	6.7	0.049	0.29
							HIF3A			DISGENET	Miscarriage	RT	#VALUE!	3	10	0.032	0.41		WIKIPATHWAYS	Canonical and non canonical TGF B signaling	RT	#VALUE!	2	6.7	0.049	0.29
							HIF1A			DISGENET	Spontaneous abortion	RT	#VALUE!	3	10	0.032	0.41		WIKIPATHWAYS	Ebola virus infection in host	RT	#VALUE!	3	10	0.055	0.3
							ARNT			DISGENET	Early Pregnancy Loss	RT	#VALUE!	3	10	0.032	0.41		WIKIPATHWAYS	Adipogenesis	RT	#VALUE!	3	10	0.056	0.3
							ARNT2			DISGENET	Glioblastoma Multiforme	RT	#VALUE!	3	10	0.033	0.41		WIKIPATHWAYS	Hereditary leiomyomatosis and renal cell carcinoma pathway	RT	#VALUE!	2	6.7	0.057	0.3
							EGLN1			DISGENET	Idiopathic pulmonary arterial hypertension	RT	#VALUE!	2	6.7	0.04	0.49		WIKIPATHWAYS	Focal adhesion PI3K Akt mTOR signaling	RT	#VALUE!	4	13.3	0.058	0.3
							EGLN2			DISGENET	Pulmonary Emphysema	RT	#VALUE!	2	6.7	0.043	0.51		WIKIPATHWAYS	Hematopoietic stem cell gene regulation by GABP alpha beta complex	RT	#VALUE!	2	6.7	0.06	0.3
							EGLN3			DISGENET	Pheochromocytoma	RT	#VALUE!	2	6.7	0.048	0.55		WIKIPATHWAYS	Follicle stimulating hormone FSH signaling	RT	#VALUE!	2	6.7	0.068	0.33
							ELOB			DISGENET	Carcinoma, Spindle-Cell	RT	#VALUE!	3	10	0.065	0.67		WIKIPATHWAYS	Warburg effect modulated by deubiquitinating enzymes and their substrates	RT	#VALUE!	2	6.7	0.074	0.35
							EP300			DISGENET	Undifferentiated carcinoma	RT	#VALUE!	3	10	0.065	0.67		WIKIPATHWAYS	Sudden infant death syndrome SIDS susceptibility pathways	RT	#VALUE!	3	10	0.08	0.37
						TGFA	AREG			DISGENET	Carcinomatosis	RT	#VALUE!	3	10	0.065	0.67		WIKIPATHWAYS	Epithelial to mesenchymal transition in colorectal cancer	RT	#VALUE!	3	10	0.082	0.37
							EGF			DISGENET	Anaplastic carcinoma	RT	#VALUE!	3	10	0.065	0.67		WIKIPATHWAYS	Initiation of transcription and translation elongation at the HIV 1 LTR	RT	#VALUE!	2	6.7	0.09	0.4
							EGFR			DISGENET	Carcinoma	RT	#VALUE!	3	10	0.066	0.67		WIKIPATHWAYS	FBXL10 enhancement of MAP ERK signaling in diffuse large B cell lymphoma	RT	#VALUE!	2	6.7	0.093	0.4
							ERBB2			DISGENET	Growth Disorders	RT	#VALUE!	2	6.7	0.089	0.88
							ERBB3			DISGENET	Adenocarcinoma of lung (disorder)	RT	#VALUE!	3	10	0.098	0.94
							ERBB4		TOP 2
							IGF1		TGFB1|TGFA|EGLN2|EPAS1
							INS			Category	Term	Genes	Count	Count	%	P-Value	Benjamini		Category	Term	RT	Genes	Count	%	P-Value	Benjamini
							PDGFA			DISGENET	gallbladder neoplasm	RT	#VALUE!	4	11.1	4.8e-06	0.0016		WIKIPATHWAYS	Type 2 papillary renal cell carcinoma	RT	#VALUE!	11	30.6	2.1e-17	5.2e-15
							PDGFB			DISGENET	Malignant neoplasm of gallbladder	RT	#VALUE!	4	11.1	4.8e-06	0.0016		WIKIPATHWAYS	Cancer pathways	RT	#VALUE!	20	55.6	1.7e-15	2e-13
										DISGENET	Mammary Neoplasms	RT	#VALUE!	10	27.8	2.6e-05	0.0039		WIKIPATHWAYS	TGF beta receptor signaling in skeletal dysplasias	RT	#VALUE!	8	22.2	2e-09	1.6e-07
										DISGENET	Breast Carcinoma	RT	#VALUE!	10	27.8	3.1e-05	0.0039		WIKIPATHWAYS	EGFR tyrosine kinase inhibitor resistance	RT	#VALUE!	8	22.2	2.5e-08	1.5e-06
										DISGENET	Malignant neoplasm of skin	RT	#VALUE!	5	13.9	3.4e-05	0.0039		WIKIPATHWAYS	TGF beta receptor signaling	RT	#VALUE!	7	19.4	5.4e-08	2.6e-06
										DISGENET	Skin Neoplasms	RT	#VALUE!	5	13.9	3.4e-05	0.0039		WIKIPATHWAYS	ErbB signaling	RT	#VALUE!	7	19.4	1.1e-06	4.2e-05
										DISGENET	Hereditary Paraganglioma-Pheochromocytoma Syndrome	RT	#VALUE!	4	11.1	5e-05	0.0048		WIKIPATHWAYS	Focal adhesion PI3K Akt mTOR signaling	RT	#VALUE!	10	27.8	1.5e-06	5.1e-05
										DISGENET	Alveolitis, Fibrosing	RT	#VALUE!	5	13.9	0.00013	0.01		WIKIPATHWAYS	Hypothesized pathways in pathogenesis of cardiovascular disease	RT	#VALUE!	5	13.9	2.3e-06	6.8e-05
										DISGENET	Pulmonary Fibrosis	RT	#VALUE!	5	13.9	0.00014	0.01		WIKIPATHWAYS	Extracellular vesicle mediated signaling in recipient cells	RT	#VALUE!	5	13.9	4.2e-06	0.00011
										DISGENET	Head and Neck Neoplasms	RT	#VALUE!	4	11.1	0.00015	0.01		WIKIPATHWAYS	Focal adhesion	RT	#VALUE!	8	22.2	8.9e-06	0.00022
										DISGENET	Mammary Neoplasms, Human	RT	#VALUE!	9	25	0.00018	0.01		WIKIPATHWAYS	Clear cell renal cell carcinoma pathways	RT	#VALUE!	6	16.7	1.7e-05	0.00037
										DISGENET	Mammary Carcinoma, Human	RT	#VALUE!	9	25	0.00018	0.01		WIKIPATHWAYS	Pluripotent stem cell differentiation pathway	RT	#VALUE!	5	13.9	3.3e-05	0.00066
										DISGENET	Adenocarcinoma of large intestine	RT	#VALUE!	5	13.9	0.00023	0.012		WIKIPATHWAYS	Osteoarthritic chondrocyte hypertrophy	RT	#VALUE!	5	13.9	3.8e-05	0.00071
										DISGENET	Malignant Head and Neck Neoplasm	RT	#VALUE!	4	11.1	0.00036	0.017		WIKIPATHWAYS	NRP1 triggered signaling in pancreatic cancer	RT	#VALUE!	5	13.9	4.9e-05	0.00083
										DISGENET	Glioblastoma Multiforme	RT	#VALUE!	5	13.9	0.0004	0.018		WIKIPATHWAYS	Growth factors and hormones in beta cell proliferation	RT	#VALUE!	4	11.1	0.00013	0.0021
										DISGENET	Head and Neck Carcinoma	RT	#VALUE!	3	8.3	0.00044	0.019		WIKIPATHWAYS	Pleural mesothelioma	RT	#VALUE!	9	25	0.00021	0.0032
										DISGENET	Neoplasm Metastasis	RT	#VALUE!	6	16.7	0.00057	0.023		WIKIPATHWAYS	PI3K Akt signaling	RT	#VALUE!	8	22.2	0.00027	0.0034
										DISGENET	Paraganglioma	RT	#VALUE!	3	8.3	0.00075	0.028		WIKIPATHWAYS	Glioblastoma signaling	RT	#VALUE!	5	13.9	0.00027	0.0034
										DISGENET	Carcinomatosis	RT	#VALUE!	5	13.9	0.0017	0.05		WIKIPATHWAYS	Mammary gland development pathway Pregnancy and lactation Stage 3 of 4	RT	#VALUE!	4	11.1	0.00027	0.0034
										DISGENET	Carcinoma, Spindle-Cell	RT	#VALUE!	5	13.9	0.0017	0.05		WIKIPATHWAYS	MAPK signaling	RT	#VALUE!	7	19.4	0.00033	0.0039
										DISGENET	Anaplastic carcinoma	RT	#VALUE!	5	13.9	0.0017	0.05		WIKIPATHWAYS	Pancreatic adenocarcinoma pathway	RT	#VALUE!	5	13.9	0.00037	0.0042
										DISGENET	Undifferentiated carcinoma	RT	#VALUE!	5	13.9	0.0017	0.05		WIKIPATHWAYS	TGFB Smad signaling	RT	#VALUE!	3	8.3	0.00094	0.01
										DISGENET	Carcinoma	RT	#VALUE!	5	13.9	0.0017	0.05		WIKIPATHWAYS	Mammary gland development pathway Puberty Stage 2 of 4	RT	#VALUE!	3	8.3	0.0011	0.012
										DISGENET	Disease Exacerbation	RT	#VALUE!	5	13.9	0.0018	0.05		WIKIPATHWAYS	Cardiac hypertrophic response	RT	#VALUE!	4	11.1	0.0012	0.012
										DISGENET	Lung diseases	RT	#VALUE!	4	11.1	0.0019	0.052		WIKIPATHWAYS	Markers of kidney cell lineage	RT	#VALUE!	4	11.1	0.0015	0.014
										DISGENET	Glioblastoma	RT	#VALUE!	4	11.1	0.002	0.052		WIKIPATHWAYS	Lung fibrosis	RT	#VALUE!	4	11.1	0.0019	0.018
										DISGENET	Giant Cell Glioblastoma	RT	#VALUE!	4	11.1	0.0024	0.059		WIKIPATHWAYS	Neuroinflammation and glutamatergic signaling	RT	#VALUE!	5	13.9	0.002	0.018
										DISGENET	Neoplasm Invasiveness	RT	#VALUE!	5	13.9	0.0026	0.063		WIKIPATHWAYS	AGE RAGE pathway	RT		4	11.1	0.0021	0.018
										DISGENET	Prostatic Neoplasms	RT	#VALUE!	8	22.2	0.0028	0.063		WIKIPATHWAYS	Non small cell lung cancer	RT	#VALUE!	4	11.1	0.0027	0.022
										DISGENET	Malignant neoplasm of prostate	RT	#VALUE!	8	22.2	0.0028	0.063		WIKIPATHWAYS	Extracellular vesicles in the crosstalk of cardiac cells	RT	#VALUE!	3	8.3	0.0029	0.024
										DISGENET	Squamous cell carcinoma of esophagus	RT	#VALUE!	4	11.1	0.0034	0.073		WIKIPATHWAYS	Angiogenesis	RT	#VALUE!	3	8.3	0.0038	0.03
										DISGENET	Malignant neoplasm of pancreas	RT	#VALUE!	4	11.1	0.0041	0.087		WIKIPATHWAYS	Angiotensin II receptor type 1 pathway	RT	#VALUE!	3	8.3	0.0052	0.039
										DISGENET	Malignant neoplasm of breast	RT	#VALUE!	10	27.8	0.0051	0.1		WIKIPATHWAYS	Nuclear receptors meta pathway	RT	#VALUE!	6	16.7	0.0068	0.05
										DISGENET	Neoplasm Recurrence, Local	RT	#VALUE!	3	8.3	0.0068	0.14		WIKIPATHWAYS	Neovascularization processes	RT	#VALUE!	3	8.3	0.009	0.063
										DISGENET	Breast adenocarcinoma	RT	#VALUE!	3	8.3	0.0075	0.14		WIKIPATHWAYS	HDAC6 interactions in the central nervous system	RT	#VALUE!	4	11.1	0.0092	0.063
										DISGENET	Neoplasm of uncertain or unknown behavior of breast	RT	#VALUE!	3	8.3	0.0075	0.14		WIKIPATHWAYS	Photodynamic therapy induced HIF 1 survival signaling	RT	#VALUE!	3	8.3	0.0094	0.063
										DISGENET	Malignant Neoplasms	RT	#VALUE!	4	11.1	0.0077	0.14		WIKIPATHWAYS	Bladder cancer	RT	#VALUE!	3	8.3	0.01	0.067
										DISGENET	Unipolar Depression	RT	#VALUE!	5	13.9	0.0089	0.16		WIKIPATHWAYS	Embryonic stem cell pluripotency pathways	RT	#VALUE!	4	11.1	0.011	0.067
										DISGENET	Lung Neoplasms	RT	#VALUE!	5	13.9	0.0096	0.16		WIKIPATHWAYS	Aryl hydrocarbon receptor pathway	RT	#VALUE!	3	8.3	0.013	0.079
										DISGENET	Malignant neoplasm of lung	RT	#VALUE!	5	13.9	0.0097	0.16		WIKIPATHWAYS	TROP2 regulatory signaling	RT	#VALUE!	3	8.3	0.013	0.079
										DISGENET	Bladder Neoplasm	RT	#VALUE!	4	11.1	0.0098	0.16		WIKIPATHWAYS	Aryl hydrocarbon receptor pathway	RT	#VALUE!	3	8.3	0.014	0.08
										DISGENET	Malignant neoplasm of urinary bladder	RT	#VALUE!	4	11.1	0.01	0.16		WIKIPATHWAYS	Adipogenesis	RT	#VALUE!	4	11.1	0.014	0.08
										DISGENET	Familial thoracic aortic aneurysm and aortic dissection	RT	#VALUE!	3	8.3	0.012	0.19		WIKIPATHWAYS	TGF beta signaling pathway	RT	#VALUE!	4	11.1	0.014	0.08
										DISGENET	Mammary Neoplasms, Experimental	RT	#VALUE!	4	11.1	0.013	0.19		WIKIPATHWAYS	Regulation of actin cytoskeleton	RT	#VALUE!	4	11.1	0.02	0.11
										DISGENET	Craniofacial Abnormalities	RT	#VALUE!	4	11.1	0.013	0.19		WIKIPATHWAYS	Hepatitis B infection	RT	#VALUE!	4	11.1	0.02	0.11
										DISGENET	Non-Small Cell Lung Carcinoma	RT	#VALUE!	4	11.1	0.013	0.19		WIKIPATHWAYS	Breast cancer pathway	RT	#VALUE!	4	11.1	0.022	0.11
										DISGENET	Endometriosis	RT	#VALUE!	4	11.1	0.014	0.2		WIKIPATHWAYS	EGF EGFR signaling	RT	#VALUE!	4	11.1	0.023	0.12
										DISGENET	Endometrioma	RT	#VALUE!	4	11.1	0.014	0.2		WIKIPATHWAYS	Endometrial cancer	RT	#VALUE!	3	8.3	0.025	0.12
										DISGENET	Loeys-Dietz Aortic Aneurysm Syndrome	RT	#VALUE!	2	5.6	0.016	0.2		WIKIPATHWAYS	LDLRAD4 and what we know about it	RT	#VALUE!	2	5.6	0.027	0.13
										DISGENET	Dissection of aorta	RT	#VALUE!	2	5.6	0.016	0.2		WIKIPATHWAYS	Physico chemical features and toxicity associated pathways	RT	#VALUE!	3	8.3	0.027	0.13
										DISGENET	Loeys-Dietz Syndrome, Type 1a	RT	#VALUE!	2	5.6	0.016	0.2		WIKIPATHWAYS	Head and neck squamous cell carcinoma	RT	#VALUE!	3	8.3	0.033	0.16
										DISGENET	Aneurysm, Dissecting	RT	#VALUE!	2	5.6	0.016	0.2		WIKIPATHWAYS	Polycystic kidney disease pathway	RT	#VALUE!	3	8.3	0.043	0.2
										DISGENET	Dissection, Blood Vessel	RT	#VALUE!	2	5.6	0.016	0.2		WIKIPATHWAYS	Orexin receptor pathway	RT	#VALUE!	3	8.3	0.046	0.21
										DISGENET	Neoplasms, Experimental	RT	#VALUE!	3	8.3	0.019	0.23		WIKIPATHWAYS	Osteoblast signaling	RT	#VALUE!	2	5.6	0.053	0.23
										DISGENET	ANEURYSM, INTRACRANIAL BERRY, 1 (disorder)	RT	#VALUE!	2	5.6	0.019	0.23		WIKIPATHWAYS	6q16 copy number variation	RT	#VALUE!	2	5.6	0.053	0.23
										DISGENET	Benign neoplasm of esophagus	RT	#VALUE!	2	5.6	0.019	0.23		WIKIPATHWAYS	ERK pathway in Huntington 39 s disease	RT	#VALUE!	2	5.6	0.064	0.27
										DISGENET	Carcinoma in situ of esophagus	RT	#VALUE!	2	5.6	0.019	0.23		WIKIPATHWAYS	Canonical and non canonical TGF B signaling	RT	#VALUE!	2	5.6	0.064	0.27
										DISGENET	Endometrial Carcinoma	RT	#VALUE!	3	8.3	0.022	0.25		WIKIPATHWAYS	Amplification and expansion of oncogenic pathways as metastatic traits	RT	#VALUE!	2	5.6	0.064	0.27
										DISGENET	Loeys-Dietz Syndrome	RT	#VALUE!	2	5.6	0.022	0.25		WIKIPATHWAYS	NF1 copy number variation syndrome	RT	#VALUE!	3	8.3	0.067	0.27
										DISGENET	Esophageal carcinoma	RT	#VALUE!	2	5.6	0.022	0.25		WIKIPATHWAYS	Congenital generalized lipodystrophy	RT	#VALUE!	2	5.6	0.068	0.27
										DISGENET	Polycythemia	RT	#VALUE!	2	5.6	0.025	0.27		WIKIPATHWAYS	Hereditary leiomyomatosis and renal cell carcinoma pathway	RT	#VALUE!	2	5.6	0.075	0.3
										DISGENET	Esophageal Neoplasms	RT	#VALUE!	3	8.3	0.026	0.27		WIKIPATHWAYS	VEGFA VEGFR2 signaling	RT	#VALUE!	5	13.9	0.085	0.33
										DISGENET	Malignant neoplasm of esophagus	RT	#VALUE!	3	8.3	0.026	0.27		WIKIPATHWAYS	Ebola virus infection in host	RT	#VALUE!	3	8.3	0.089	0.34
										DISGENET	Cardiomegaly	RT	#VALUE!	3	8.3	0.028	0.28		WIKIPATHWAYS	Follicle stimulating hormone FSH signaling	RT	#VALUE!	2	5.6	0.089	0.34
										DISGENET	Cardiac Hypertrophy	RT	#VALUE!	3	8.3	0.028	0.28		WIKIPATHWAYS	Warburg effect modulated by deubiquitinating enzymes and their substrates	RT	#VALUE!	2	5.6	0.096	0.36
										DISGENET	Thrombocytosis, Autosomal Dominant	RT	#VALUE!	2	5.6	0.028	0.28
										DISGENET	Erythrocytosis familial, 1	RT	#VALUE!	2	5.6	0.028	0.28
										DISGENET	Erythrocytosis	RT	#VALUE!	2	5.6	0.028	0.28
										DISGENET	Pulmonary arterial hypertension	RT	#VALUE!	2	5.6	0.032	0.3
										DISGENET	Bone Diseases	RT	#VALUE!	2	5.6	0.032	0.3
										DISGENET	Diabetic Cardiomyopathies	RT	#VALUE!	2	5.6	0.035	0.33
										DISGENET	Thrombocythemia, Essential	RT	#VALUE!	2	5.6	0.038	0.34
										DISGENET	Papillomatosis	RT	#VALUE!	2	5.6	0.038	0.34
										DISGENET	Papilloma, Squamous Cell	RT	#VALUE!	2	5.6	0.038	0.34
										DISGENET	Papilloma	RT	#VALUE!	2	5.6	0.038	0.34
										DISGENET	Pancreatic Neoplasm	RT	#VALUE!	3	8.3	0.04	0.35
										DISGENET	Kidney Failure, Acute	RT	#VALUE!	3	8.3	0.041	0.35
										DISGENET	Acute Kidney Insufficiency	RT	#VALUE!	3	8.3	0.041	0.35
										DISGENET	Acute kidney injury	RT	#VALUE!	3	8.3	0.041	0.35
										DISGENET	Major Depressive Disorder	RT	#VALUE!	4	11.1	0.042	0.35
										DISGENET	Miscarriage	RT	#VALUE!	3	8.3	0.047	0.37
										DISGENET	Early Pregnancy Loss	RT	#VALUE!	3	8.3	0.047	0.37
										DISGENET	Spontaneous abortion	RT	#VALUE!	3	8.3	0.047	0.37
										DISGENET	Abortion, Tubal	RT	#VALUE!	3	8.3	0.047	0.37
										DISGENET	Dermatitis	RT	#VALUE!	2	5.6	0.05	0.37
										DISGENET	Idiopathic pulmonary arterial hypertension	RT	#VALUE!	2	5.6	0.05	0.37
										DISGENET	Adenocarcinoma, Basal Cell	RT	#VALUE!	3	8.3	0.053	0.37
										DISGENET	Carcinoma, Cribriform	RT	#VALUE!	3	8.3	0.053	0.37
										DISGENET	Carcinoma, Granular Cell	RT	#VALUE!	3	8.3	0.053	0.37
										DISGENET	Adenocarcinoma, Tubular	RT	#VALUE!	3	8.3	0.053	0.37
										DISGENET	Adenocarcinoma	RT	#VALUE!	3	8.3	0.053	0.37
										DISGENET	Adenocarcinoma, Oxyphilic	RT	#VALUE!	3	8.3	0.053	0.37
										DISGENET	Neoplasm of uncertain or unknown behavior of stomach	RT	#VALUE!	2	5.6	0.053	0.37
										DISGENET	Pulmonary Emphysema	RT	#VALUE!	2	5.6	0.053	0.37
										DISGENET	Carcinoma in situ of stomach	RT	#VALUE!	2	5.6	0.053	0.37
										DISGENET	Benign neoplasm of stomach	RT	#VALUE!	2	5.6	0.053	0.37
										DISGENET	Colorectal Neoplasms	RT	#VALUE!	4	11.1	0.058	0.4
										DISGENET	Pheochromocytoma	RT	#VALUE!	2	5.6	0.059	0.41
										DISGENET	Squamous cell carcinoma	RT	#VALUE!	3	8.3	0.059	0.41
										DISGENET	Renal Cell Carcinoma	RT	#VALUE!	3	8.3	0.063	0.41
										DISGENET	Sarcomatoid Renal Cell Carcinoma	RT	#VALUE!	3	8.3	0.063	0.41
										DISGENET	Collecting Duct Carcinoma of the Kidney	RT	#VALUE!	3	8.3	0.063	0.41
										DISGENET	Chromophobe Renal Cell Carcinoma	RT	#VALUE!	3	8.3	0.063	0.41
										DISGENET	Papillary Renal Cell Carcinoma	RT	#VALUE!	3	8.3	0.063	0.41
										DISGENET	Bipolar Disorder	RT	#VALUE!	5	13.9	0.064	0.41
										DISGENET	Stomach Carcinoma	RT	#VALUE!	2	5.6	0.065	0.42
										DISGENET	ovarian neoplasm	RT	#VALUE!	3	8.3	0.068	0.42
										DISGENET	Stomach Neoplasms	RT	#VALUE!	4	11.1	0.068	0.42
										DISGENET	Nasopharyngeal carcinoma	RT	#VALUE!	2	5.6	0.068	0.42
										DISGENET	Malignant neoplasm of stomach	RT	#VALUE!	4	11.1	0.07	0.42
										DISGENET	Malignant neoplasm of ovary	RT	#VALUE!	3	8.3	0.071	0.42
										DISGENET	Carcinoma of lung	RT	#VALUE!	2	5.6	0.071	0.42
										DISGENET	Neoplastic Cell Transformation	RT	#VALUE!	3	8.3	0.072	0.42
										DISGENET	Upper Aerodigestive Tract Neoplasms	RT	#VALUE!	2	5.6	0.074	0.42
										DISGENET	Head Neoplasms	RT	#VALUE!	2	5.6	0.074	0.42
										DISGENET	Intrahepatic Cholangiocarcinoma	RT	#VALUE!	2	5.6	0.074	0.42
										DISGENET	Cancer of Head	RT	#VALUE!	2	5.6	0.074	0.42
										DISGENET	Extrahepatic Cholangiocarcinoma	RT	#VALUE!	2	5.6	0.074	0.42
										DISGENET	Mammary Carcinoma, Animal	RT	#VALUE!	3	8.3	0.075	0.42
										DISGENET	Animal Mammary Neoplasms	RT	#VALUE!	3	8.3	0.075	0.42
										DISGENET	Liver carcinoma	RT	#VALUE!	5	13.9	0.076	0.42
										DISGENET	Neck Neoplasms	RT	#VALUE!	2	5.6	0.077	0.42
										DISGENET	Cancer of Neck	RT	#VALUE!	2	5.6	0.077	0.42
										DISGENET	Micronuclei, Chromosome-Defective	RT	#VALUE!	2	5.6	0.08	0.43
										DISGENET	Cholangiocarcinoma	RT	#VALUE!	2	5.6	0.08	0.43
										DISGENET	Micronuclei, Genotoxicant-Induced	RT	#VALUE!	2	5.6	0.08	0.43
										DISGENET	Conventional (Clear Cell) Renal Cell Carcinoma	RT	#VALUE!	3	8.3	0.081	0.43
										DISGENET	Colonic Neoplasms	RT	#VALUE!	3	8.3	0.084	0.45
										DISGENET	Malignant tumor of colon	RT	#VALUE!	3	8.3	0.091	0.48
										DISGENET	Liver Cirrhosis, Experimental	RT	#VALUE!	6	16.7	0.097	0.5
										DISGENET	Squamous cell carcinoma of lung	RT	#VALUE!	2	5.6	0.098	0.5

## Sheet: FC_HR_occ
Top 2 subgraph ID						PPI Partner result from STRING database			Gene Ontology Enrichment Analysis (GOEA) Result
	ID	Genes	Weighted_SC	Rank_weighted_sc		Gene Symbols	PPI Partner		TOP 1
Top 1	d24	TGFB1|TGFA|EGLN2|EPAS1	0.783	1		TGFB1	DCN		TGFB1|TGFA|EGLN2|EPAS1
Top 2	d21	TGFB1|SLC2A1|EGLN2|EPAS1	0.749	2			ENG			Category	Term	Genes	Count	%	P-Value	Benjamini			Category	Term	RT	Genes	Count	%	P-Value	Benjamini
							ITGAV			DISGENET	gallbladder neoplasm	RT	#VALUE!	4	11.1	4.8e-06	0.0016		WIKIPATHWAYS	Type 2 papillary renal cell carcinoma	RT	#VALUE!	11	30.6	2.1e-17	5.2e-15
							LRRC32			DISGENET	Malignant neoplasm of gallbladder	RT	#VALUE!	4	11.1	4.8e-06	0.0016		WIKIPATHWAYS	Cancer pathways	RT	#VALUE!	20	55.6	1.7e-15	2e-13
							LTBP1			DISGENET	Mammary Neoplasms	RT	#VALUE!	10	27.8	2.6e-05	0.0039		WIKIPATHWAYS	TGF beta receptor signaling in skeletal dysplasias	RT	#VALUE!	8	22.2	2e-09	1.6e-07
							LTBP3			DISGENET	Breast Carcinoma	RT	#VALUE!	10	27.8	3.1e-05	0.0039		WIKIPATHWAYS	EGFR tyrosine kinase inhibitor resistance	RT	#VALUE!	8	22.2	2.5e-08	1.5e-06
							LTBP4			DISGENET	Malignant neoplasm of skin	RT	#VALUE!	5	13.9	3.4e-05	0.0039		WIKIPATHWAYS	TGF beta receptor signaling	RT	#VALUE!	7	19.4	5.4e-08	2.6e-06
							TGFBR3			DISGENET	Skin Neoplasms	RT	#VALUE!	5	13.9	3.4e-05	0.0039		WIKIPATHWAYS	ErbB signaling	RT	#VALUE!	7	19.4	1.1e-06	4.2e-05
							TGFBR1			DISGENET	Hereditary Paraganglioma-Pheochromocytoma Syndrome	RT	#VALUE!	4	11.1	5e-05	0.0048		WIKIPATHWAYS	Focal adhesion PI3K Akt mTOR signaling	RT	#VALUE!	10	27.8	1.5e-06	5.1e-05
							TGFBR2			DISGENET	Alveolitis, Fibrosing	RT	#VALUE!	5	13.9	0.00013	0.01		WIKIPATHWAYS	Hypothesized pathways in pathogenesis of cardiovascular disease	RT	#VALUE!	5	13.9	2.3e-06	6.8e-05
						EGLN2	EGLN3			DISGENET	Pulmonary Fibrosis	RT	#VALUE!	5	13.9	0.00014	0.01		WIKIPATHWAYS	Extracellular vesicle mediated signaling in recipient cells	RT	#VALUE!	5	13.9	4.2e-06	0.00011
							H3-3B			DISGENET	Head and Neck Neoplasms	RT	#VALUE!	4	11.1	0.00015	0.01		WIKIPATHWAYS	Focal adhesion	RT	#VALUE!	8	22.2	8.9e-06	0.00022
							EPAS1			DISGENET	Mammary Neoplasms, Human	RT	#VALUE!	9	25	0.00018	0.01		WIKIPATHWAYS	Clear cell renal cell carcinoma pathways	RT	#VALUE!	6	16.7	1.7e-05	0.00037
							SIAH2			DISGENET	Mammary Carcinoma, Human	RT	#VALUE!	9	25	0.00018	0.01		WIKIPATHWAYS	Pluripotent stem cell differentiation pathway	RT	#VALUE!	5	13.9	3.3e-05	0.00066
							H3C13			DISGENET	Adenocarcinoma of large intestine	RT	#VALUE!	5	13.9	0.00023	0.012		WIKIPATHWAYS	Osteoarthritic chondrocyte hypertrophy	RT	#VALUE!	5	13.9	3.8e-05	0.00071
							H3-4			DISGENET	Malignant Head and Neck Neoplasm	RT	#VALUE!	4	11.1	0.00036	0.017		WIKIPATHWAYS	NRP1 triggered signaling in pancreatic cancer	RT	#VALUE!	5	13.9	4.9e-05	0.00083
							HIF3A			DISGENET	Glioblastoma Multiforme	RT	#VALUE!	5	13.9	0.0004	0.018		WIKIPATHWAYS	Growth factors and hormones in beta cell proliferation	RT	#VALUE!	4	11.1	0.00013	0.0021
							PRKCA			DISGENET	Head and Neck Carcinoma	RT	#VALUE!	3	8.3	0.00044	0.019		WIKIPATHWAYS	Pleural mesothelioma	RT	#VALUE!	9	25	0.00021	0.0032
							HIF1A			DISGENET	Neoplasm Metastasis	RT	#VALUE!	6	16.7	0.00057	0.023		WIKIPATHWAYS	PI3K Akt signaling	RT	#VALUE!	8	22.2	0.00027	0.0034
							EGLN1			DISGENET	Paraganglioma	RT	#VALUE!	3	8.3	0.00075	0.028		WIKIPATHWAYS	Glioblastoma signaling	RT	#VALUE!	5	13.9	0.00027	0.0034
						EPAS1	VHL			DISGENET	Carcinomatosis	RT	#VALUE!	5	13.9	0.0017	0.05		WIKIPATHWAYS	Mammary gland development pathway Pregnancy and lactation Stage 3 of 4	RT	#VALUE!	4	11.1	0.00027	0.0034
							HIF3A			DISGENET	Carcinoma, Spindle-Cell	RT	#VALUE!	5	13.9	0.0017	0.05		WIKIPATHWAYS	MAPK signaling	RT	#VALUE!	7	19.4	0.00033	0.0039
							HIF1A			DISGENET	Anaplastic carcinoma	RT	#VALUE!	5	13.9	0.0017	0.05		WIKIPATHWAYS	Pancreatic adenocarcinoma pathway	RT	#VALUE!	5	13.9	0.00037	0.0042
							ARNT			DISGENET	Undifferentiated carcinoma	RT	#VALUE!	5	13.9	0.0017	0.05		WIKIPATHWAYS	TGFB Smad signaling	RT	#VALUE!	3	8.3	0.00094	0.01
							ARNT2			DISGENET	Carcinoma	RT	#VALUE!	5	13.9	0.0017	0.05		WIKIPATHWAYS	Mammary gland development pathway Puberty Stage 2 of 4	RT	#VALUE!	3	8.3	0.0011	0.012
							EGLN1			DISGENET	Disease Exacerbation	RT	#VALUE!	5	13.9	0.0018	0.05		WIKIPATHWAYS	Cardiac hypertrophic response	RT	#VALUE!	4	11.1	0.0012	0.012
							EGLN2			DISGENET	Lung diseases	RT	#VALUE!	4	11.1	0.0019	0.052		WIKIPATHWAYS	Markers of kidney cell lineage	RT	#VALUE!	4	11.1	0.0015	0.014
							EGLN3			DISGENET	Glioblastoma	RT	#VALUE!	4	11.1	0.002	0.052		WIKIPATHWAYS	Lung fibrosis	RT	#VALUE!	4	11.1	0.0019	0.018
							ELOB			DISGENET	Giant Cell Glioblastoma	RT	#VALUE!	4	11.1	0.0024	0.059		WIKIPATHWAYS	Neuroinflammation and glutamatergic signaling	RT	#VALUE!	5	13.9	0.002	0.018
							EP300			DISGENET	Neoplasm Invasiveness	RT	#VALUE!	5	13.9	0.0026	0.063		WIKIPATHWAYS	AGE RAGE pathway	RT		4	11.1	0.0021	0.018
						TGFA	AREG			DISGENET	Prostatic Neoplasms	RT	#VALUE!	8	22.2	0.0028	0.063		WIKIPATHWAYS	Non small cell lung cancer	RT	#VALUE!	4	11.1	0.0027	0.022
							EGF			DISGENET	Malignant neoplasm of prostate	RT	#VALUE!	8	22.2	0.0028	0.063		WIKIPATHWAYS	Extracellular vesicles in the crosstalk of cardiac cells	RT	#VALUE!	3	8.3	0.0029	0.024
							EGFR			DISGENET	Squamous cell carcinoma of esophagus	RT	#VALUE!	4	11.1	0.0034	0.073		WIKIPATHWAYS	Angiogenesis	RT	#VALUE!	3	8.3	0.0038	0.03
							ERBB2			DISGENET	Malignant neoplasm of pancreas	RT	#VALUE!	4	11.1	0.0041	0.087		WIKIPATHWAYS	Angiotensin II receptor type 1 pathway	RT	#VALUE!	3	8.3	0.0052	0.039
							ERBB3			DISGENET	Malignant neoplasm of breast	RT	#VALUE!	10	27.8	0.0051	0.1		WIKIPATHWAYS	Nuclear receptors meta pathway	RT	#VALUE!	6	16.7	0.0068	0.05
							ERBB4			DISGENET	Neoplasm Recurrence, Local	RT	#VALUE!	3	8.3	0.0068	0.14		WIKIPATHWAYS	Neovascularization processes	RT	#VALUE!	3	8.3	0.009	0.063
							IGF1			DISGENET	Breast adenocarcinoma	RT	#VALUE!	3	8.3	0.0075	0.14		WIKIPATHWAYS	HDAC6 interactions in the central nervous system	RT	#VALUE!	4	11.1	0.0092	0.063
							INS			DISGENET	Neoplasm of uncertain or unknown behavior of breast	RT	#VALUE!	3	8.3	0.0075	0.14		WIKIPATHWAYS	Photodynamic therapy induced HIF 1 survival signaling	RT	#VALUE!	3	8.3	0.0094	0.063
							PDGFA			DISGENET	Malignant Neoplasms	RT	#VALUE!	4	11.1	0.0077	0.14		WIKIPATHWAYS	Bladder cancer	RT	#VALUE!	3	8.3	0.01	0.067
							PDGFB			DISGENET	Unipolar Depression	RT	#VALUE!	5	13.9	0.0089	0.16		WIKIPATHWAYS	Embryonic stem cell pluripotency pathways	RT	#VALUE!	4	11.1	0.011	0.067
						SLC2A1	SLC5A1			DISGENET	Lung Neoplasms	RT	#VALUE!	5	13.9	0.0096	0.16		WIKIPATHWAYS	Aryl hydrocarbon receptor pathway	RT	#VALUE!	3	8.3	0.013	0.079
							TP53			DISGENET	Malignant neoplasm of lung	RT	#VALUE!	5	13.9	0.0097	0.16		WIKIPATHWAYS	TROP2 regulatory signaling	RT	#VALUE!	3	8.3	0.013	0.079
							STOM			DISGENET	Bladder Neoplasm	RT	#VALUE!	4	11.1	0.0098	0.16		WIKIPATHWAYS	Aryl hydrocarbon receptor pathway	RT	#VALUE!	3	8.3	0.014	0.08
							SLC2A4			DISGENET	Malignant neoplasm of urinary bladder	RT	#VALUE!	4	11.1	0.01	0.16		WIKIPATHWAYS	Adipogenesis	RT	#VALUE!	4	11.1	0.014	0.08
							SLC2A2			DISGENET	Familial thoracic aortic aneurysm and aortic dissection	RT	#VALUE!	3	8.3	0.012	0.19		WIKIPATHWAYS	TGF beta signaling pathway	RT	#VALUE!	4	11.1	0.014	0.08
							BSG			DISGENET	Mammary Neoplasms, Experimental	RT	#VALUE!	4	11.1	0.013	0.19		WIKIPATHWAYS	Regulation of actin cytoskeleton	RT	#VALUE!	4	11.1	0.02	0.11
							CA9			DISGENET	Craniofacial Abnormalities	RT	#VALUE!	4	11.1	0.013	0.19		WIKIPATHWAYS	Hepatitis B infection	RT	#VALUE!	4	11.1	0.02	0.11
							EPAS1			DISGENET	Non-Small Cell Lung Carcinoma	RT	#VALUE!	4	11.1	0.013	0.19		WIKIPATHWAYS	Breast cancer pathway	RT	#VALUE!	4	11.1	0.022	0.11
							HIF1A			DISGENET	Endometriosis	RT	#VALUE!	4	11.1	0.014	0.2		WIKIPATHWAYS	EGF EGFR signaling	RT	#VALUE!	4	11.1	0.023	0.12
							LDHA			DISGENET	Endometrioma	RT	#VALUE!	4	11.1	0.014	0.2		WIKIPATHWAYS	Endometrial cancer	RT	#VALUE!	3	8.3	0.025	0.12
										DISGENET	Loeys-Dietz Aortic Aneurysm Syndrome	RT	#VALUE!	2	5.6	0.016	0.2		WIKIPATHWAYS	LDLRAD4 and what we know about it	RT	#VALUE!	2	5.6	0.027	0.13
										DISGENET	Dissection of aorta	RT	#VALUE!	2	5.6	0.016	0.2		WIKIPATHWAYS	Physico chemical features and toxicity associated pathways	RT	#VALUE!	3	8.3	0.027	0.13
										DISGENET	Loeys-Dietz Syndrome, Type 1a	RT	#VALUE!	2	5.6	0.016	0.2		WIKIPATHWAYS	Head and neck squamous cell carcinoma	RT	#VALUE!	3	8.3	0.033	0.16
										DISGENET	Aneurysm, Dissecting	RT	#VALUE!	2	5.6	0.016	0.2		WIKIPATHWAYS	Polycystic kidney disease pathway	RT	#VALUE!	3	8.3	0.043	0.2
										DISGENET	Dissection, Blood Vessel	RT	#VALUE!	2	5.6	0.016	0.2		WIKIPATHWAYS	Orexin receptor pathway	RT	#VALUE!	3	8.3	0.046	0.21
										DISGENET	Neoplasms, Experimental	RT	#VALUE!	3	8.3	0.019	0.23		WIKIPATHWAYS	Osteoblast signaling	RT	#VALUE!	2	5.6	0.053	0.23
										DISGENET	ANEURYSM, INTRACRANIAL BERRY, 1 (disorder)	RT	#VALUE!	2	5.6	0.019	0.23		WIKIPATHWAYS	6q16 copy number variation	RT	#VALUE!	2	5.6	0.053	0.23
										DISGENET	Benign neoplasm of esophagus	RT	#VALUE!	2	5.6	0.019	0.23		WIKIPATHWAYS	ERK pathway in Huntington 39 s disease	RT	#VALUE!	2	5.6	0.064	0.27
										DISGENET	Carcinoma in situ of esophagus	RT	#VALUE!	2	5.6	0.019	0.23		WIKIPATHWAYS	Canonical and non canonical TGF B signaling	RT	#VALUE!	2	5.6	0.064	0.27
										DISGENET	Endometrial Carcinoma	RT	#VALUE!	3	8.3	0.022	0.25		WIKIPATHWAYS	Amplification and expansion of oncogenic pathways as metastatic traits	RT	#VALUE!	2	5.6	0.064	0.27
										DISGENET	Loeys-Dietz Syndrome	RT	#VALUE!	2	5.6	0.022	0.25		WIKIPATHWAYS	NF1 copy number variation syndrome	RT	#VALUE!	3	8.3	0.067	0.27
										DISGENET	Esophageal carcinoma	RT	#VALUE!	2	5.6	0.022	0.25		WIKIPATHWAYS	Congenital generalized lipodystrophy	RT	#VALUE!	2	5.6	0.068	0.27
										DISGENET	Polycythemia	RT	#VALUE!	2	5.6	0.025	0.27		WIKIPATHWAYS	Hereditary leiomyomatosis and renal cell carcinoma pathway	RT	#VALUE!	2	5.6	0.075	0.3
										DISGENET	Esophageal Neoplasms	RT	#VALUE!	3	8.3	0.026	0.27		WIKIPATHWAYS	VEGFA VEGFR2 signaling	RT	#VALUE!	5	13.9	0.085	0.33
										DISGENET	Malignant neoplasm of esophagus	RT	#VALUE!	3	8.3	0.026	0.27		WIKIPATHWAYS	Ebola virus infection in host	RT	#VALUE!	3	8.3	0.089	0.34
										DISGENET	Cardiomegaly	RT	#VALUE!	3	8.3	0.028	0.28		WIKIPATHWAYS	Follicle stimulating hormone FSH signaling	RT	#VALUE!	2	5.6	0.089	0.34
										DISGENET	Cardiac Hypertrophy	RT	#VALUE!	3	8.3	0.028	0.28		WIKIPATHWAYS	Warburg effect modulated by deubiquitinating enzymes and their substrates	RT	#VALUE!	2	5.6	0.096	0.36
										DISGENET	Thrombocytosis, Autosomal Dominant	RT	#VALUE!	2	5.6	0.028	0.28
										DISGENET	Erythrocytosis familial, 1	RT	#VALUE!	2	5.6	0.028	0.28
										DISGENET	Erythrocytosis	RT	#VALUE!	2	5.6	0.028	0.28
										DISGENET	Pulmonary arterial hypertension	RT	#VALUE!	2	5.6	0.032	0.3
										DISGENET	Bone Diseases	RT	#VALUE!	2	5.6	0.032	0.3
										DISGENET	Diabetic Cardiomyopathies	RT	#VALUE!	2	5.6	0.035	0.33
										DISGENET	Thrombocythemia, Essential	RT	#VALUE!	2	5.6	0.038	0.34
										DISGENET	Papillomatosis	RT	#VALUE!	2	5.6	0.038	0.34
										DISGENET	Papilloma, Squamous Cell	RT	#VALUE!	2	5.6	0.038	0.34
										DISGENET	Papilloma	RT	#VALUE!	2	5.6	0.038	0.34
										DISGENET	Pancreatic Neoplasm	RT	#VALUE!	3	8.3	0.04	0.35
										DISGENET	Kidney Failure, Acute	RT	#VALUE!	3	8.3	0.041	0.35
										DISGENET	Acute Kidney Insufficiency	RT	#VALUE!	3	8.3	0.041	0.35
										DISGENET	Acute kidney injury	RT	#VALUE!	3	8.3	0.041	0.35
										DISGENET	Major Depressive Disorder	RT	#VALUE!	4	11.1	0.042	0.35
										DISGENET	Miscarriage	RT	#VALUE!	3	8.3	0.047	0.37
										DISGENET	Early Pregnancy Loss	RT	#VALUE!	3	8.3	0.047	0.37
										DISGENET	Spontaneous abortion	RT	#VALUE!	3	8.3	0.047	0.37
										DISGENET	Abortion, Tubal	RT	#VALUE!	3	8.3	0.047	0.37
										DISGENET	Dermatitis	RT	#VALUE!	2	5.6	0.05	0.37
										DISGENET	Idiopathic pulmonary arterial hypertension	RT	#VALUE!	2	5.6	0.05	0.37
										DISGENET	Adenocarcinoma, Basal Cell	RT	#VALUE!	3	8.3	0.053	0.37
										DISGENET	Carcinoma, Cribriform	RT	#VALUE!	3	8.3	0.053	0.37
										DISGENET	Carcinoma, Granular Cell	RT	#VALUE!	3	8.3	0.053	0.37
										DISGENET	Adenocarcinoma, Tubular	RT	#VALUE!	3	8.3	0.053	0.37
										DISGENET	Adenocarcinoma	RT	#VALUE!	3	8.3	0.053	0.37
										DISGENET	Adenocarcinoma, Oxyphilic	RT	#VALUE!	3	8.3	0.053	0.37
										DISGENET	Neoplasm of uncertain or unknown behavior of stomach	RT	#VALUE!	2	5.6	0.053	0.37
										DISGENET	Pulmonary Emphysema	RT	#VALUE!	2	5.6	0.053	0.37
										DISGENET	Carcinoma in situ of stomach	RT	#VALUE!	2	5.6	0.053	0.37
										DISGENET	Benign neoplasm of stomach	RT	#VALUE!	2	5.6	0.053	0.37
										DISGENET	Colorectal Neoplasms	RT	#VALUE!	4	11.1	0.058	0.4
										DISGENET	Pheochromocytoma	RT	#VALUE!	2	5.6	0.059	0.41
										DISGENET	Squamous cell carcinoma	RT	#VALUE!	3	8.3	0.059	0.41
										DISGENET	Renal Cell Carcinoma	RT	#VALUE!	3	8.3	0.063	0.41
										DISGENET	Sarcomatoid Renal Cell Carcinoma	RT	#VALUE!	3	8.3	0.063	0.41
										DISGENET	Collecting Duct Carcinoma of the Kidney	RT	#VALUE!	3	8.3	0.063	0.41
										DISGENET	Chromophobe Renal Cell Carcinoma	RT	#VALUE!	3	8.3	0.063	0.41
										DISGENET	Papillary Renal Cell Carcinoma	RT	#VALUE!	3	8.3	0.063	0.41
										DISGENET	Bipolar Disorder	RT	#VALUE!	5	13.9	0.064	0.41
										DISGENET	Stomach Carcinoma	RT	#VALUE!	2	5.6	0.065	0.42
										DISGENET	ovarian neoplasm	RT	#VALUE!	3	8.3	0.068	0.42
										DISGENET	Stomach Neoplasms	RT	#VALUE!	4	11.1	0.068	0.42
										DISGENET	Nasopharyngeal carcinoma	RT	#VALUE!	2	5.6	0.068	0.42
										DISGENET	Malignant neoplasm of stomach	RT	#VALUE!	4	11.1	0.07	0.42
										DISGENET	Malignant neoplasm of ovary	RT	#VALUE!	3	8.3	0.071	0.42
										DISGENET	Carcinoma of lung	RT	#VALUE!	2	5.6	0.071	0.42
										DISGENET	Neoplastic Cell Transformation	RT	#VALUE!	3	8.3	0.072	0.42
										DISGENET	Upper Aerodigestive Tract Neoplasms	RT	#VALUE!	2	5.6	0.074	0.42
										DISGENET	Head Neoplasms	RT	#VALUE!	2	5.6	0.074	0.42
										DISGENET	Intrahepatic Cholangiocarcinoma	RT	#VALUE!	2	5.6	0.074	0.42
										DISGENET	Cancer of Head	RT	#VALUE!	2	5.6	0.074	0.42
										DISGENET	Extrahepatic Cholangiocarcinoma	RT	#VALUE!	2	5.6	0.074	0.42
										DISGENET	Mammary Carcinoma, Animal	RT	#VALUE!	3	8.3	0.075	0.42
										DISGENET	Animal Mammary Neoplasms	RT	#VALUE!	3	8.3	0.075	0.42
										DISGENET	Liver carcinoma	RT	#VALUE!	5	13.9	0.076	0.42
										DISGENET	Neck Neoplasms	RT	#VALUE!	2	5.6	0.077	0.42
										DISGENET	Cancer of Neck	RT	#VALUE!	2	5.6	0.077	0.42
										DISGENET	Micronuclei, Chromosome-Defective	RT	#VALUE!	2	5.6	0.08	0.43
										DISGENET	Cholangiocarcinoma	RT	#VALUE!	2	5.6	0.08	0.43
										DISGENET	Micronuclei, Genotoxicant-Induced	RT	#VALUE!	2	5.6	0.08	0.43
										DISGENET	Conventional (Clear Cell) Renal Cell Carcinoma	RT	#VALUE!	3	8.3	0.081	0.43
										DISGENET	Colonic Neoplasms	RT	#VALUE!	3	8.3	0.084	0.45
										DISGENET	Malignant tumor of colon	RT	#VALUE!	3	8.3	0.091	0.48
										DISGENET	Liver Cirrhosis, Experimental	RT	#VALUE!	6	16.7	0.097	0.5
										DISGENET	Squamous cell carcinoma of lung	RT	#VALUE!	2	5.6	0.098	0.5
									TOP 2
									TGFB1|SLC2A1|EGLN2|EPAS1	Category	Term	RT	Genes	Count	%	P-Value	Benjamini		Category	Term	RT	Genes	Count	%	P-Value	Benjamini
										DISGENET	Paraganglioma	RT	#VALUE!	4	11.8	6e-06	0.0031		WIKIPATHWAYS	Type 2 papillary renal cell carcinoma	RT	#VALUE!	10	29.4	1.6e-15	3.9e-13
										DISGENET	Hereditary Paraganglioma-Pheochromocytoma Syndrome	RT	#VALUE!	4	11.8	3.7e-05	0.0095		WIKIPATHWAYS	Cancer pathways	RT	#VALUE!	15	44.1	6.7e-10	8.4e-08
										DISGENET	Malignant neoplasm of pancreas	RT	#VALUE!	5	14.7	0.00019	0.034		WIKIPATHWAYS	TGF beta receptor signaling in skeletal dysplasias	RT	#VALUE!	7	20.6	5.6e-08	4.6e-06
										DISGENET	Ductal Carcinoma	RT	#VALUE!	3	8.8	0.00043	0.056		WIKIPATHWAYS	TGF beta receptor signaling	RT	#VALUE!	6	17.6	1.4e-06	8.7e-05
										DISGENET	Pheochromocytoma	RT	#VALUE!	3	8.8	0.0013	0.14		WIKIPATHWAYS	Hypothesized pathways in pathogenesis of cardiovascular disease	RT	#VALUE!	5	14.7	1.7e-06	8.7e-05
										DISGENET	Squamous cell carcinoma of esophagus	RT	#VALUE!	4	11.8	0.0025	0.19		WIKIPATHWAYS	Photodynamic therapy induced HIF 1 survival signaling	RT	#VALUE!	5	14.7	9.9e-06	0.00041
										DISGENET	Pancreatic Neoplasm	RT	#VALUE!	4	11.8	0.0029	0.19		WIKIPATHWAYS	Osteoarthritic chondrocyte hypertrophy	RT	#VALUE!	5	14.7	3e-05	0.0011
										DISGENET	Streptozotocin Diabetes	RT	#VALUE!	4	11.8	0.0036	0.19		WIKIPATHWAYS	Hereditary leiomyomatosis and renal cell carcinoma pathway	RT	#VALUE!	4	11.8	4.8e-05	0.0015
										DISGENET	Diabetes Mellitus, Experimental	RT	#VALUE!	4	11.8	0.0036	0.19		WIKIPATHWAYS	Nuclear receptors meta pathway	RT	#VALUE!	8	23.5	0.00011	0.003
										DISGENET	Alloxan Diabetes	RT	#VALUE!	4	11.8	0.0036	0.19		WIKIPATHWAYS	Clear cell renal cell carcinoma pathways	RT	#VALUE!	5	14.7	0.00024	0.006
										DISGENET	Anaplasia	RT	#VALUE!	2	5.9	0.0058	0.27		WIKIPATHWAYS	TGFB Smad signaling	RT	#VALUE!	3	8.8	0.00083	0.019
										DISGENET	Familial thoracic aortic aneurysm and aortic dissection	RT	#VALUE!	3	8.8	0.01	0.27		WIKIPATHWAYS	Markers of kidney cell lineage	RT	#VALUE!	4	11.8	0.0012	0.024
										DISGENET	Carcinoma, Spindle-Cell	RT	#VALUE!	4	11.8	0.011	0.27		WIKIPATHWAYS	TGF beta signaling pathway	RT	#VALUE!	5	14.7	0.0013	0.024
										DISGENET	Carcinomatosis	RT	#VALUE!	4	11.8	0.011	0.27		WIKIPATHWAYS	Cori cycle	RT	#VALUE!	3	8.8	0.0017	0.03
										DISGENET	Anaplastic carcinoma	RT	#VALUE!	4	11.8	0.011	0.27		WIKIPATHWAYS	Orexin receptor pathway	RT	#VALUE!	4	11.8	0.0039	0.06
										DISGENET	Undifferentiated carcinoma	RT	#VALUE!	4	11.8	0.011	0.27		WIKIPATHWAYS	Warburg effect modulated by deubiquitinating enzymes and their substrates	RT	#VALUE!	3	8.8	0.004	0.06
										DISGENET	Carcinoma	RT	#VALUE!	4	11.8	0.011	0.27		WIKIPATHWAYS	VEGFA VEGFR2 signaling	RT	#VALUE!	7	20.6	0.0042	0.06
										DISGENET	Carcinoid tumor of intestine	RT	#VALUE!	2	5.9	0.011	0.27		WIKIPATHWAYS	Focal adhesion PI3K Akt mTOR signaling	RT	#VALUE!	6	17.6	0.0044	0.06
										DISGENET	Malignant neoplasm of skin	RT	#VALUE!	3	8.8	0.012	0.27		WIKIPATHWAYS	Angiotensin II receptor type 1 pathway	RT	#VALUE!	3	8.8	0.0046	0.06
										DISGENET	Skin Neoplasms	RT	#VALUE!	3	8.8	0.012	0.27		WIKIPATHWAYS	Extracellular vesicle mediated signaling in recipient cells	RT	#VALUE!	3	8.8	0.0049	0.061
										DISGENET	Precursor Cell Lymphoblastic Leukemia Lymphoma	RT	#VALUE!	3	8.8	0.013	0.27		WIKIPATHWAYS	Effect of progerin on genes involved in progeria	RT	#VALUE!	3	8.8	0.0079	0.094
										DISGENET	Loeys-Dietz Aortic Aneurysm Syndrome	RT	#VALUE!	2	5.9	0.014	0.27		WIKIPATHWAYS	Glycolysis and gluconeogenesis	RT	#VALUE!	3	8.8	0.012	0.13
										DISGENET	Dissection of aorta	RT	#VALUE!	2	5.9	0.014	0.27		WIKIPATHWAYS	Neuroinflammation and glutamatergic signaling	RT	#VALUE!	4	11.8	0.014	0.15
										DISGENET	Aneurysm, Dissecting	RT	#VALUE!	2	5.9	0.014	0.27		WIKIPATHWAYS	NRF2 pathway	RT	#VALUE!	4	11.8	0.014	0.15
										DISGENET	Loeys-Dietz Syndrome, Type 1a	RT	#VALUE!	2	5.9	0.014	0.27		WIKIPATHWAYS	NRP1 triggered signaling in pancreatic cancer	RT	#VALUE!	3	8.8	0.016	0.16
										DISGENET	Noninfiltrating Intraductal Carcinoma	RT	#VALUE!	2	5.9	0.014	0.27		WIKIPATHWAYS	Hepatitis B infection	RT	#VALUE!	4	11.8	0.017	0.16
										DISGENET	Atypical Ductal Breast Hyperplasia	RT	#VALUE!	2	5.9	0.014	0.27		WIKIPATHWAYS	Hepatitis C and hepatocellular carcinoma	RT	#VALUE!	3	8.8	0.018	0.16
										DISGENET	Dissection, Blood Vessel	RT	#VALUE!	2	5.9	0.014	0.27		WIKIPATHWAYS	GLP 1 secretion from intestine to portal vein	RT	#VALUE!	2	5.9	0.018	0.16
										DISGENET	Neoplasms, Experimental	RT	#VALUE!	3	8.8	0.015	0.28		WIKIPATHWAYS	Epithelial to mesenchymal transition in colorectal cancer	RT	#VALUE!	4	11.8	0.021	0.18
										DISGENET	PARAGANGLIOMA AND GASTRIC STROMAL SARCOMA	RT	#VALUE!	2	5.9	0.017	0.29		WIKIPATHWAYS	lncRNA mediated mechanisms of therapeutic resistance	RT	#VALUE!	2	5.9	0.022	0.18
										DISGENET	ANEURYSM, INTRACRANIAL BERRY, 1 (disorder)	RT	#VALUE!	2	5.9	0.017	0.29		WIKIPATHWAYS	LDLRAD4 and what we know about it	RT	#VALUE!	2	5.9	0.025	0.2
										DISGENET	Loeys-Dietz Syndrome	RT	#VALUE!	2	5.9	0.02	0.33		WIKIPATHWAYS	HIF1A and PPARG regulation of glycolysis	RT	#VALUE!	2	5.9	0.029	0.22
										DISGENET	Lung diseases	RT	#VALUE!	3	8.8	0.021	0.33		WIKIPATHWAYS	Chromosomal and microsatellite instability in colorectal cancer	RT	#VALUE!	3	8.8	0.029	0.22
										DISGENET	Polycythemia	RT	#VALUE!	2	5.9	0.023	0.33		WIKIPATHWAYS	Glioblastoma signaling	RT	#VALUE!	3	8.8	0.036	0.26
										DISGENET	Cardiomegaly	RT	#VALUE!	3	8.8	0.023	0.33		WIKIPATHWAYS	Circadian rhythm genes	RT	#VALUE!	4	11.8	0.036	0.26
										DISGENET	Cardiac Hypertrophy	RT	#VALUE!	3	8.8	0.023	0.33		WIKIPATHWAYS	Glycolysis in senescence	RT	#VALUE!	2	5.9	0.039	0.27
										DISGENET	Giant Cell Glioblastoma	RT	#VALUE!	3	8.8	0.024	0.34		WIKIPATHWAYS	Pancreatic adenocarcinoma pathway	RT	#VALUE!	3	8.8	0.042	0.28
										DISGENET	Erythrocytosis familial, 1	RT	#VALUE!	2	5.9	0.026	0.34		WIKIPATHWAYS	Metabolic epileptic disorders	RT	#VALUE!	3	8.8	0.044	0.29
										DISGENET	Erythrocytosis	RT	#VALUE!	2	5.9	0.026	0.34		WIKIPATHWAYS	Disorders of galactose metabolism	RT	#VALUE!	2	5.9	0.046	0.3
										DISGENET	Bone Diseases	RT	#VALUE!	2	5.9	0.029	0.36		WIKIPATHWAYS	Disorders of fructose metabolism	RT	#VALUE!	2	5.9	0.05	0.31
										DISGENET	Pulmonary arterial hypertension	RT	#VALUE!	2	5.9	0.029	0.36		WIKIPATHWAYS	Wnt signaling and pluripotency	RT	#VALUE!	3	8.8	0.053	0.32
										DISGENET	Adenocarcinoma of large intestine	RT	#VALUE!	3	8.8	0.031	0.38		WIKIPATHWAYS	MAPK signaling	RT	#VALUE!	4	11.8	0.06	0.34
										DISGENET	Benign tumor of pancreas	RT	#VALUE!	2	5.9	0.037	0.45		WIKIPATHWAYS	Canonical and non canonical TGF B signaling	RT	#VALUE!	2	5.9	0.06	0.34
										DISGENET	Glioblastoma Multiforme	RT	#VALUE!	3	8.8	0.04	0.48		WIKIPATHWAYS	Amplification and expansion of oncogenic pathways as metastatic traits	RT	#VALUE!	2	5.9	0.06	0.34
										DISGENET	Carcinoma of Endocrine Gland	RT	#VALUE!	2	5.9	0.042	0.49		WIKIPATHWAYS	HDAC6 interactions in the central nervous system	RT	#VALUE!	3	8.8	0.063	0.35
										DISGENET	Colorectal Neoplasms	RT	#VALUE!	4	11.8	0.045	0.49		WIKIPATHWAYS	Type II diabetes mellitus	RT	#VALUE!	2	5.9	0.074	0.4
										DISGENET	T-Cell Lymphoma	RT	#VALUE!	2	5.9	0.045	0.49		WIKIPATHWAYS	NAD metabolism in oncogene induced senescence and mitochondrial dysfunction associated senescence	RT	#VALUE!	2	5.9	0.077	0.41
										DISGENET	Idiopathic pulmonary arterial hypertension	RT	#VALUE!	2	5.9	0.045	0.49		WIKIPATHWAYS	Adipogenesis	RT	#VALUE!	3	8.8	0.082	0.42
										DISGENET	Pulmonary Emphysema	RT	#VALUE!	2	5.9	0.048	0.5		WIKIPATHWAYS	Angiogenesis	RT	#VALUE!	2	5.9	0.084	0.42
										DISGENET	Collecting Duct Carcinoma of the Kidney	RT	#VALUE!	3	8.8	0.052	0.5		WIKIPATHWAYS	Follicle stimulating hormone FSH signaling	RT	#VALUE!	2	5.9	0.084	0.42
										DISGENET	Chromophobe Renal Cell Carcinoma	RT	#VALUE!	3	8.8	0.052	0.5
										DISGENET	Papillary Renal Cell Carcinoma	RT	#VALUE!	3	8.8	0.052	0.5
										DISGENET	Sarcomatoid Renal Cell Carcinoma	RT	#VALUE!	3	8.8	0.052	0.5
										DISGENET	Renal Cell Carcinoma	RT	#VALUE!	3	8.8	0.052	0.5
										DISGENET	Pancreatic carcinoma	RT	#VALUE!	2	5.9	0.053	0.5
										DISGENET	Neoplastic Cell Transformation	RT	#VALUE!	3	8.8	0.06	0.56
										DISGENET	Mammary Neoplasms	RT	#VALUE!	5	14.7	0.063	0.57
										DISGENET	Conventional (Clear Cell) Renal Cell Carcinoma	RT	#VALUE!	3	8.8	0.068	0.6
										DISGENET	Craniofacial Abnormalities	RT	#VALUE!	3	8.8	0.074	0.64
										DISGENET	Non-Small Cell Lung Carcinoma	RT	#VALUE!	3	8.8	0.074	0.64
										DISGENET	Bilateral Wilms Tumor	RT	#VALUE!	2	5.9	0.081	0.69
										DISGENET	Thyroid Gland Follicular Adenoma	RT	#VALUE!	2	5.9	0.096	0.73
										DISGENET	Adenoma, Basal Cell	RT	#VALUE!	2	5.9	0.099	0.73
										DISGENET	Adenoma, Trabecular	RT	#VALUE!	2	5.9	0.099	0.73
										DISGENET	Adenoma	RT	#VALUE!	2	5.9	0.099	0.73
										DISGENET	Nephroblastoma	RT	#VALUE!	2	5.9	0.099	0.73
										DISGENET	Adenoma, Microcystic	RT	#VALUE!	2	5.9	0.099	0.73
										DISGENET	Follicular adenoma	RT	#VALUE!	2	5.9	0.099	0.73
										DISGENET	Papillary adenoma	RT	#VALUE!	2	5.9	0.099	0.73
										DISGENET	Adenoma, Monomorphic	RT	#VALUE!	2	5.9	0.099	0.73

## Sheet: FC_HR_cdg
Top 2 subgraph ID						PPI Partner result from STRING database			Gene Ontology Enrichment Analysis (GOEA) Result
ID	Genes	Weighted_SC	Rank_weighted_sc			Gene Symbols	PPI Partner		TOP 1
d24	TGFB1|TGFA|EGLN2|EPAS1	0.749	1	top 1		TGFB1	DCN		TGFB1|TGFA|EGLN2|EPAS1
d78	TGFB1|EGLN2|CREBBP|EPAS1	0.748	2	top 2			ENG			Category	Term	RT	Genes	Count	%	P-Value	Benjamini		Category	Term	RT	Genes	Count	%	P-Value	Benjamini
							ITGAV			DISGENET	gallbladder neoplasm	RT	#VALUE!	4	11.1	4.8e-06	0.0016		WIKIPATHWAYS	Type 2 papillary renal cell carcinoma	RT	#VALUE!	11	30.6	2.1e-17	5.2e-15
							LRRC32			DISGENET	Malignant neoplasm of gallbladder	RT	#VALUE!	4	11.1	4.8e-06	0.0016		WIKIPATHWAYS	Cancer pathways	RT	#VALUE!	20	55.6	1.7e-15	2e-13
							LTBP1			DISGENET	Mammary Neoplasms	RT	#VALUE!	10	27.8	2.6e-05	0.0039		WIKIPATHWAYS	TGF beta receptor signaling in skeletal dysplasias	RT	#VALUE!	8	22.2	2e-09	1.6e-07
							LTBP3			DISGENET	Breast Carcinoma	RT	#VALUE!	10	27.8	3.1e-05	0.0039		WIKIPATHWAYS	EGFR tyrosine kinase inhibitor resistance	RT	#VALUE!	8	22.2	2.5e-08	1.5e-06
							LTBP4			DISGENET	Malignant neoplasm of skin	RT	#VALUE!	5	13.9	3.4e-05	0.0039		WIKIPATHWAYS	TGF beta receptor signaling	RT	#VALUE!	7	19.4	5.4e-08	2.6e-06
							TGFBR3			DISGENET	Skin Neoplasms	RT	#VALUE!	5	13.9	3.4e-05	0.0039		WIKIPATHWAYS	ErbB signaling	RT	#VALUE!	7	19.4	1.1e-06	4.2e-05
							TGFBR1			DISGENET	Hereditary Paraganglioma-Pheochromocytoma Syndrome	RT	#VALUE!	4	11.1	5e-05	0.0048		WIKIPATHWAYS	Focal adhesion PI3K Akt mTOR signaling	RT	#VALUE!	10	27.8	1.5e-06	5.1e-05
							TGFBR2			DISGENET	Alveolitis, Fibrosing	RT	#VALUE!	5	13.9	0.00013	0.01		WIKIPATHWAYS	Hypothesized pathways in pathogenesis of cardiovascular disease	RT	#VALUE!	5	13.9	2.3e-06	6.8e-05
						EGLN2	EGLN3			DISGENET	Pulmonary Fibrosis	RT	#VALUE!	5	13.9	0.00014	0.01		WIKIPATHWAYS	Extracellular vesicle mediated signaling in recipient cells	RT	#VALUE!	5	13.9	4.2e-06	0.00011
							H3-3B			DISGENET	Head and Neck Neoplasms	RT	#VALUE!	4	11.1	0.00015	0.01		WIKIPATHWAYS	Focal adhesion	RT	#VALUE!	8	22.2	8.9e-06	0.00022
							EPAS1			DISGENET	Mammary Neoplasms, Human	RT	#VALUE!	9	25	0.00018	0.01		WIKIPATHWAYS	Clear cell renal cell carcinoma pathways	RT	#VALUE!	6	16.7	1.7e-05	0.00037
							SIAH2			DISGENET	Mammary Carcinoma, Human	RT	#VALUE!	9	25	0.00018	0.01		WIKIPATHWAYS	Pluripotent stem cell differentiation pathway	RT	#VALUE!	5	13.9	3.3e-05	0.00066
							H3C13			DISGENET	Adenocarcinoma of large intestine	RT	#VALUE!	5	13.9	0.00023	0.012		WIKIPATHWAYS	Osteoarthritic chondrocyte hypertrophy	RT	#VALUE!	5	13.9	3.8e-05	0.00071
							H3-4			DISGENET	Malignant Head and Neck Neoplasm	RT	#VALUE!	4	11.1	0.00036	0.017		WIKIPATHWAYS	NRP1 triggered signaling in pancreatic cancer	RT	#VALUE!	5	13.9	4.9e-05	0.00083
							HIF3A			DISGENET	Glioblastoma Multiforme	RT	#VALUE!	5	13.9	0.0004	0.018		WIKIPATHWAYS	Growth factors and hormones in beta cell proliferation	RT	#VALUE!	4	11.1	0.00013	0.0021
							PRKCA			DISGENET	Head and Neck Carcinoma	RT	#VALUE!	3	8.3	0.00044	0.019		WIKIPATHWAYS	Pleural mesothelioma	RT	#VALUE!	9	25	0.00021	0.0032
							HIF1A			DISGENET	Neoplasm Metastasis	RT	#VALUE!	6	16.7	0.00057	0.023		WIKIPATHWAYS	PI3K Akt signaling	RT	#VALUE!	8	22.2	0.00027	0.0034
							EGLN1			DISGENET	Paraganglioma	RT	#VALUE!	3	8.3	0.00075	0.028		WIKIPATHWAYS	Glioblastoma signaling	RT	#VALUE!	5	13.9	0.00027	0.0034
						EPAS1	VHL			DISGENET	Carcinomatosis	RT	#VALUE!	5	13.9	0.0017	0.05		WIKIPATHWAYS	Mammary gland development pathway Pregnancy and lactation Stage 3 of 4	RT	#VALUE!	4	11.1	0.00027	0.0034
							HIF3A			DISGENET	Carcinoma, Spindle-Cell	RT	#VALUE!	5	13.9	0.0017	0.05		WIKIPATHWAYS	MAPK signaling	RT	#VALUE!	7	19.4	0.00033	0.0039
							HIF1A			DISGENET	Anaplastic carcinoma	RT	#VALUE!	5	13.9	0.0017	0.05		WIKIPATHWAYS	Pancreatic adenocarcinoma pathway	RT	#VALUE!	5	13.9	0.00037	0.0042
							ARNT			DISGENET	Undifferentiated carcinoma	RT	#VALUE!	5	13.9	0.0017	0.05		WIKIPATHWAYS	TGFB Smad signaling	RT	#VALUE!	3	8.3	0.00094	0.01
							ARNT2			DISGENET	Carcinoma	RT	#VALUE!	5	13.9	0.0017	0.05		WIKIPATHWAYS	Mammary gland development pathway Puberty Stage 2 of 4	RT	#VALUE!	3	8.3	0.0011	0.012
							EGLN1			DISGENET	Disease Exacerbation	RT	#VALUE!	5	13.9	0.0018	0.05		WIKIPATHWAYS	Cardiac hypertrophic response	RT	#VALUE!	4	11.1	0.0012	0.012
							EGLN2			DISGENET	Lung diseases	RT	#VALUE!	4	11.1	0.0019	0.052		WIKIPATHWAYS	Markers of kidney cell lineage	RT	#VALUE!	4	11.1	0.0015	0.014
							EGLN3			DISGENET	Glioblastoma	RT	#VALUE!	4	11.1	0.002	0.052		WIKIPATHWAYS	Lung fibrosis	RT	#VALUE!	4	11.1	0.0019	0.018
							ELOB			DISGENET	Giant Cell Glioblastoma	RT	#VALUE!	4	11.1	0.0024	0.059		WIKIPATHWAYS	Neuroinflammation and glutamatergic signaling	RT	#VALUE!	5	13.9	0.002	0.018
							EP300			DISGENET	Neoplasm Invasiveness	RT	#VALUE!	5	13.9	0.0026	0.063		WIKIPATHWAYS	AGE RAGE pathway	RT		4	11.1	0.0021	0.018
						TGFA	AREG			DISGENET	Prostatic Neoplasms	RT	#VALUE!	8	22.2	0.0028	0.063		WIKIPATHWAYS	Non small cell lung cancer	RT	#VALUE!	4	11.1	0.0027	0.022
							EGF			DISGENET	Malignant neoplasm of prostate	RT	#VALUE!	8	22.2	0.0028	0.063		WIKIPATHWAYS	Extracellular vesicles in the crosstalk of cardiac cells	RT	#VALUE!	3	8.3	0.0029	0.024
							EGFR			DISGENET	Squamous cell carcinoma of esophagus	RT	#VALUE!	4	11.1	0.0034	0.073		WIKIPATHWAYS	Angiogenesis	RT	#VALUE!	3	8.3	0.0038	0.03
							ERBB2			DISGENET	Malignant neoplasm of pancreas	RT	#VALUE!	4	11.1	0.0041	0.087		WIKIPATHWAYS	Angiotensin II receptor type 1 pathway	RT	#VALUE!	3	8.3	0.0052	0.039
							ERBB3			DISGENET	Malignant neoplasm of breast	RT	#VALUE!	10	27.8	0.0051	0.1		WIKIPATHWAYS	Nuclear receptors meta pathway	RT	#VALUE!	6	16.7	0.0068	0.05
							ERBB4			DISGENET	Neoplasm Recurrence, Local	RT	#VALUE!	3	8.3	0.0068	0.14		WIKIPATHWAYS	Neovascularization processes	RT	#VALUE!	3	8.3	0.009	0.063
							IGF1			DISGENET	Breast adenocarcinoma	RT	#VALUE!	3	8.3	0.0075	0.14		WIKIPATHWAYS	HDAC6 interactions in the central nervous system	RT	#VALUE!	4	11.1	0.0092	0.063
							INS			DISGENET	Neoplasm of uncertain or unknown behavior of breast	RT	#VALUE!	3	8.3	0.0075	0.14		WIKIPATHWAYS	Photodynamic therapy induced HIF 1 survival signaling	RT	#VALUE!	3	8.3	0.0094	0.063
							PDGFA			DISGENET	Malignant Neoplasms	RT	#VALUE!	4	11.1	0.0077	0.14		WIKIPATHWAYS	Bladder cancer	RT	#VALUE!	3	8.3	0.01	0.067
							PDGFB			DISGENET	Unipolar Depression	RT	#VALUE!	5	13.9	0.0089	0.16		WIKIPATHWAYS	Embryonic stem cell pluripotency pathways	RT	#VALUE!	4	11.1	0.011	0.067
						CREBBP	MYB			DISGENET	Lung Neoplasms	RT	#VALUE!	5	13.9	0.0096	0.16		WIKIPATHWAYS	Aryl hydrocarbon receptor pathway	RT	#VALUE!	3	8.3	0.013	0.079
							NCOA3			DISGENET	Malignant neoplasm of lung	RT	#VALUE!	5	13.9	0.0097	0.16		WIKIPATHWAYS	TROP2 regulatory signaling	RT	#VALUE!	3	8.3	0.013	0.079
							KAT2B			DISGENET	Bladder Neoplasm	RT	#VALUE!	4	11.1	0.0098	0.16		WIKIPATHWAYS	Aryl hydrocarbon receptor pathway	RT	#VALUE!	3	8.3	0.014	0.08
							STAT1			DISGENET	Malignant neoplasm of urinary bladder	RT	#VALUE!	4	11.1	0.01	0.16		WIKIPATHWAYS	Adipogenesis	RT	#VALUE!	4	11.1	0.014	0.08
							NCOA1			DISGENET	Familial thoracic aortic aneurysm and aortic dissection	RT	#VALUE!	3	8.3	0.012	0.19		WIKIPATHWAYS	TGF beta signaling pathway	RT	#VALUE!	4	11.1	0.014	0.08
							HIF1A			DISGENET	Mammary Neoplasms, Experimental	RT	#VALUE!	4	11.1	0.013	0.19		WIKIPATHWAYS	Regulation of actin cytoskeleton	RT	#VALUE!	4	11.1	0.02	0.11
							RELA			DISGENET	Craniofacial Abnormalities	RT	#VALUE!	4	11.1	0.013	0.19		WIKIPATHWAYS	Hepatitis B infection	RT	#VALUE!	4	11.1	0.02	0.11
							TP53			DISGENET	Non-Small Cell Lung Carcinoma	RT	#VALUE!	4	11.1	0.013	0.19		WIKIPATHWAYS	Breast cancer pathway	RT	#VALUE!	4	11.1	0.022	0.11
							EP300			DISGENET	Endometriosis	RT	#VALUE!	4	11.1	0.014	0.2		WIKIPATHWAYS	EGF EGFR signaling	RT	#VALUE!	4	11.1	0.023	0.12
							CREB1			DISGENET	Endometrioma	RT	#VALUE!	4	11.1	0.014	0.2		WIKIPATHWAYS	Endometrial cancer	RT	#VALUE!	3	8.3	0.025	0.12
										DISGENET	Loeys-Dietz Aortic Aneurysm Syndrome	RT	#VALUE!	2	5.6	0.016	0.2		WIKIPATHWAYS	LDLRAD4 and what we know about it	RT	#VALUE!	2	5.6	0.027	0.13
										DISGENET	Dissection of aorta	RT	#VALUE!	2	5.6	0.016	0.2		WIKIPATHWAYS	Physico chemical features and toxicity associated pathways	RT	#VALUE!	3	8.3	0.027	0.13
										DISGENET	Loeys-Dietz Syndrome, Type 1a	RT	#VALUE!	2	5.6	0.016	0.2		WIKIPATHWAYS	Head and neck squamous cell carcinoma	RT	#VALUE!	3	8.3	0.033	0.16
										DISGENET	Aneurysm, Dissecting	RT	#VALUE!	2	5.6	0.016	0.2		WIKIPATHWAYS	Polycystic kidney disease pathway	RT	#VALUE!	3	8.3	0.043	0.2
										DISGENET	Dissection, Blood Vessel	RT	#VALUE!	2	5.6	0.016	0.2		WIKIPATHWAYS	Orexin receptor pathway	RT	#VALUE!	3	8.3	0.046	0.21
										DISGENET	Neoplasms, Experimental	RT	#VALUE!	3	8.3	0.019	0.23		WIKIPATHWAYS	Osteoblast signaling	RT	#VALUE!	2	5.6	0.053	0.23
										DISGENET	ANEURYSM, INTRACRANIAL BERRY, 1 (disorder)	RT	#VALUE!	2	5.6	0.019	0.23		WIKIPATHWAYS	6q16 copy number variation	RT	#VALUE!	2	5.6	0.053	0.23
										DISGENET	Benign neoplasm of esophagus	RT	#VALUE!	2	5.6	0.019	0.23		WIKIPATHWAYS	ERK pathway in Huntington 39 s disease	RT	#VALUE!	2	5.6	0.064	0.27
										DISGENET	Carcinoma in situ of esophagus	RT	#VALUE!	2	5.6	0.019	0.23		WIKIPATHWAYS	Canonical and non canonical TGF B signaling	RT	#VALUE!	2	5.6	0.064	0.27
										DISGENET	Endometrial Carcinoma	RT	#VALUE!	3	8.3	0.022	0.25		WIKIPATHWAYS	Amplification and expansion of oncogenic pathways as metastatic traits	RT	#VALUE!	2	5.6	0.064	0.27
										DISGENET	Loeys-Dietz Syndrome	RT	#VALUE!	2	5.6	0.022	0.25		WIKIPATHWAYS	NF1 copy number variation syndrome	RT	#VALUE!	3	8.3	0.067	0.27
										DISGENET	Esophageal carcinoma	RT	#VALUE!	2	5.6	0.022	0.25		WIKIPATHWAYS	Congenital generalized lipodystrophy	RT	#VALUE!	2	5.6	0.068	0.27
										DISGENET	Polycythemia	RT	#VALUE!	2	5.6	0.025	0.27		WIKIPATHWAYS	Hereditary leiomyomatosis and renal cell carcinoma pathway	RT	#VALUE!	2	5.6	0.075	0.3
										DISGENET	Esophageal Neoplasms	RT	#VALUE!	3	8.3	0.026	0.27		WIKIPATHWAYS	VEGFA VEGFR2 signaling	RT	#VALUE!	5	13.9	0.085	0.33
										DISGENET	Malignant neoplasm of esophagus	RT	#VALUE!	3	8.3	0.026	0.27		WIKIPATHWAYS	Ebola virus infection in host	RT	#VALUE!	3	8.3	0.089	0.34
										DISGENET	Cardiomegaly	RT	#VALUE!	3	8.3	0.028	0.28		WIKIPATHWAYS	Follicle stimulating hormone FSH signaling	RT	#VALUE!	2	5.6	0.089	0.34
										DISGENET	Cardiac Hypertrophy	RT	#VALUE!	3	8.3	0.028	0.28		WIKIPATHWAYS	Warburg effect modulated by deubiquitinating enzymes and their substrates	RT	#VALUE!	2	5.6	0.096	0.36
										DISGENET	Thrombocytosis, Autosomal Dominant	RT	#VALUE!	2	5.6	0.028	0.28
										DISGENET	Erythrocytosis familial, 1	RT	#VALUE!	2	5.6	0.028	0.28
										DISGENET	Erythrocytosis	RT	#VALUE!	2	5.6	0.028	0.28
										DISGENET	Pulmonary arterial hypertension	RT	#VALUE!	2	5.6	0.032	0.3
										DISGENET	Bone Diseases	RT	#VALUE!	2	5.6	0.032	0.3
										DISGENET	Diabetic Cardiomyopathies	RT	#VALUE!	2	5.6	0.035	0.33
										DISGENET	Thrombocythemia, Essential	RT	#VALUE!	2	5.6	0.038	0.34
										DISGENET	Papillomatosis	RT	#VALUE!	2	5.6	0.038	0.34
										DISGENET	Papilloma, Squamous Cell	RT	#VALUE!	2	5.6	0.038	0.34
										DISGENET	Papilloma	RT	#VALUE!	2	5.6	0.038	0.34
										DISGENET	Pancreatic Neoplasm	RT	#VALUE!	3	8.3	0.04	0.35
										DISGENET	Kidney Failure, Acute	RT	#VALUE!	3	8.3	0.041	0.35
										DISGENET	Acute Kidney Insufficiency	RT	#VALUE!	3	8.3	0.041	0.35
										DISGENET	Acute kidney injury	RT	#VALUE!	3	8.3	0.041	0.35
										DISGENET	Major Depressive Disorder	RT	#VALUE!	4	11.1	0.042	0.35
										DISGENET	Miscarriage	RT	#VALUE!	3	8.3	0.047	0.37
										DISGENET	Early Pregnancy Loss	RT	#VALUE!	3	8.3	0.047	0.37
										DISGENET	Spontaneous abortion	RT	#VALUE!	3	8.3	0.047	0.37
										DISGENET	Abortion, Tubal	RT	#VALUE!	3	8.3	0.047	0.37
										DISGENET	Dermatitis	RT	#VALUE!	2	5.6	0.05	0.37
										DISGENET	Idiopathic pulmonary arterial hypertension	RT	#VALUE!	2	5.6	0.05	0.37
										DISGENET	Adenocarcinoma, Basal Cell	RT	#VALUE!	3	8.3	0.053	0.37
										DISGENET	Carcinoma, Cribriform	RT	#VALUE!	3	8.3	0.053	0.37
										DISGENET	Carcinoma, Granular Cell	RT	#VALUE!	3	8.3	0.053	0.37
										DISGENET	Adenocarcinoma, Tubular	RT	#VALUE!	3	8.3	0.053	0.37
										DISGENET	Adenocarcinoma	RT	#VALUE!	3	8.3	0.053	0.37
										DISGENET	Adenocarcinoma, Oxyphilic	RT	#VALUE!	3	8.3	0.053	0.37
										DISGENET	Neoplasm of uncertain or unknown behavior of stomach	RT	#VALUE!	2	5.6	0.053	0.37
										DISGENET	Pulmonary Emphysema	RT	#VALUE!	2	5.6	0.053	0.37
										DISGENET	Carcinoma in situ of stomach	RT	#VALUE!	2	5.6	0.053	0.37
										DISGENET	Benign neoplasm of stomach	RT	#VALUE!	2	5.6	0.053	0.37
										DISGENET	Colorectal Neoplasms	RT	#VALUE!	4	11.1	0.058	0.4
										DISGENET	Pheochromocytoma	RT	#VALUE!	2	5.6	0.059	0.41
										DISGENET	Squamous cell carcinoma	RT	#VALUE!	3	8.3	0.059	0.41
										DISGENET	Renal Cell Carcinoma	RT	#VALUE!	3	8.3	0.063	0.41
										DISGENET	Sarcomatoid Renal Cell Carcinoma	RT	#VALUE!	3	8.3	0.063	0.41
										DISGENET	Collecting Duct Carcinoma of the Kidney	RT	#VALUE!	3	8.3	0.063	0.41
										DISGENET	Chromophobe Renal Cell Carcinoma	RT	#VALUE!	3	8.3	0.063	0.41
										DISGENET	Papillary Renal Cell Carcinoma	RT	#VALUE!	3	8.3	0.063	0.41
										DISGENET	Bipolar Disorder	RT	#VALUE!	5	13.9	0.064	0.41
										DISGENET	Stomach Carcinoma	RT	#VALUE!	2	5.6	0.065	0.42
										DISGENET	ovarian neoplasm	RT	#VALUE!	3	8.3	0.068	0.42
										DISGENET	Stomach Neoplasms	RT	#VALUE!	4	11.1	0.068	0.42
										DISGENET	Nasopharyngeal carcinoma	RT	#VALUE!	2	5.6	0.068	0.42
										DISGENET	Malignant neoplasm of stomach	RT	#VALUE!	4	11.1	0.07	0.42
										DISGENET	Malignant neoplasm of ovary	RT	#VALUE!	3	8.3	0.071	0.42
										DISGENET	Carcinoma of lung	RT	#VALUE!	2	5.6	0.071	0.42
										DISGENET	Neoplastic Cell Transformation	RT	#VALUE!	3	8.3	0.072	0.42
										DISGENET	Upper Aerodigestive Tract Neoplasms	RT	#VALUE!	2	5.6	0.074	0.42
										DISGENET	Head Neoplasms	RT	#VALUE!	2	5.6	0.074	0.42
										DISGENET	Intrahepatic Cholangiocarcinoma	RT	#VALUE!	2	5.6	0.074	0.42
										DISGENET	Cancer of Head	RT	#VALUE!	2	5.6	0.074	0.42
										DISGENET	Extrahepatic Cholangiocarcinoma	RT	#VALUE!	2	5.6	0.074	0.42
										DISGENET	Mammary Carcinoma, Animal	RT	#VALUE!	3	8.3	0.075	0.42
										DISGENET	Animal Mammary Neoplasms	RT	#VALUE!	3	8.3	0.075	0.42
										DISGENET	Liver carcinoma	RT	#VALUE!	5	13.9	0.076	0.42
										DISGENET	Neck Neoplasms	RT	#VALUE!	2	5.6	0.077	0.42
										DISGENET	Cancer of Neck	RT	#VALUE!	2	5.6	0.077	0.42
										DISGENET	Micronuclei, Chromosome-Defective	RT	#VALUE!	2	5.6	0.08	0.43
										DISGENET	Cholangiocarcinoma	RT	#VALUE!	2	5.6	0.08	0.43
										DISGENET	Micronuclei, Genotoxicant-Induced	RT	#VALUE!	2	5.6	0.08	0.43
										DISGENET	Conventional (Clear Cell) Renal Cell Carcinoma	RT	#VALUE!	3	8.3	0.081	0.43
										DISGENET	Colonic Neoplasms	RT	#VALUE!	3	8.3	0.084	0.45
										DISGENET	Malignant tumor of colon	RT	#VALUE!	3	8.3	0.091	0.48
										DISGENET	Liver Cirrhosis, Experimental	RT	#VALUE!	6	16.7	0.097	0.5
										DISGENET	Squamous cell carcinoma of lung	RT	#VALUE!	2	5.6	0.098	0.5
									TOP 2
									TGFB1|EGLN2|CREBBP|EPAS1	Category	Term	RT	Genes	Count	%	P-Value	Benjamini		Category	Term	RT	Genes	Count	%	P-Value	Benjamini
										DISGENET	Paraganglioma	RT	#VALUE!	4	11.8	6.7e-06	0.0036		WIKIPATHWAYS	Type 2 papillary renal cell carcinoma	RT	#VALUE!	10	29.4	1.6e-15	5.1e-13
										DISGENET	Hereditary Paraganglioma-Pheochromocytoma Syndrome	RT	#VALUE!	4	11.8	4.1e-05	0.011		WIKIPATHWAYS	Cancer pathways	RT	#VALUE!	19	55.9	7.5e-15	1.2e-12
										DISGENET	Malignant neoplasm of skin	RT	#VALUE!	4	11.8	0.0007	0.093		WIKIPATHWAYS	TGF beta receptor signaling in skeletal dysplasias	RT	#VALUE!	8	23.5	1.3e-09	1.3e-07
										DISGENET	Skin Neoplasms	RT	#VALUE!	4	11.8	0.0007	0.093		WIKIPATHWAYS	TGF beta receptor signaling	RT	#VALUE!	7	20.6	3.6e-08	2.9e-06
										DISGENET	Pheochromocytoma	RT	#VALUE!	3	8.8	0.0014	0.15		WIKIPATHWAYS	Osteoarthritic chondrocyte hypertrophy	RT	#VALUE!	6	17.6	8.8e-07	5.6e-05
										DISGENET	Squamous cell carcinoma of esophagus	RT	#VALUE!	4	11.8	0.0028	0.23		WIKIPATHWAYS	Hypothesized pathways in pathogenesis of cardiovascular disease	RT	#VALUE!	5	14.7	1.7e-06	9.3e-05
										DISGENET	Malignant neoplasm of pancreas	RT	#VALUE!	4	11.8	0.0034	0.23		WIKIPATHWAYS	Androgen receptor signaling	RT	#VALUE!	6	17.6	1.4e-05	0.00059
										DISGENET	Neoplasm Metastasis	RT	#VALUE!	5	14.7	0.0037	0.23		WIKIPATHWAYS	Hepatitis B infection	RT	#VALUE!	7	20.6	1.5e-05	0.00059
										DISGENET	Mammary Neoplasms	RT	#VALUE!	7	20.6	0.0041	0.23		WIKIPATHWAYS	Oncostatin M signaling	RT	#VALUE!	5	14.7	4.7e-05	0.0017
										DISGENET	Brain Neoplasms	RT	#VALUE!	3	8.8	0.006	0.23		WIKIPATHWAYS	Neuroinflammation and glutamatergic signaling	RT	#VALUE!	6	17.6	0.00014	0.0044
										DISGENET	Collecting Duct Carcinoma of the Kidney	RT	#VALUE!	4	11.8	0.0064	0.23		WIKIPATHWAYS	Pancreatic adenocarcinoma pathway	RT	#VALUE!	5	14.7	0.00029	0.0084
										DISGENET	Chromophobe Renal Cell Carcinoma	RT	#VALUE!	4	11.8	0.0064	0.23		WIKIPATHWAYS	Photodynamic therapy induced HIF 1 survival signaling	RT	#VALUE!	4	11.8	0.00034	0.0091
										DISGENET	Sarcomatoid Renal Cell Carcinoma	RT	#VALUE!	4	11.8	0.0064	0.23		WIKIPATHWAYS	VEGFA VEGFR2 signaling	RT	#VALUE!	8	23.5	0.00076	0.018
										DISGENET	Papillary Renal Cell Carcinoma	RT	#VALUE!	4	11.8	0.0064	0.23		WIKIPATHWAYS	Nuclear receptors meta pathway	RT	#VALUE!	7	20.6	0.00082	0.018
										DISGENET	Renal Cell Carcinoma	RT	#VALUE!	4	11.8	0.0064	0.23		WIKIPATHWAYS	TGFB Smad signaling	RT	#VALUE!	3	8.8	0.00083	0.018
										DISGENET	Neoplastic Cell Transformation	RT	#VALUE!	4	11.8	0.008	0.25		WIKIPATHWAYS	NRP1 triggered signaling in pancreatic cancer	RT	#VALUE!	4	11.8	0.00091	0.018
										DISGENET	Conventional (Clear Cell) Renal Cell Carcinoma	RT	#VALUE!	4	11.8	0.0095	0.25		WIKIPATHWAYS	Adipogenesis	RT	#VALUE!	5	14.7	0.0012	0.021
										DISGENET	Familial thoracic aortic aneurysm and aortic dissection	RT	#VALUE!	3	8.8	0.011	0.25		WIKIPATHWAYS	Markers of kidney cell lineage	RT	#VALUE!	4	11.8	0.0012	0.021
										DISGENET	Carcinoid tumor of intestine	RT	#VALUE!	2	5.9	0.012	0.25		WIKIPATHWAYS	TGF beta signaling pathway	RT	#VALUE!	5	14.7	0.0013	0.021
										DISGENET	Carcinoma, Spindle-Cell	RT	#VALUE!	4	11.8	0.012	0.25		WIKIPATHWAYS	AGE RAGE pathway	RT	#VALUE!	4	11.8	0.0017	0.028
										DISGENET	Anaplastic carcinoma	RT	#VALUE!	4	11.8	0.012	0.25		WIKIPATHWAYS	Leptin signaling	RT	#VALUE!	4	11.8	0.0021	0.033
										DISGENET	Undifferentiated carcinoma	RT	#VALUE!	4	11.8	0.012	0.25		WIKIPATHWAYS	Hereditary leiomyomatosis and renal cell carcinoma pathway	RT	#VALUE!	3	8.8	0.0024	0.034
										DISGENET	Carcinomatosis	RT	#VALUE!	4	11.8	0.012	0.25		WIKIPATHWAYS	Follicle stimulating hormone FSH signaling	RT	#VALUE!	3	8.8	0.0034	0.047
										DISGENET	Carcinoma	RT	#VALUE!	4	11.8	0.013	0.25		WIKIPATHWAYS	Clear cell renal cell carcinoma pathways	RT	#VALUE!	4	11.8	0.0036	0.048
										DISGENET	Cerebral Ischemia	RT	#VALUE!	3	8.8	0.014	0.25		WIKIPATHWAYS	Orexin receptor pathway	RT	#VALUE!	4	11.8	0.0039	0.05
										DISGENET	Brain Ischemia	RT	#VALUE!	3	8.8	0.014	0.25		WIKIPATHWAYS	Angiotensin II receptor type 1 pathway	RT	#VALUE!	3	8.8	0.0046	0.057
										DISGENET	Precursor Cell Lymphoblastic Leukemia Lymphoma	RT	#VALUE!	3	8.8	0.014	0.25		WIKIPATHWAYS	Extracellular vesicle mediated signaling in recipient cells	RT	#VALUE!	3	8.8	0.0049	0.059
										DISGENET	Loeys-Dietz Syndrome, Type 1a	RT	#VALUE!	2	5.9	0.015	0.25		WIKIPATHWAYS	Circadian rhythm genes	RT	#VALUE!	5	14.7	0.0058	0.067
										DISGENET	Aneurysm, Dissecting	RT	#VALUE!	2	5.9	0.015	0.25		WIKIPATHWAYS	CAMKK2 pathway	RT	#VALUE!	3	8.8	0.0064	0.07
										DISGENET	Loeys-Dietz Aortic Aneurysm Syndrome	RT	#VALUE!	2	5.9	0.015	0.25		WIKIPATHWAYS	PI3K Akt signaling	RT	#VALUE!	6	17.6	0.0071	0.074
										DISGENET	Dissection of aorta	RT	#VALUE!	2	5.9	0.015	0.25		WIKIPATHWAYS	p38 MAPK signaling	RT	#VALUE!	3	8.8	0.0071	0.074
										DISGENET	Dissection, Blood Vessel	RT	#VALUE!	2	5.9	0.015	0.25		WIKIPATHWAYS	Neovascularization processes	RT	#VALUE!	3	8.8	0.0079	0.077
										DISGENET	Neoplasms, Experimental	RT	#VALUE!	3	8.8	0.016	0.27		WIKIPATHWAYS	Effect of progerin on genes involved in progeria	RT	#VALUE!	3	8.8	0.0079	0.077
										DISGENET	PARAGANGLIOMA AND GASTRIC STROMAL SARCOMA	RT	#VALUE!	2	5.9	0.018	0.27		WIKIPATHWAYS	IL11 signaling	RT	#VALUE!	3	8.8	0.011	0.1
										DISGENET	ANEURYSM, INTRACRANIAL BERRY, 1 (disorder)	RT	#VALUE!	2	5.9	0.018	0.27		WIKIPATHWAYS	Ebola virus infection in host	RT	#VALUE!	4	11.8	0.011	0.1
										DISGENET	Mammary Carcinoma, Human	RT	#VALUE!	6	17.6	0.018	0.27		WIKIPATHWAYS	Aryl hydrocarbon receptor pathway	RT	#VALUE!	3	8.8	0.012	0.1
										DISGENET	Mammary Neoplasms, Human	RT		6	17.6	0.018	0.27		WIKIPATHWAYS	MAPK signaling	RT	#VALUE!	5	14.7	0.012	0.1
										DISGENET	Breast Carcinoma	RT	#VALUE!	6	17.6	0.02	0.28		WIKIPATHWAYS	Aryl hydrocarbon receptor pathway	RT	#VALUE!	3	8.8	0.012	0.1
										DISGENET	Loeys-Dietz Syndrome	RT	#VALUE!	2	5.9	0.021	0.28		WIKIPATHWAYS	Energy metabolism	RT	#VALUE!	3	8.8	0.013	0.11
										DISGENET	Lung diseases	RT	#VALUE!	3	8.8	0.023	0.29		WIKIPATHWAYS	IL4 signaling	RT	#VALUE!	3	8.8	0.014	0.11
										DISGENET	Bone neoplasms	RT	#VALUE!	2	5.9	0.024	0.29		WIKIPATHWAYS	Kit receptor signaling	RT	#VALUE!	3	8.8	0.016	0.12
										DISGENET	Polycythemia	RT	#VALUE!	2	5.9	0.024	0.29		WIKIPATHWAYS	Hepatitis C and hepatocellular carcinoma	RT	#VALUE!	3	8.8	0.018	0.13
										DISGENET	Malignant Bone Neoplasm	RT	#VALUE!	2	5.9	0.024	0.29		WIKIPATHWAYS	IL18 signaling	RT	#VALUE!	3	8.8	0.018	0.13
										DISGENET	Giant Cell Glioblastoma	RT	#VALUE!	3	8.8	0.026	0.31		WIKIPATHWAYS	EGF EGFR signaling	RT	#VALUE!	4	11.8	0.02	0.14
										DISGENET	Erythrocytosis	RT	#VALUE!	2	5.9	0.027	0.31		WIKIPATHWAYS	Sudden infant death syndrome SIDS susceptibility pathways	RT	#VALUE!	4	11.8	0.02	0.14
										DISGENET	Erythrocytosis familial, 1	RT	#VALUE!	2	5.9	0.027	0.31		WIKIPATHWAYS	Epithelial to mesenchymal transition in colorectal cancer	RT	#VALUE!	4	11.8	0.021	0.14
										DISGENET	Bone Diseases	RT	#VALUE!	2	5.9	0.03	0.33		WIKIPATHWAYS	lncRNA mediated mechanisms of therapeutic resistance	RT	#VALUE!	2	5.9	0.022	0.15
										DISGENET	Pulmonary arterial hypertension	RT	#VALUE!	2	5.9	0.03	0.33		WIKIPATHWAYS	Focal adhesion PI3K Akt mTOR signaling	RT	#VALUE!	5	14.7	0.023	0.15
										DISGENET	Ductal Carcinoma	RT	#VALUE!	2	5.9	0.032	0.35		WIKIPATHWAYS	Pathways affected in adenoid cystic carcinoma	RT	#VALUE!	3	8.8	0.023	0.15
										DISGENET	Adenocarcinoma of large intestine	RT	#VALUE!	3	8.8	0.033	0.35		WIKIPATHWAYS	LDLRAD4 and what we know about it	RT	#VALUE!	2	5.9	0.025	0.16
										DISGENET	Adenoid Cystic Carcinoma	RT	#VALUE!	3	8.8	0.036	0.37		WIKIPATHWAYS	Th17 cell differentiation pathway	RT	#VALUE!	3	8.8	0.027	0.17
										DISGENET	Pancreatic Neoplasm	RT	#VALUE!	3	8.8	0.036	0.37		WIKIPATHWAYS	Chromosomal and microsatellite instability in colorectal cancer	RT	#VALUE!	3	8.8	0.029	0.18
										DISGENET	Liver Cirrhosis	RT	#VALUE!	3	8.8	0.038	0.38		WIKIPATHWAYS	Head and neck squamous cell carcinoma	RT	#VALUE!	3	8.8	0.03	0.18
										DISGENET	Benign tumor of pancreas	RT	#VALUE!	2	5.9	0.038	0.38		WIKIPATHWAYS	Glioblastoma signaling	RT	#VALUE!	3	8.8	0.036	0.21
										DISGENET	Fibrosis, Liver	RT	#VALUE!	3	8.8	0.039	0.38		WIKIPATHWAYS	Corticotropin releasing hormone signaling	RT	#VALUE!	3	8.8	0.044	0.26
										DISGENET	Alloxan Diabetes	RT	#VALUE!	3	8.8	0.041	0.38		WIKIPATHWAYS	MFAP5 mediated ovarian cancer cell motility and invasiveness	RT	#VALUE!	2	5.9	0.046	0.26
										DISGENET	Streptozotocin Diabetes	RT	#VALUE!	3	8.8	0.041	0.38		WIKIPATHWAYS	Osteopontin signaling	RT	#VALUE!	2	5.9	0.046	0.26
										DISGENET	Diabetes Mellitus, Experimental	RT	#VALUE!	3	8.8	0.041	0.38		WIKIPATHWAYS	Small cell lung cancer	RT	#VALUE!	3	8.8	0.048	0.26
										DISGENET	Glioblastoma Multiforme	RT	#VALUE!	3	8.8	0.043	0.39		WIKIPATHWAYS	Wnt signaling and pluripotency	RT	#VALUE!	3	8.8	0.053	0.29
										DISGENET	Carcinoma of Endocrine Gland	RT	#VALUE!	2	5.9	0.044	0.39		WIKIPATHWAYS	Rubinstein Taybi syndrome 1	RT	#VALUE!	2	5.9	0.053	0.29
										DISGENET	Idiopathic pulmonary arterial hypertension	RT	#VALUE!	2	5.9	0.047	0.4		WIKIPATHWAYS	Amplification and expansion of oncogenic pathways as metastatic traits	RT	#VALUE!	2	5.9	0.06	0.31
										DISGENET	T-Cell Lymphoma	RT	#VALUE!	2	5.9	0.047	0.4		WIKIPATHWAYS	Canonical and non canonical TGF B signaling	RT	#VALUE!	2	5.9	0.06	0.31
										DISGENET	Colorectal Neoplasms	RT	#VALUE!	4	11.8	0.049	0.41		WIKIPATHWAYS	HDAC6 interactions in the central nervous system	RT	#VALUE!	3	8.8	0.063	0.32
										DISGENET	Pulmonary Emphysema	RT	#VALUE!	2	5.9	0.05	0.41		WIKIPATHWAYS	Senescence associated secretory phenotype SASP	RT	#VALUE!	3	8.8	0.064	0.32
										DISGENET	Squamous cell carcinoma	RT	#VALUE!	3	8.8	0.053	0.43		WIKIPATHWAYS	MFAP5 effect on permeability and motility of endothelial cells via cytoskeleton rearrangement	RT	#VALUE!	2	5.9	0.064	0.32
										DISGENET	Pancreatic carcinoma	RT	#VALUE!	2	5.9	0.055	0.45		WIKIPATHWAYS	Gastrin signaling	RT	#VALUE!	3	8.8	0.066	0.32
										DISGENET	Childhood Cerebral Astrocytoma	RT	#VALUE!	2	5.9	0.072	0.5		WIKIPATHWAYS	Pleural mesothelioma	RT	#VALUE!	5	14.7	0.074	0.35
										DISGENET	Diffuse Astrocytoma	RT	#VALUE!	2	5.9	0.072	0.5		WIKIPATHWAYS	NAD metabolism in oncogene induced senescence and mitochondrial dysfunction associated senescence	RT	#VALUE!	2	5.9	0.077	0.37
										DISGENET	Pilocytic Astrocytoma	RT	#VALUE!	2	5.9	0.072	0.5		WIKIPATHWAYS	LDL influence on CD14 and TLR4	RT	#VALUE!	2	5.9	0.081	0.38
										DISGENET	Juvenile Pilocytic Astrocytoma	RT	#VALUE!	2	5.9	0.072	0.5		WIKIPATHWAYS	Angiogenesis	RT	#VALUE!	2	5.9	0.084	0.38
										DISGENET	Cerebral Astrocytoma	RT	#VALUE!	2	5.9	0.072	0.5		WIKIPATHWAYS	Hippocampal synaptogenesis and neurogenesis	RT	#VALUE!	2	5.9	0.084	0.38
										DISGENET	Intracranial Astrocytoma	RT	#VALUE!	2	5.9	0.072	0.5		WIKIPATHWAYS	Thyroxine thyroid hormone production	RT	#VALUE!	2	5.9	0.088	0.39
										DISGENET	Astrocytoma	RT	#VALUE!	2	5.9	0.072	0.5		WIKIPATHWAYS	Measles virus infection	RT	#VALUE!	3	8.8	0.088	0.39
										DISGENET	Subependymal Giant Cell Astrocytoma	RT	#VALUE!	2	5.9	0.072	0.5		WIKIPATHWAYS	Brain derived neurotrophic factor BDNF signaling	RT	#VALUE!	3	8.8	0.089	0.39
										DISGENET	Grade I Astrocytoma	RT	#VALUE!	2	5.9	0.072	0.5		WIKIPATHWAYS	Warburg effect modulated by deubiquitinating enzymes and their substrates	RT	#VALUE!	2	5.9	0.091	0.39
										DISGENET	Mixed oligoastrocytoma	RT	#VALUE!	2	5.9	0.072	0.5
										DISGENET	Protoplasmic astrocytoma	RT	#VALUE!	2	5.9	0.075	0.5
										DISGENET	Gemistocytic astrocytoma	RT	#VALUE!	2	5.9	0.075	0.5
										DISGENET	Fibrillary Astrocytoma	RT	#VALUE!	2	5.9	0.075	0.5
										DISGENET	Colonic Neoplasms	RT	#VALUE!	3	8.8	0.075	0.5
										DISGENET	Anaplastic astrocytoma	RT	#VALUE!	2	5.9	0.078	0.51
										DISGENET	Craniofacial Abnormalities	RT	#VALUE!	3	8.8	0.079	0.51
										DISGENET	Non-Small Cell Lung Carcinoma	RT	#VALUE!	3	8.8	0.079	0.51
										DISGENET	Malignant tumor of colon	RT	#VALUE!	3	8.8	0.081	0.52
										DISGENET	Bilateral Wilms Tumor	RT	#VALUE!	2	5.9	0.083	0.52
										DISGENET	Disease Exacerbation	RT	#VALUE!	3	8.8	0.087	0.53
										DISGENET	Mood Disorders	RT	#VALUE!	3	8.8	0.089	0.53
										DISGENET	Alcoholic Intoxication	RT	#VALUE!	2	5.9	0.092	0.53
										DISGENET	Malignant neoplasm of breast	RT	#VALUE!	7	20.6	0.094	0.53
										DISGENET	Recurrent Brain Neoplasm	RT	#VALUE!	2	5.9	0.094	0.53
										DISGENET	Brain Tumor, Primary	RT	#VALUE!	2	5.9	0.094	0.53
										DISGENET	Primary malignant neoplasm of brain	RT	#VALUE!	2	5.9	0.094	0.53
										DISGENET	Neoplasms, Intracranial	RT	#VALUE!	2	5.9	0.094	0.53
										DISGENET	Benign neoplasm of brain, unspecified	RT	#VALUE!	2	5.9	0.094	0.53
										DISGENET	Thyroid Gland Follicular Adenoma	RT	#VALUE!	2	5.9	0.1	0.53

## Sheet: FC_occ_cdg
Top 2 subgraph ID						PPI Partner result from STRING database			Gene Ontology Enrichment Analysis (GOEA) Result
ID	Genes	Weighted_SC	Rank_weighted_sc			Gene Symbols	PPI Partner		TOP 1
d40	PDGFB|TGFA|ARNT|EPAS1	0.824	1	top 1		PDGFB	PDGFRA
d25	TGFB1|TGFA|ARNT|EPAS1	0.795	2	top 2			PDGFRB		PDGFB|TGFA|ARNT|EPAS1	Category	Term	RT	Genes	Count	%	P-Value	Benjamini		Category	Term	RT	Genes	Count	%	P-Value	Benjamini
							TGFA			DISGENET	Alveolitis, Fibrosing	RT	#VALUE!	7	22.6	1.1e-07	4.3e-05		WIKIPATHWAYS	Type 2 papillary renal cell carcinoma	RT	#VALUE!	13	41.9	5.5e-23	1.1e-20
							PDGFD			DISGENET	Pulmonary Fibrosis	RT	#VALUE!	7	22.6	1.2e-07	4.3e-05		WIKIPATHWAYS	EGFR tyrosine kinase inhibitor resistance	RT	#VALUE!	13	41.9	1e-17	9.9e-16
							PDGFC			DISGENET	Breast Carcinoma	RT	#VALUE!	11	35.5	1.3e-06	0.00031		WIKIPATHWAYS	Cancer pathways	RT	#VALUE!	20	64.5	1.8e-17	1.1e-15
							EGF			DISGENET	Head and Neck Neoplasms	RT	#VALUE!	5	16.1	2.1e-06	0.00038		WIKIPATHWAYS	Focal adhesion PI3K Akt mTOR signaling	RT	#VALUE!	14	45.2	2.6e-12	1.3e-10
							EGFR			DISGENET	Malignant neoplasm of gallbladder	RT	#VALUE!	4	12.9	3.5e-06	0.0004		WIKIPATHWAYS	Clear cell renal cell carcinoma pathways	RT	#VALUE!	9	29	1.9e-10	7.3e-09
							FGF2			DISGENET	gallbladder neoplasm	RT	#VALUE!	4	12.9	3.5e-06	0.0004		WIKIPATHWAYS	Pleural mesothelioma	RT	#VALUE!	14	45.2	2.9e-10	9.3e-09
							IGF1			DISGENET	Malignant neoplasm of prostate	RT	#VALUE!	11	35.5	4.6e-06	0.0004		WIKIPATHWAYS	PI3K Akt signaling	RT	#VALUE!	12	38.7	4.1e-09	1.1e-07
							PDGFA			DISGENET	Prostatic Neoplasms	RT	#VALUE!	11	35.5	4.6e-06	0.0004		WIKIPATHWAYS	Focal adhesion	RT	#VALUE!	10	32.3	8.4e-09	2e-07
						TGFA	AREG			DISGENET	Malignant Head and Neck Neoplasm	RT	#VALUE!	5	16.1	7e-06	0.00054		WIKIPATHWAYS	Angiogenesis	RT	#VALUE!	6	19.4	1.1e-08	2.3e-07
							EGF			DISGENET	Mammary Carcinoma, Human	RT	#VALUE!	10	32.3	1e-05	0.00062		WIKIPATHWAYS	ErbB signaling	RT	#VALUE!	7	22.6	3.8e-07	7.2e-06
							EGFR			DISGENET	Mammary Neoplasms, Human	RT	#VALUE!	10	32.3	1e-05	0.00062		WIKIPATHWAYS	Pluripotent stem cell differentiation pathway	RT	#VALUE!	6	19.4	4.2e-07	7.2e-06
							ERBB2			DISGENET	Mammary Neoplasms	RT	#VALUE!	10	32.3	1.1e-05	0.00062		WIKIPATHWAYS	Lung fibrosis	RT	#VALUE!	6	19.4	1.8e-06	2.7e-05
							ERBB3			DISGENET	Hereditary Paraganglioma-Pheochromocytoma Syndrome	RT	#VALUE!	4	12.9	3.7e-05	0.002		WIKIPATHWAYS	Embryonic stem cell pluripotency pathways	RT	#VALUE!	7	22.6	1.9e-06	2.7e-05
							ERBB4			DISGENET	Disease Exacerbation	RT	#VALUE!	6	19.4	9.6e-05	0.0048		WIKIPATHWAYS	Glioblastoma signaling	RT	#VALUE!	6	19.4	6.1e-06	8.4e-05
							IGF1			DISGENET	Neoplasm Invasiveness	RT	#VALUE!	6	19.4	0.00016	0.0075		WIKIPATHWAYS	Regulation of actin cytoskeleton	RT	#VALUE!	7	22.6	7.5e-06	9.6e-05
							INS			DISGENET	Malignant neoplasm of pancreas	RT	#VALUE!	5	16.1	0.00019	0.0085		WIKIPATHWAYS	Mammary gland development pathway Pregnancy and lactation Stage 3 of 4	RT	#VALUE!	4	12.9	0.00016	0.002
							PDGFA			DISGENET	Mesothelioma	RT	#VALUE!	4	12.9	0.00021	0.0088		WIKIPATHWAYS	Photodynamic therapy induced HIF 1 survival signaling	RT	#VALUE!	4	12.9	0.00025	0.0028
							PDGFB			DISGENET	Cleft palate, isolated	RT	#VALUE!	4	12.9	0.00023	0.009		WIKIPATHWAYS	Aryl hydrocarbon receptor pathway	RT	#VALUE!	4	12.9	0.00042	0.0044
						ARNT	CREBBP			DISGENET	Thrombocytosis, Autosomal Dominant	RT	#VALUE!	3	9.7	0.00029	0.011		WIKIPATHWAYS	Aryl hydrocarbon receptor pathway	RT	#VALUE!	4	12.9	0.00044	0.0045
							EP300			DISGENET	Neoplasm Metastasis	RT	#VALUE!	6	19.4	0.00035	0.012		WIKIPATHWAYS	Osteoarthritic chondrocyte hypertrophy	RT	#VALUE!	4	12.9	0.00057	0.0054
							EPAS1			DISGENET	Head and Neck Carcinoma	RT	#VALUE!	3	9.7	0.00036	0.012		WIKIPATHWAYS	Cardiac progenitor differentiation	RT	#VALUE!	4	12.9	0.00067	0.0061
							SIM2			DISGENET	Malignant Neoplasms	RT	#VALUE!	5	16.1	0.00046	0.014		WIKIPATHWAYS	Mammary gland development pathway Puberty Stage 2 of 4	RT	#VALUE!	3	9.7	0.0008	0.0069
							ARNT2			DISGENET	Papilloma	RT	#VALUE!	3	9.7	0.00052	0.014		WIKIPATHWAYS	Adipogenesis	RT	#VALUE!	5	16.1	0.00083	0.0069
							NPAS4			DISGENET	Papillomatosis	RT	#VALUE!	3	9.7	0.00052	0.014		WIKIPATHWAYS	Markers of kidney cell lineage	RT	#VALUE!	4	12.9	0.00092	0.0071
							ENSP00000490530			DISGENET	Papilloma, Squamous Cell	RT	#VALUE!	3	9.7	0.00052	0.014		WIKIPATHWAYS	Osteoblast signaling	RT	#VALUE!	3	9.7	0.00093	0.0071
							HIF3A			DISGENET	Thrombocythemia, Essential	RT	#VALUE!	3	9.7	0.00052	0.014		WIKIPATHWAYS	Endometrial cancer	RT	#VALUE!	4	12.9	0.0011	0.0081
							HIF1A			DISGENET	Malignant neoplasm of breast	RT	#VALUE!	11	35.5	0.00054	0.014		WIKIPATHWAYS	MAPK signaling	RT	#VALUE!	6	19.4	0.0011	0.0081
							AHR			DISGENET	Paraganglioma	RT	#VALUE!	3	9.7	0.00061	0.015		WIKIPATHWAYS	Physico chemical features and toxicity associated pathways	RT	#VALUE!	4	12.9	0.0013	0.0087
						EPAS1	VHL			DISGENET	Skin Neoplasms	RT	#VALUE!	4	12.9	0.00063	0.015		WIKIPATHWAYS	Breast cancer pathway	RT	#VALUE!	5	16.1	0.0016	0.01
							HIF3A			DISGENET	Malignant neoplasm of skin	RT	#VALUE!	4	12.9	0.00063	0.015		WIKIPATHWAYS	Non small cell lung cancer	RT	#VALUE!	4	12.9	0.0016	0.01
							HIF1A			DISGENET	Bladder Neoplasm	RT	#VALUE!	5	16.1	0.00065	0.015		WIKIPATHWAYS	Regulatory circuits of STAT3 signaling	RT	#VALUE!	4	12.9	0.0021	0.013
							ARNT			DISGENET	Malignant neoplasm of urinary bladder	RT	#VALUE!	5	16.1	0.00067	0.015		WIKIPATHWAYS	Extracellular vesicles in the crosstalk of cardiac cells	RT	#VALUE!	3	9.7	0.0021	0.013
							ARNT2			DISGENET	Unipolar Depression	RT	#VALUE!	6	19.4	0.00078	0.017		WIKIPATHWAYS	Pancreatic adenocarcinoma pathway	RT	#VALUE!	4	12.9	0.003	0.017
							EGLN1			DISGENET	Neoplasms, Experimental	RT	#VALUE!	4	12.9	0.00087	0.018		WIKIPATHWAYS	Growth factors and hormones in beta cell proliferation	RT	#VALUE!	3	9.7	0.0032	0.018
							EGLN2			DISGENET	Mammary Neoplasms, Experimental	RT	#VALUE!	5	16.1	0.00095	0.019		WIKIPATHWAYS	Nuclear receptors meta pathway	RT	#VALUE!	6	19.4	0.0033	0.018
							EGLN3			DISGENET	Non-Small Cell Lung Carcinoma	RT	#VALUE!	5	16.1	0.00098	0.019		WIKIPATHWAYS	Extracellular vesicle mediated signaling in recipient cells	RT	#VALUE!	3	9.7	0.004	0.021
							ELOB			DISGENET	Stomach Neoplasms	RT	#VALUE!	6	19.4	0.0014	0.026		WIKIPATHWAYS	Oligodendrocyte specification and differentiation leading to myelin components for CNS	RT	#VALUE!	3	9.7	0.0046	0.023
							EP300			DISGENET	Glioblastoma	RT	#VALUE!	4	12.9	0.0015	0.026		WIKIPATHWAYS	miRNA regulation of prostate cancer signaling	RT		3	9.7	0.0046	0.023
						TGFB1	DCN			DISGENET	Malignant neoplasm of stomach	RT	#VALUE!	6	19.4	0.0015	0.026		WIKIPATHWAYS	HDAC6 interactions in the central nervous system	RT	#VALUE!	4	12.9	0.0058	0.028
							ENG			DISGENET	Cleft Palate	RT	#VALUE!	4	12.9	0.0016	0.026		WIKIPATHWAYS	PDGF pathway	RT	#VALUE!	3	9.7	0.0076	0.035
							ITGAV			DISGENET	Lung Injury	RT	#VALUE!	3	9.7	0.0016	0.026		WIKIPATHWAYS	Bladder cancer	RT	#VALUE!	3	9.7	0.0076	0.035
							LRRC32			DISGENET	Chronic Lung Injury	RT	#VALUE!	3	9.7	0.0016	0.026		WIKIPATHWAYS	Cardiac hypertrophic response	RT	#VALUE!	3	9.7	0.014	0.062
							LTBP1			DISGENET	Cardiomegaly	RT	#VALUE!	4	12.9	0.0016	0.026		WIKIPATHWAYS	TGF beta receptor signaling	RT	#VALUE!	3	9.7	0.014	0.062
							LTBP3			DISGENET	Cardiac Hypertrophy	RT	#VALUE!	4	12.9	0.0016	0.026		WIKIPATHWAYS	TGF beta receptor signaling in skeletal dysplasias	RT	#VALUE!	3	9.7	0.016	0.069
							LTBP4			DISGENET	Head Neoplasms	RT	#VALUE!	3	9.7	0.0021	0.032		WIKIPATHWAYS	Pathways affected in adenoid cystic carcinoma	RT	#VALUE!	3	9.7	0.019	0.082
							TGFBR3			DISGENET	Upper Aerodigestive Tract Neoplasms	RT	#VALUE!	3	9.7	0.0021	0.032		WIKIPATHWAYS	AGE RAGE pathway	RT	#VALUE!	3	9.7	0.02	0.082
							TGFBR1			DISGENET	Cancer of Head	RT	#VALUE!	3	9.7	0.0021	0.032		WIKIPATHWAYS	Urotensin II mediated signaling	RT	#VALUE!	3	9.7	0.021	0.087
							TGFBR2			DISGENET	Cancer of Neck	RT	#VALUE!	3	9.7	0.0023	0.033		WIKIPATHWAYS	Circadian rhythm genes	RT	#VALUE!	4	12.9	0.028	0.11
										DISGENET	Neck Neoplasms	RT	#VALUE!	3	9.7	0.0023	0.033		WIKIPATHWAYS	Polycystic kidney disease pathway	RT	#VALUE!	3	9.7	0.032	0.12
										DISGENET	Squamous cell carcinoma of esophagus	RT	#VALUE!	4	12.9	0.0025	0.035		WIKIPATHWAYS	Androgen receptor signaling	RT	#VALUE!	3	9.7	0.033	0.13
										DISGENET	Adenocarcinoma of large intestine	RT	#VALUE!	4	12.9	0.0026	0.035		WIKIPATHWAYS	Hippo signaling regulation	RT	#VALUE!	3	9.7	0.041	0.15
										DISGENET	Adenocarcinoma of lung (disorder)	RT	#VALUE!	5	16.1	0.0027	0.037		WIKIPATHWAYS	6q16 copy number variation	RT	#VALUE!	2	6.5	0.045	0.16
										DISGENET	Pancreatic Neoplasm	RT	#VALUE!	4	12.9	0.0029	0.038		WIKIPATHWAYS	MicroRNAs in cardiomyocyte hypertrophy	RT	#VALUE!	3	9.7	0.046	0.16
										DISGENET	Glioblastoma Multiforme	RT	#VALUE!	4	12.9	0.0039	0.051		WIKIPATHWAYS	ERK pathway in Huntington 39 s disease	RT	#VALUE!	2	6.5	0.055	0.19
										DISGENET	Squamous cell carcinoma	RT	#VALUE!	4	12.9	0.0053	0.068		WIKIPATHWAYS	Amplification and expansion of oncogenic pathways as metastatic traits	RT	#VALUE!	2	6.5	0.055	0.19
										DISGENET	Rubinstein-Taybi Syndrome	RT	#VALUE!	2	6.5	0.0058	0.071		WIKIPATHWAYS	Congenital generalized lipodystrophy	RT	#VALUE!	2	6.5	0.058	0.2
										DISGENET	RUBINSTEIN-TAYBI SYNDROME 1	RT	#VALUE!	2	6.5	0.0058	0.071		WIKIPATHWAYS	Hippo Merlin signaling dysregulation	RT	#VALUE!	3	9.7	0.06	0.2
										DISGENET	Neoplasm of uncertain or unknown behavior of breast	RT	#VALUE!	3	9.7	0.0061	0.073		WIKIPATHWAYS	BMP signaling in eyelid development	RT	#VALUE!	2	6.5	0.064	0.2
										DISGENET	Breast adenocarcinoma	RT	#VALUE!	3	9.7	0.0061	0.073		WIKIPATHWAYS	Imatinib and chronic myeloid leukemia	RT	#VALUE!	2	6.5	0.064	0.2
										DISGENET	Mammary Carcinoma, Animal	RT	#VALUE!	4	12.9	0.0077	0.089		WIKIPATHWAYS	Hereditary leiomyomatosis and renal cell carcinoma pathway	RT	#VALUE!	2	6.5	0.064	0.2
										DISGENET	Animal Mammary Neoplasms	RT	#VALUE!	4	12.9	0.0077	0.089		WIKIPATHWAYS	Ebola virus infection in host	RT	#VALUE!	3	9.7	0.067	0.21
										DISGENET	Idiopathic basal ganglia calcification 1	RT	#VALUE!	2	6.5	0.0086	0.098		WIKIPATHWAYS	Hematopoietic stem cell gene regulation by GABP alpha beta complex	RT	#VALUE!	2	6.5	0.067	0.21
										DISGENET	Hereditary Diffuse Gastric Cancer	RT	#VALUE!	5	16.1	0.0094	0.11		WIKIPATHWAYS	Male infertility	RT	#VALUE!	3	9.7	0.082	0.25
										DISGENET	Craniofacial Abnormalities	RT	#VALUE!	4	12.9	0.01	0.11		WIKIPATHWAYS	Warburg effect modulated by deubiquitinating enzymes and their substrates	RT	#VALUE!	2	6.5	0.082	0.25
										DISGENET	Small cell carcinoma of lung	RT	#VALUE!	3	9.7	0.01	0.11		WIKIPATHWAYS	Nanoparticle mediated activation of receptor signaling	RT	#VALUE!	2	6.5	0.089	0.26
										DISGENET	Endometriosis	RT	#VALUE!	4	12.9	0.011	0.11		WIKIPATHWAYS	Angiotensin II receptor type 1 pathway	RT	#VALUE!	2	6.5	0.089	0.26
										DISGENET	Endometrioma	RT	#VALUE!	4	12.9	0.011	0.11		WIKIPATHWAYS	EGF EGFR signaling	RT	#VALUE!	3	9.7	0.096	0.27
										DISGENET	Undifferentiated carcinoma	RT	#VALUE!	4	12.9	0.011	0.11		WIKIPATHWAYS	Sudden infant death syndrome SIDS susceptibility pathways	RT	#VALUE!	3	9.7	0.097	0.27
										DISGENET	Anaplastic carcinoma	RT	#VALUE!	4	12.9	0.011	0.11
										DISGENET	Carcinomatosis	RT	#VALUE!	4	12.9	0.011	0.11
										DISGENET	Carcinoma, Spindle-Cell	RT	#VALUE!	4	12.9	0.011	0.11
										DISGENET	Carcinoma	RT	#VALUE!	4	12.9	0.011	0.11
										DISGENET	Insulin Resistance	RT	#VALUE!	3	9.7	0.013	0.12
										DISGENET	Insulin Sensitivity	RT	#VALUE!	3	9.7	0.013	0.12
										DISGENET	Precursor Cell Lymphoblastic Leukemia Lymphoma	RT	#VALUE!	3	9.7	0.013	0.12
										DISGENET	Fahr's syndrome (disorder)	RT	#VALUE!	2	6.5	0.014	0.13
										DISGENET	Hypertensive disease	RT	#VALUE!	4	12.9	0.017	0.15
										DISGENET	Liver Cirrhosis, Experimental	RT	#VALUE!	7	22.6	0.021	0.19
										DISGENET	Lung diseases	RT	#VALUE!	3	9.7	0.021	0.19
										DISGENET	Polycythemia	RT	#VALUE!	2	6.5	0.023	0.2
										DISGENET	Nerve Degeneration	RT	#VALUE!	3	9.7	0.024	0.21
										DISGENET	Giant Cell Glioblastoma	RT	#VALUE!	3	9.7	0.024	0.21
										DISGENET	Erythrocytosis	RT	#VALUE!	2	6.5	0.026	0.21
										DISGENET	Erythrocytosis familial, 1	RT	#VALUE!	2	6.5	0.026	0.21
										DISGENET	Glioma	RT	#VALUE!	3	9.7	0.026	0.21
										DISGENET	Kidney Diseases	RT	#VALUE!	3	9.7	0.026	0.22
										DISGENET	Metabolic Diseases	RT	#VALUE!	2	6.5	0.029	0.23
										DISGENET	Pulmonary arterial hypertension	RT	#VALUE!	2	6.5	0.029	0.23
										DISGENET	Diabetic Cardiomyopathies	RT	#VALUE!	2	6.5	0.031	0.25
										DISGENET	Major Depressive Disorder	RT	#VALUE!	4	12.9	0.032	0.25
										DISGENET	melanoma	RT	#VALUE!	4	12.9	0.034	0.25
										DISGENET	Kidney Failure, Acute	RT	#VALUE!	3	9.7	0.034	0.25
										DISGENET	Acute kidney injury	RT	#VALUE!	3	9.7	0.034	0.25
										DISGENET	Acute Kidney Insufficiency	RT	#VALUE!	3	9.7	0.034	0.25
										DISGENET	Extrapyramidal Disorders	RT	#VALUE!	2	6.5	0.034	0.25
										DISGENET	Lenticulostriate Disorders	RT	#VALUE!	2	6.5	0.034	0.25
										DISGENET	Basal Ganglia Diseases	RT	#VALUE!	2	6.5	0.034	0.25
										DISGENET	Liver Cirrhosis	RT	#VALUE!	3	9.7	0.035	0.25
										DISGENET	Fibrosis, Liver	RT	#VALUE!	3	9.7	0.037	0.26
										DISGENET	Miscarriage	RT	#VALUE!	3	9.7	0.039	0.26
										DISGENET	Early Pregnancy Loss	RT	#VALUE!	3	9.7	0.039	0.26
										DISGENET	Spontaneous abortion	RT	#VALUE!	3	9.7	0.039	0.26
										DISGENET	Abortion, Tubal	RT	#VALUE!	3	9.7	0.039	0.26
										DISGENET	Congestive heart failure	RT	#VALUE!	3	9.7	0.04	0.26
										DISGENET	Heart failure	RT	#VALUE!	3	9.7	0.04	0.26
										DISGENET	Myocardial Failure	RT	#VALUE!	3	9.7	0.04	0.26
										DISGENET	Left-Sided Heart Failure	RT	#VALUE!	3	9.7	0.04	0.26
										DISGENET	Heart Decompensation	RT	#VALUE!	3	9.7	0.04	0.26
										DISGENET	Heart Failure, Right-Sided	RT	#VALUE!	3	9.7	0.04	0.26
										DISGENET	Lung Neoplasms	RT	#VALUE!	4	12.9	0.04	0.26
										DISGENET	Malignant neoplasm of lung	RT	#VALUE!	4	12.9	0.04	0.26
										DISGENET	Carcinoma, Granular Cell	RT	#VALUE!	3	9.7	0.044	0.26
										DISGENET	Adenocarcinoma, Oxyphilic	RT	#VALUE!	3	9.7	0.044	0.26
										DISGENET	Adenocarcinoma, Tubular	RT	#VALUE!	3	9.7	0.044	0.26
										DISGENET	Adenocarcinoma	RT	#VALUE!	3	9.7	0.044	0.26
										DISGENET	Carcinoma, Cribriform	RT	#VALUE!	3	9.7	0.044	0.26
										DISGENET	Adenocarcinoma, Basal Cell	RT		3	9.7	0.044	0.26
										DISGENET	Idiopathic pulmonary arterial hypertension	RT	#VALUE!	2	6.5	0.045	0.27
										DISGENET	Dermatitis	RT	#VALUE!	2	6.5	0.045	0.27
										DISGENET	Bipolar Disorder	RT	#VALUE!	5	16.1	0.046	0.27
										DISGENET	Neoplasm of uncertain or unknown behavior of stomach	RT	#VALUE!	2	6.5	0.048	0.27
										DISGENET	Carcinoma in situ of stomach	RT	#VALUE!	2	6.5	0.048	0.27
										DISGENET	Benign neoplasm of stomach	RT	#VALUE!	2	6.5	0.048	0.27
										DISGENET	Tachyarrhythmia	RT	#VALUE!	2	6.5	0.051	0.28
										DISGENET	Tachycardia	RT	#VALUE!	2	6.5	0.051	0.28
										DISGENET	Inflammation	RT	#VALUE!	3	9.7	0.052	0.28
										DISGENET	Renal Cell Carcinoma	RT	#VALUE!	3	9.7	0.052	0.28
										DISGENET	Chromophobe Renal Cell Carcinoma	RT	#VALUE!	3	9.7	0.052	0.28
										DISGENET	Papillary Renal Cell Carcinoma	RT	#VALUE!	3	9.7	0.052	0.28
										DISGENET	Collecting Duct Carcinoma of the Kidney	RT	#VALUE!	3	9.7	0.052	0.28
										DISGENET	Sarcomatoid Renal Cell Carcinoma	RT	#VALUE!	3	9.7	0.052	0.28
										DISGENET	Pheochromocytoma	RT	#VALUE!	2	6.5	0.053	0.28
										DISGENET	Liver carcinoma	RT	#VALUE!	5	16.1	0.056	0.3
										DISGENET	ovarian neoplasm	RT	#VALUE!	3	9.7	0.057	0.3
										DISGENET	Malignant neoplasm of ovary	RT	#VALUE!	3	9.7	0.059	0.3
										DISGENET	Stomach Carcinoma	RT	#VALUE!	2	6.5	0.059	0.3
										DISGENET	Neoplastic Cell Transformation	RT	#VALUE!	3	9.7	0.06	0.31
										DISGENET	Nasopharyngeal carcinoma	RT	#VALUE!	2	6.5	0.062	0.31
										DISGENET	Liver neoplasms	RT	#VALUE!	3	9.7	0.063	0.32
										DISGENET	Malignant neoplasm of liver	RT	#VALUE!	3	9.7	0.063	0.32
										DISGENET	Carcinoma of lung	RT	#VALUE!	2	6.5	0.064	0.32
										DISGENET	Extrahepatic Cholangiocarcinoma	RT	#VALUE!	2	6.5	0.067	0.33
										DISGENET	Intrahepatic Cholangiocarcinoma	RT	#VALUE!	2	6.5	0.067	0.33
										DISGENET	Conventional (Clear Cell) Renal Cell Carcinoma	RT	#VALUE!	3	9.7	0.068	0.33
										DISGENET	Colitis	RT	#VALUE!	2	6.5	0.07	0.34
										DISGENET	Cholangiocarcinoma	RT	#VALUE!	2	6.5	0.073	0.34
										DISGENET	Micronuclei, Chromosome-Defective	RT	#VALUE!	2	6.5	0.073	0.34
										DISGENET	Micronuclei, Genotoxicant-Induced	RT	#VALUE!	2	6.5	0.073	0.34
										DISGENET	Squamous cell carcinoma of lung	RT	#VALUE!	2	6.5	0.088	0.42
										DISGENET	Myocardial Ischemia	RT	#VALUE!	3	9.7	0.091	0.43
										DISGENET	Thyroid Gland Follicular Adenoma	RT	#VALUE!	2	6.5	0.096	0.44
										DISGENET	Adenoma	RT	#VALUE!	2	6.5	0.099	0.44
										DISGENET	Papillary adenoma	RT	#VALUE!	2	6.5	0.099	0.44
										DISGENET	Adenoma, Trabecular	RT	#VALUE!	2	6.5	0.099	0.44
										DISGENET	Adenoma, Microcystic	RT	#VALUE!	2	6.5	0.099	0.44
										DISGENET	Follicular adenoma	RT	#VALUE!	2	6.5	0.099	0.44
										DISGENET	Adenoma, Basal Cell	RT	#VALUE!	2	6.5	0.099	0.44
										DISGENET	Adenoma, Monomorphic	RT	#VALUE!	2	6.5	0.099	0.44
									TOP 2
									TGFB1|TGFA|ARNT|EPAS1	Category	Term	RT	Genes	Count	%	P-Value	Benjamini		Category	Term	RT	Genes	Count	%	P-Value	Benjamini
										DISGENET	Mammary Neoplasms	RT	#VALUE!	11	31.4	3.2e-06	0.00086		WIKIPATHWAYS	Type 2 papillary renal cell carcinoma	RT	#VALUE!	12	34.3	3.6e-20	7.5e-18
										DISGENET	Breast Carcinoma	RT	#VALUE!	11	31.4	3.9e-06	0.00086		WIKIPATHWAYS	Cancer pathways	RT	#VALUE!	20	57.1	1.2e-16	1.3e-14
										DISGENET	gallbladder neoplasm	RT	#VALUE!	4	11.4	4.8e-06	0.00086		WIKIPATHWAYS	TGF beta receptor signaling in skeletal dysplasias	RT	#VALUE!	9	25.7	1.7e-11	1.2e-09
										DISGENET	Malignant neoplasm of gallbladder	RT	#VALUE!	4	11.4	4.8e-06	0.00086		WIKIPATHWAYS	TGF beta receptor signaling	RT	#VALUE!	8	22.9	5.9e-10	3.1e-08
										DISGENET	Mammary Neoplasms, Human	RT	#VALUE!	10	28.6	2.6e-05	0.0031		WIKIPATHWAYS	EGFR tyrosine kinase inhibitor resistance	RT	#VALUE!	7	20	3.9e-07	1.4e-05
										DISGENET	Mammary Carcinoma, Human	RT	#VALUE!	10	28.6	2.6e-05	0.0031		WIKIPATHWAYS	Clear cell renal cell carcinoma pathways	RT	#VALUE!	7	20	4.1e-07	1.4e-05
										DISGENET	Malignant neoplasm of skin	RT	#VALUE!	5	14.3	3.4e-05	0.0031		WIKIPATHWAYS	Focal adhesion PI3K Akt mTOR signaling	RT	#VALUE!	10	28.6	6e-07	1.8e-05
										DISGENET	Skin Neoplasms	RT	#VALUE!	5	14.3	3.4e-05	0.0031		WIKIPATHWAYS	Hypothesized pathways in pathogenesis of cardiovascular disease	RT	#VALUE!	5	14.3	1.5e-06	4e-05
										DISGENET	Hereditary Paraganglioma-Pheochromocytoma Syndrome	RT	#VALUE!	4	11.4	5e-05	0.0039		WIKIPATHWAYS	Extracellular vesicle mediated signaling in recipient cells	RT	#VALUE!	5	14.3	2.8e-06	6.5e-05
										DISGENET	Neoplasm Metastasis	RT	#VALUE!	7	20	5.4e-05	0.0039		WIKIPATHWAYS	ErbB signaling	RT	#VALUE!	6	17.1	1.4e-05	0.00029
										DISGENET	Malignant neoplasm of prostate	RT	#VALUE!	10	28.6	9e-05	0.0054		WIKIPATHWAYS	Pluripotent stem cell differentiation pathway	RT	#VALUE!	5	14.3	2.2e-05	0.00042
										DISGENET	Prostatic Neoplasms	RT	#VALUE!	10	28.6	9e-05	0.0054		WIKIPATHWAYS	NRP1 triggered signaling in pancreatic cancer	RT	#VALUE!	5	14.3	3.3e-05	0.00057
										DISGENET	Alveolitis, Fibrosing	RT	#VALUE!	5	14.3	0.00013	0.0072		WIKIPATHWAYS	Focal adhesion	RT	#VALUE!	7	20	5.7e-05	0.00092
										DISGENET	Pulmonary Fibrosis	RT	#VALUE!	5	14.3	0.00014	0.0072		WIKIPATHWAYS	Angiogenesis	RT	#VALUE!	4	11.4	7.7e-05	0.0011
										DISGENET	Head and Neck Neoplasms	RT	#VALUE!	4	11.4	0.00015	0.0072		WIKIPATHWAYS	Growth factors and hormones in beta cell proliferation	RT	#VALUE!	4	11.4	9.8e-05	0.0013
										DISGENET	Squamous cell carcinoma of esophagus	RT	#VALUE!	5	14.3	0.00022	0.01		WIKIPATHWAYS	Pleural mesothelioma	RT	#VALUE!	9	25.7	0.0001	0.0013
										DISGENET	Neoplasm Invasiveness	RT	#VALUE!	6	17.1	0.00026	0.011		WIKIPATHWAYS	Mammary gland development pathway Pregnancy and lactation Stage 3 of 4	RT	#VALUE!	4	11.4	0.0002	0.0025
										DISGENET	Malignant neoplasm of pancreas	RT	#VALUE!	5	14.3	0.00029	0.012		WIKIPATHWAYS	Pancreatic adenocarcinoma pathway	RT	#VALUE!	5	14.3	0.00025	0.0029
										DISGENET	Malignant Head and Neck Neoplasm	RT	#VALUE!	4	11.4	0.00036	0.014		WIKIPATHWAYS	Aryl hydrocarbon receptor pathway	RT	#VALUE!	4	11.4	0.00051	0.0056
										DISGENET	Head and Neck Carcinoma	RT	#VALUE!	3	8.6	0.00044	0.016		WIKIPATHWAYS	Aryl hydrocarbon receptor pathway	RT	#VALUE!	4	11.4	0.00055	0.0057
										DISGENET	Malignant Neoplasms	RT	#VALUE!	5	14.3	0.00069	0.024		WIKIPATHWAYS	Nuclear receptors meta pathway	RT	#VALUE!	7	20	0.00068	0.0066
										DISGENET	Paraganglioma	RT	#VALUE!	3	8.6	0.00075	0.025		WIKIPATHWAYS	Osteoarthritic chondrocyte hypertrophy	RT	#VALUE!	4	11.4	0.0007	0.0066
										DISGENET	Bladder Neoplasm	RT	#VALUE!	5	14.3	0.00097	0.03		WIKIPATHWAYS	TGFB Smad signaling	RT	#VALUE!	3	8.6	0.00078	0.0071
										DISGENET	Malignant neoplasm of urinary bladder	RT	#VALUE!	5	14.3	0.00099	0.03		WIKIPATHWAYS	Mammary gland development pathway Puberty Stage 2 of 4	RT	#VALUE!	3	8.6	0.00092	0.008
										DISGENET	Neoplasms, Experimental	RT	#VALUE!	4	11.4	0.0012	0.034		WIKIPATHWAYS	PI3K Akt signaling	RT	#VALUE!	7	20	0.001	0.0084
										DISGENET	Malignant neoplasm of breast	RT	#VALUE!	11	31.4	0.0013	0.037		WIKIPATHWAYS	Adipogenesis	RT	#VALUE!	5	14.3	0.0011	0.0084
										DISGENET	Craniofacial Abnormalities	RT	#VALUE!	5	14.3	0.0014	0.038		WIKIPATHWAYS	TGF beta signaling pathway	RT	#VALUE!	5	14.3	0.0011	0.0084
										DISGENET	Carcinomatosis	RT	#VALUE!	5	14.3	0.0017	0.039		WIKIPATHWAYS	Markers of kidney cell lineage	RT	#VALUE!	4	11.4	0.0011	0.0084
										DISGENET	Carcinoma, Spindle-Cell	RT	#VALUE!	5	14.3	0.0017	0.039		WIKIPATHWAYS	Lung fibrosis	RT	#VALUE!	4	11.4	0.0014	0.01
										DISGENET	Anaplastic carcinoma	RT	#VALUE!	5	14.3	0.0017	0.039		WIKIPATHWAYS	MAPK signaling	RT	#VALUE!	6	17.1	0.0016	0.011
										DISGENET	Undifferentiated carcinoma	RT	#VALUE!	5	14.3	0.0017	0.039		WIKIPATHWAYS	Extracellular vesicles in the crosstalk of cardiac cells	RT	#VALUE!	3	8.6	0.0024	0.016
										DISGENET	Carcinoma	RT	#VALUE!	5	14.3	0.0017	0.039		WIKIPATHWAYS	Glioblastoma signaling	RT	#VALUE!	4	11.4	0.0029	0.019
										DISGENET	Disease Exacerbation	RT	#VALUE!	5	14.3	0.0018	0.039		WIKIPATHWAYS	Angiotensin II receptor type 1 pathway	RT	#VALUE!	3	8.6	0.0043	0.027
										DISGENET	Lung diseases	RT	#VALUE!	4	11.4	0.0019	0.04		WIKIPATHWAYS	HDAC6 interactions in the central nervous system	RT	#VALUE!	4	11.4	0.007	0.043
										DISGENET	Glioblastoma	RT	#VALUE!	4	11.4	0.002	0.041		WIKIPATHWAYS	Neovascularization processes	RT	#VALUE!	3	8.6	0.0075	0.044
										DISGENET	Giant Cell Glioblastoma	RT	#VALUE!	4	11.4	0.0024	0.047		WIKIPATHWAYS	Photodynamic therapy induced HIF 1 survival signaling	RT	#VALUE!	3	8.6	0.0078	0.045
										DISGENET	Adenocarcinoma of large intestine	RT	#VALUE!	4	11.4	0.0035	0.067		WIKIPATHWAYS	Embryonic stem cell pluripotency pathways	RT	#VALUE!	4	11.4	0.0081	0.045
										DISGENET	Pancreatic Neoplasm	RT	#VALUE!	4	11.4	0.0039	0.073		WIKIPATHWAYS	Bladder cancer	RT	#VALUE!	3	8.6	0.0087	0.047
										DISGENET	Adenocarcinoma of lung (disorder)	RT	#VALUE!	5	14.3	0.004	0.073		WIKIPATHWAYS	Ebola virus infection in host	RT	#VALUE!	4	11.4	0.01	0.055
										DISGENET	Spontaneous abortion	RT	#VALUE!	4	11.4	0.0049	0.082		WIKIPATHWAYS	Neuroinflammation and glutamatergic signaling	RT	#VALUE!	4	11.4	0.013	0.067
										DISGENET	Early Pregnancy Loss	RT	#VALUE!	4	11.4	0.0049	0.082		WIKIPATHWAYS	Regulation of actin cytoskeleton	RT	#VALUE!	4	11.4	0.015	0.077
										DISGENET	Abortion, Tubal	RT	#VALUE!	4	11.4	0.0049	0.082		WIKIPATHWAYS	Hepatitis B infection	RT	#VALUE!	4	11.4	0.016	0.077
										DISGENET	Miscarriage	RT	#VALUE!	4	11.4	0.0049	0.082		WIKIPATHWAYS	Cardiac hypertrophic response	RT	#VALUE!	3	8.6	0.016	0.077
										DISGENET	Glioblastoma Multiforme	RT	#VALUE!	4	11.4	0.0052	0.085		WIKIPATHWAYS	Breast cancer pathway	RT	#VALUE!	4	11.4	0.017	0.08
										DISGENET	Rubinstein-Taybi Syndrome	RT	#VALUE!	2	5.7	0.0064	0.1		WIKIPATHWAYS	Endometrial cancer	RT	#VALUE!	3	8.6	0.021	0.095
										DISGENET	RUBINSTEIN-TAYBI SYNDROME 1	RT	#VALUE!	2	5.7	0.0064	0.1		WIKIPATHWAYS	Pathways affected in adenoid cystic carcinoma	RT	#VALUE!	3	8.6	0.022	0.098
										DISGENET	Neoplasm Recurrence, Local	RT	#VALUE!	3	8.6	0.0068	0.1		WIKIPATHWAYS	Physico chemical features and toxicity associated pathways	RT	#VALUE!	3	8.6	0.023	0.098
										DISGENET	Squamous cell carcinoma	RT	#VALUE!	4	11.4	0.0071	0.11		WIKIPATHWAYS	AGE RAGE pathway	RT	#VALUE!	3	8.6	0.023	0.098
										DISGENET	Breast adenocarcinoma	RT		3	8.6	0.0075	0.11		WIKIPATHWAYS	Urotensin II mediated signaling	RT	#VALUE!	3	8.6	0.024	0.1
										DISGENET	Neoplasm of uncertain or unknown behavior of breast	RT	#VALUE!	3	8.6	0.0075	0.11		WIKIPATHWAYS	LDLRAD4 and what we know about it	RT	#VALUE!	2	5.7	0.024	0.1
										DISGENET	Unipolar Depression	RT	#VALUE!	5	14.3	0.0089	0.12		WIKIPATHWAYS	Th17 cell differentiation pathway	RT	#VALUE!	3	8.6	0.025	0.1
										DISGENET	Lung Neoplasms	RT	#VALUE!	5	14.3	0.0096	0.13		WIKIPATHWAYS	Non small cell lung cancer	RT	#VALUE!	3	8.6	0.026	0.11
										DISGENET	Malignant neoplasm of lung	RT	#VALUE!	5	14.3	0.0097	0.13		WIKIPATHWAYS	Head and neck squamous cell carcinoma	RT	#VALUE!	3	8.6	0.028	0.11
										DISGENET	Familial thoracic aortic aneurysm and aortic dissection	RT	#VALUE!	3	8.6	0.012	0.16		WIKIPATHWAYS	Circadian rhythm genes	RT	#VALUE!	4	11.4	0.033	0.13
										DISGENET	Small cell carcinoma of lung	RT	#VALUE!	3	8.6	0.013	0.17		WIKIPATHWAYS	Polycystic kidney disease pathway	RT	#VALUE!	3	8.6	0.036	0.14
										DISGENET	Mammary Neoplasms, Experimental	RT	#VALUE!	4	11.4	0.013	0.17		WIKIPATHWAYS	Androgen receptor signaling	RT	#VALUE!	3	8.6	0.038	0.14
										DISGENET	Non-Small Cell Lung Carcinoma	RT	#VALUE!	4	11.4	0.013	0.17		WIKIPATHWAYS	Osteoblast signaling	RT	#VALUE!	2	5.7	0.048	0.17
										DISGENET	Stomach Neoplasms	RT	#VALUE!	5	14.3	0.014	0.17		WIKIPATHWAYS	6q16 copy number variation	RT	#VALUE!	2	5.7	0.048	0.17
										DISGENET	Endometrioma	RT	#VALUE!	4	11.4	0.014	0.17		WIKIPATHWAYS	Canonical and non canonical TGF B signaling	RT	#VALUE!	2	5.7	0.058	0.2
										DISGENET	Endometriosis	RT	#VALUE!	4	11.4	0.014	0.17		WIKIPATHWAYS	Amplification and expansion of oncogenic pathways as metastatic traits	RT	#VALUE!	2	5.7	0.058	0.2
										DISGENET	Malignant neoplasm of stomach	RT	#VALUE!	5	14.3	0.015	0.17		WIKIPATHWAYS	ERK pathway in Huntington 39 s disease	RT	#VALUE!	2	5.7	0.058	0.2
										DISGENET	Insulin Sensitivity	RT	#VALUE!	3	8.6	0.016	0.17		WIKIPATHWAYS	Congenital generalized lipodystrophy	RT	#VALUE!	2	5.7	0.062	0.21
										DISGENET	Insulin Resistance	RT	#VALUE!	3	8.6	0.016	0.17		WIKIPATHWAYS	Hereditary leiomyomatosis and renal cell carcinoma pathway	RT	#VALUE!	2	5.7	0.068	0.23
										DISGENET	Dissection of aorta	RT	#VALUE!	2	5.7	0.016	0.17		WIKIPATHWAYS	Hematopoietic stem cell gene regulation by GABP alpha beta complex	RT	#VALUE!	2	5.7	0.072	0.23
										DISGENET	Dissection, Blood Vessel	RT	#VALUE!	2	5.7	0.016	0.17		WIKIPATHWAYS	Warburg effect modulated by deubiquitinating enzymes and their substrates	RT	#VALUE!	2	5.7	0.088	0.28
										DISGENET	Loeys-Dietz Syndrome, Type 1a	RT	#VALUE!	2	5.7	0.016	0.17		WIKIPATHWAYS	Male infertility	RT	#VALUE!	3	8.6	0.092	0.29
										DISGENET	Loeys-Dietz Aortic Aneurysm Syndrome	RT	#VALUE!	2	5.7	0.016	0.17		WIKIPATHWAYS	Nanoparticle mediated activation of receptor signaling	RT	#VALUE!	2	5.7	0.095	0.29
										DISGENET	Aneurysm, Dissecting	RT	#VALUE!	2	5.7	0.016	0.17
										DISGENET	Precursor Cell Lymphoblastic Leukemia Lymphoma	RT	#VALUE!	3	8.6	0.016	0.17
										DISGENET	Carcinoma in situ of esophagus	RT	#VALUE!	2	5.7	0.019	0.19
										DISGENET	Benign neoplasm of esophagus	RT	#VALUE!	2	5.7	0.019	0.19
										DISGENET	ANEURYSM, INTRACRANIAL BERRY, 1 (disorder)	RT	#VALUE!	2	5.7	0.019	0.19
										DISGENET	Endometrial Carcinoma	RT	#VALUE!	3	8.6	0.022	0.21
										DISGENET	Loeys-Dietz Syndrome	RT	#VALUE!	2	5.7	0.022	0.21
										DISGENET	Esophageal carcinoma	RT	#VALUE!	2	5.7	0.022	0.21
										DISGENET	Hypertensive disease	RT	#VALUE!	4	11.4	0.022	0.21
										DISGENET	Polycythemia	RT	#VALUE!	2	5.7	0.025	0.23
										DISGENET	Malignant neoplasm of esophagus	RT	#VALUE!	3	8.6	0.026	0.23
										DISGENET	Esophageal Neoplasms	RT	#VALUE!	3	8.6	0.026	0.23
										DISGENET	Cardiomegaly	RT	#VALUE!	3	8.6	0.028	0.24
										DISGENET	Cardiac Hypertrophy	RT	#VALUE!	3	8.6	0.028	0.24
										DISGENET	Erythrocytosis	RT	#VALUE!	2	5.7	0.028	0.24
										DISGENET	Erythrocytosis familial, 1	RT	#VALUE!	2	5.7	0.028	0.24
										DISGENET	Thrombocytosis, Autosomal Dominant	RT	#VALUE!	2	5.7	0.028	0.24
										DISGENET	Pulmonary arterial hypertension	RT	#VALUE!	2	5.7	0.032	0.26
										DISGENET	Metabolic Diseases	RT	#VALUE!	2	5.7	0.032	0.26
										DISGENET	Bone Diseases	RT	#VALUE!	2	5.7	0.032	0.26
										DISGENET	Diabetic Cardiomyopathies	RT	#VALUE!	2	5.7	0.035	0.28
										DISGENET	Papilloma	RT	#VALUE!	2	5.7	0.038	0.29
										DISGENET	Papillomatosis	RT	#VALUE!	2	5.7	0.038	0.29
										DISGENET	Thrombocythemia, Essential	RT	#VALUE!	2	5.7	0.038	0.29
										DISGENET	Papilloma, Squamous Cell	RT	#VALUE!	2	5.7	0.038	0.29
										DISGENET	Kidney Failure, Acute	RT	#VALUE!	3	8.6	0.041	0.31
										DISGENET	Acute kidney injury	RT	#VALUE!	3	8.6	0.041	0.31
										DISGENET	Acute Kidney Insufficiency	RT	#VALUE!	3	8.6	0.041	0.31
										DISGENET	Major Depressive Disorder	RT	#VALUE!	4	11.4	0.042	0.31
										DISGENET	Liver Cirrhosis	RT	#VALUE!	3	8.6	0.043	0.31
										DISGENET	Fibrosis, Liver	RT	#VALUE!	3	8.6	0.044	0.32
										DISGENET	Idiopathic pulmonary arterial hypertension	RT	#VALUE!	2	5.7	0.05	0.35
										DISGENET	Dermatitis	RT	#VALUE!	2	5.7	0.05	0.35
										DISGENET	Adenocarcinoma, Tubular	RT	#VALUE!	3	8.6	0.053	0.35
										DISGENET	Carcinoma, Granular Cell	RT	#VALUE!	3	8.6	0.053	0.35
										DISGENET	Adenocarcinoma	RT	#VALUE!	3	8.6	0.053	0.35
										DISGENET	Carcinoma, Cribriform	RT	#VALUE!	3	8.6	0.053	0.35
										DISGENET	Adenocarcinoma, Basal Cell	RT	#VALUE!	3	8.6	0.053	0.35
										DISGENET	Adenocarcinoma, Oxyphilic	RT	#VALUE!	3	8.6	0.053	0.35
										DISGENET	Benign neoplasm of stomach	RT	#VALUE!	2	5.7	0.053	0.35
										DISGENET	Carcinoma in situ of stomach	RT	#VALUE!	2	5.7	0.053	0.35
										DISGENET	Pulmonary Emphysema	RT	#VALUE!	2	5.7	0.053	0.35
										DISGENET	Neoplasm of uncertain or unknown behavior of stomach	RT	#VALUE!	2	5.7	0.053	0.35
										DISGENET	Tachyarrhythmia	RT	#VALUE!	2	5.7	0.056	0.36
										DISGENET	Tachycardia	RT	#VALUE!	2	5.7	0.056	0.36
										DISGENET	Colorectal Neoplasms	RT	#VALUE!	4	11.4	0.058	0.37
										DISGENET	Pheochromocytoma	RT	#VALUE!	2	5.7	0.059	0.37
										DISGENET	Chromophobe Renal Cell Carcinoma	RT	#VALUE!	3	8.6	0.063	0.38
										DISGENET	Papillary Renal Cell Carcinoma	RT	#VALUE!	3	8.6	0.063	0.38
										DISGENET	Collecting Duct Carcinoma of the Kidney	RT	#VALUE!	3	8.6	0.063	0.38
										DISGENET	Sarcomatoid Renal Cell Carcinoma	RT	#VALUE!	3	8.6	0.063	0.38
										DISGENET	Renal Cell Carcinoma	RT	#VALUE!	3	8.6	0.063	0.38
										DISGENET	Bipolar Disorder	RT	#VALUE!	5	14.3	0.064	0.38
										DISGENET	Stomach Carcinoma	RT	#VALUE!	2	5.7	0.065	0.39
										DISGENET	Hereditary Diffuse Gastric Cancer	RT	#VALUE!	4	11.4	0.066	0.39
										DISGENET	ovarian neoplasm	RT	#VALUE!	3	8.6	0.068	0.39
										DISGENET	Nasopharyngeal carcinoma	RT	#VALUE!	2	5.7	0.068	0.39
										DISGENET	Malignant neoplasm of ovary	RT	#VALUE!	3	8.6	0.071	0.4
										DISGENET	Carcinoma of lung	RT	#VALUE!	2	5.7	0.071	0.4
										DISGENET	Neoplastic Cell Transformation	RT	#VALUE!	3	8.6	0.072	0.4
										DISGENET	Upper Aerodigestive Tract Neoplasms	RT	#VALUE!	2	5.7	0.074	0.4
										DISGENET	Intrahepatic Cholangiocarcinoma	RT	#VALUE!	2	5.7	0.074	0.4
										DISGENET	Cancer of Head	RT	#VALUE!	2	5.7	0.074	0.4
										DISGENET	Head Neoplasms	RT	#VALUE!	2	5.7	0.074	0.4
										DISGENET	Extrahepatic Cholangiocarcinoma	RT	#VALUE!	2	5.7	0.074	0.4
										DISGENET	Animal Mammary Neoplasms	RT	#VALUE!	3	8.6	0.075	0.4
										DISGENET	Mammary Carcinoma, Animal	RT	#VALUE!	3	8.6	0.075	0.4
										DISGENET	Liver carcinoma	RT	#VALUE!	5	14.3	0.076	0.4
										DISGENET	Colitis	RT	#VALUE!	2	5.7	0.077	0.4
										DISGENET	Neck Neoplasms	RT	#VALUE!	2	5.7	0.077	0.4
										DISGENET	Cancer of Neck	RT	#VALUE!	2	5.7	0.077	0.4
										DISGENET	Micronuclei, Chromosome-Defective	RT	#VALUE!	2	5.7	0.08	0.41
										DISGENET	Cholangiocarcinoma	RT	#VALUE!	2	5.7	0.08	0.41
										DISGENET	Micronuclei, Genotoxicant-Induced	RT	#VALUE!	2	5.7	0.08	0.41
										DISGENET	Conventional (Clear Cell) Renal Cell Carcinoma	RT	#VALUE!	3	8.6	0.081	0.41
										DISGENET	Colonic Neoplasms	RT	#VALUE!	3	8.6	0.084	0.42
										DISGENET	Malignant tumor of colon	RT	#VALUE!	3	8.6	0.091	0.45
										DISGENET	Liver Cirrhosis, Experimental	RT	#VALUE!	6	17.1	0.097	0.48
										DISGENET	Squamous cell carcinoma of lung	RT	#VALUE!	2	5.7	0.098	0.48

## Sheet: HR_occ_cdg
Top 2 subgraph ID						PPI Partner result from STRING database			Gene Ontology Enrichment Analysis (GOEA) Result
ID	Genes	Weighted_SC	Rank_weighted_sc			Gene Symbols	PPI Partner		TOP 1
d77	TGFB1|EGLN2|ARNT|EPAS1	0.683	1	top 1		ARNT	CREBBP
d21	TGFB1|SLC2A1|EGLN2|EPAS1	0.657	2	top 2			EP300		TGFB1|EGLN2|ARNT|EPAS1	Category	Term	RT	Genes	Count	%	P-Value	Benjamini		Category	Term	RT	Genes	Count	%	P-Value	Benjamini
							EPAS1			DISGENET	Hereditary Paraganglioma-Pheochromocytoma Syndrome	RT	#VALUE!	4	13.3	2.6e-05	0.011		WIKIPATHWAYS	Type 2 papillary renal cell carcinoma	RT	#VALUE!	11	36.7	7.7e-19	1.4e-16
							SIM2			DISGENET	Paraganglioma	RT	#VALUE!	3	10	0.00049	0.1		WIKIPATHWAYS	Cancer pathways	RT	#VALUE!	15	50	1.6e-11	1.4e-09
							ARNT2			DISGENET	Squamous cell carcinoma of esophagus	RT	#VALUE!	4	13.3	0.0018	0.23		WIKIPATHWAYS	TGF beta receptor signaling in skeletal dysplasias	RT	#VALUE!	8	26.7	2.4e-10	1.4e-08
							NPAS4			DISGENET	Malignant neoplasm of pancreas	RT	#VALUE!	4	13.3	0.0022	0.23		WIKIPATHWAYS	TGF beta receptor signaling	RT	#VALUE!	7	23.3	9e-09	4e-07
							ENSP00000490530			DISGENET	RUBINSTEIN-TAYBI SYNDROME 1	RT	#VALUE!	2	6.7	0.0051	0.35		WIKIPATHWAYS	Hypothesized pathways in pathogenesis of cardiovascular disease	RT	#VALUE!	5	16.7	7.1e-07	2.5e-05
							HIF3A			DISGENET	Rubinstein-Taybi Syndrome	RT	#VALUE!	2	6.7	0.0051	0.35		WIKIPATHWAYS	Osteoarthritic chondrocyte hypertrophy	RT	#VALUE!	5	16.7	1.2e-05	0.00036
							HIF1A			DISGENET	Craniofacial Abnormalities	RT	#VALUE!	4	13.3	0.0072	0.35		WIKIPATHWAYS	Clear cell renal cell carcinoma pathways	RT	#VALUE!	5	16.7	0.0001	0.0025
							AHR			DISGENET	Familial thoracic aortic aneurysm and aortic dissection	RT	#VALUE!	3	10	0.0081	0.35		WIKIPATHWAYS	TGFB Smad signaling	RT	#VALUE!	3	10	0.00054	0.011
						EPAS1	VHL			DISGENET	Precursor Cell Lymphoblastic Leukemia Lymphoma	RT	#VALUE!	3	10	0.011	0.35		WIKIPATHWAYS	TGF beta signaling pathway	RT	#VALUE!	5	16.7	0.00055	0.011
							HIF3A			DISGENET	Neoplasms, Experimental	RT	#VALUE!	3	10	0.012	0.35		WIKIPATHWAYS	Markers of kidney cell lineage	RT	#VALUE!	4	13.3	0.00066	0.012
							HIF1A			DISGENET	Loeys-Dietz Aortic Aneurysm Syndrome	RT	#VALUE!	2	6.7	0.013	0.35		WIKIPATHWAYS	Hepatitis B infection	RT	#VALUE!	5	16.7	0.00091	0.015
							ARNT			DISGENET	Dissection of aorta	RT	#VALUE!	2	6.7	0.013	0.35		WIKIPATHWAYS	Angiogenesis	RT	#VALUE!	3	10	0.0022	0.032
							ARNT2			DISGENET	Dissection, Blood Vessel	RT	#VALUE!	2	6.7	0.013	0.35		WIKIPATHWAYS	Angiotensin II receptor type 1 pathway	RT	#VALUE!	3	10	0.003	0.04
							EGLN1			DISGENET	Loeys-Dietz Syndrome, Type 1a	RT	#VALUE!	2	6.7	0.013	0.35		WIKIPATHWAYS	Extracellular vesicle mediated signaling in recipient cells	RT	#VALUE!	3	10	0.0032	0.04
							EGLN2			DISGENET	Aneurysm, Dissecting	RT	#VALUE!	2	6.7	0.013	0.35		WIKIPATHWAYS	Photodynamic therapy induced HIF 1 survival signaling	RT	#VALUE!	3	10	0.0055	0.064
							EGLN3			DISGENET	ANEURYSM, INTRACRANIAL BERRY, 1 (disorder)	RT	#VALUE!	2	6.7	0.015	0.39		WIKIPATHWAYS	VEGFA VEGFR2 signaling	RT	#VALUE!	6	20	0.0076	0.074
							ELOB			DISGENET	Lung diseases	RT	#VALUE!	3	10	0.017	0.39		WIKIPATHWAYS	Aryl hydrocarbon receptor pathway	RT	#VALUE!	3	10	0.0076	0.074
							EP300			DISGENET	Loeys-Dietz Syndrome	RT	#VALUE!	2	6.7	0.018	0.39		WIKIPATHWAYS	Neuroinflammation and glutamatergic signaling	RT	#VALUE!	4	13.3	0.0077	0.074
						TGFB1	DCN			DISGENET	Cardiomegaly	RT	#VALUE!	3	10	0.019	0.39		WIKIPATHWAYS	Aryl hydrocarbon receptor pathway	RT	#VALUE!	3	10	0.008	0.074
							ENG			DISGENET	Cardiac Hypertrophy	RT	#VALUE!	3	10	0.019	0.39		WIKIPATHWAYS	Male infertility	RT	#VALUE!	4	13.3	0.0085	0.075
							ITGAV			DISGENET	Polycythemia	RT	#VALUE!	2	6.7	0.02	0.4		WIKIPATHWAYS	NRP1 triggered signaling in pancreatic cancer	RT	#VALUE!	3	10	0.01	0.088
							LRRC32			DISGENET	Erythrocytosis	RT	#VALUE!	2	6.7	0.023	0.41		WIKIPATHWAYS	Nuclear receptors meta pathway	RT	#VALUE!	5	16.7	0.013	0.1
							LTBP1			DISGENET	Erythrocytosis familial, 1	RT	#VALUE!	2	6.7	0.023	0.41		WIKIPATHWAYS	Th17 cell differentiation pathway	RT	#VALUE!	3	10	0.018	0.14
							LTBP3			DISGENET	Bone Diseases	RT	#VALUE!	2	6.7	0.025	0.41		WIKIPATHWAYS	LDLRAD4 and what we know about it	RT	#VALUE!	2	6.7	0.02	0.14
							LTBP4			DISGENET	Pulmonary arterial hypertension	RT	#VALUE!	2	6.7	0.025	0.41		WIKIPATHWAYS	Circadian rhythm genes	RT	#VALUE!	4	13.3	0.021	0.14
							TGFBR3			DISGENET	Pancreatic Neoplasm	RT	#VALUE!	3	10	0.027	0.41		WIKIPATHWAYS	Orexin receptor pathway	RT	#VALUE!	3	10	0.027	0.18
							TGFBR1			DISGENET	Liver Cirrhosis	RT	#VALUE!	3	10	0.029	0.41		WIKIPATHWAYS	Wnt signaling and pluripotency	RT	#VALUE!	3	10	0.036	0.23
							TGFBR2			DISGENET	Fibrosis, Liver	RT	#VALUE!	3	10	0.03	0.41		WIKIPATHWAYS	HDAC6 interactions in the central nervous system	RT	#VALUE!	3	10	0.043	0.27
						EGLN2	EGLN3			DISGENET	Spontaneous abortion	RT	#VALUE!	3	10	0.032	0.41		WIKIPATHWAYS	Canonical and non canonical TGF B signaling	RT	#VALUE!	2	6.7	0.049	0.29
							H3-3B			DISGENET	Abortion, Tubal	RT	#VALUE!	3	10	0.032	0.41		WIKIPATHWAYS	Amplification and expansion of oncogenic pathways as metastatic traits	RT	#VALUE!	2	6.7	0.049	0.29
							EPAS1			DISGENET	Early Pregnancy Loss	RT	#VALUE!	3	10	0.032	0.41		WIKIPATHWAYS	Ebola virus infection in host	RT	#VALUE!	3	10	0.055	0.3
							SIAH2			DISGENET	Miscarriage	RT	#VALUE!	3	10	0.032	0.41		WIKIPATHWAYS	Adipogenesis	RT	#VALUE!	3	10	0.056	0.3
							H3C13			DISGENET	Glioblastoma Multiforme	RT	#VALUE!	3	10	0.033	0.41		WIKIPATHWAYS	Hereditary leiomyomatosis and renal cell carcinoma pathway	RT	#VALUE!	2	6.7	0.057	0.3
							H3-4			DISGENET	Idiopathic pulmonary arterial hypertension	RT	#VALUE!	2	6.7	0.04	0.49		WIKIPATHWAYS	Focal adhesion PI3K Akt mTOR signaling	RT	#VALUE!	4	13.3	0.058	0.3
							HIF3A			DISGENET	Pulmonary Emphysema	RT	#VALUE!	2	6.7	0.043	0.51		WIKIPATHWAYS	Hematopoietic stem cell gene regulation by GABP alpha beta complex	RT	#VALUE!	2	6.7	0.06	0.3
							PRKCA			DISGENET	Pheochromocytoma	RT	#VALUE!	2	6.7	0.048	0.55		WIKIPATHWAYS	Follicle stimulating hormone FSH signaling	RT	#VALUE!	2	6.7	0.068	0.33
							HIF1A			DISGENET	Carcinomatosis	RT	#VALUE!	3	10	0.065	0.67		WIKIPATHWAYS	Warburg effect modulated by deubiquitinating enzymes and their substrates	RT	#VALUE!	2	6.7	0.074	0.35
							EGLN1			DISGENET	Carcinoma, Spindle-Cell	RT	#VALUE!	3	10	0.065	0.67		WIKIPATHWAYS	Sudden infant death syndrome SIDS susceptibility pathways	RT	#VALUE!	3	10	0.08	0.37
						SLC2A1	SLC5A1			DISGENET	Undifferentiated carcinoma	RT	#VALUE!	3	10	0.065	0.67		WIKIPATHWAYS	Epithelial to mesenchymal transition in colorectal cancer	RT	#VALUE!	3	10	0.082	0.37
							TP53			DISGENET	Anaplastic carcinoma	RT	#VALUE!	3	10	0.065	0.67		WIKIPATHWAYS	Initiation of transcription and translation elongation at the HIV 1 LTR	RT	#VALUE!	2	6.7	0.09	0.4
							STOM			DISGENET	Carcinoma	RT	#VALUE!	3	10	0.066	0.67		WIKIPATHWAYS	FBXL10 enhancement of MAP ERK signaling in diffuse large B cell lymphoma	RT	#VALUE!	2	6.7	0.093	0.4
							SLC2A4			DISGENET	Growth Disorders	RT	#VALUE!	2	6.7	0.089	0.88
							SLC2A2			DISGENET	Adenocarcinoma of lung (disorder)	RT	#VALUE!	3	10	0.098	0.94
							BSG		TOP 1
							CA9		TGFB1|SLC2A1|EGLN2|EPAS1	Category	Term	RT	Genes	Count	%	P-Value	Benjamini		Category	Term	RT	Genes	Count	%	P-Value	Benjamini
							EPAS1			DISGENET	Paraganglioma	RT	#VALUE!	4	11.8	6e-06	0.0031		WIKIPATHWAYS	Type 2 papillary renal cell carcinoma	RT	#VALUE!	10	29.4	1.6e-15	3.9e-13
							HIF1A			DISGENET	Hereditary Paraganglioma-Pheochromocytoma Syndrome	RT	#VALUE!	4	11.8	3.7e-05	0.0095		WIKIPATHWAYS	Cancer pathways	RT	#VALUE!	15	44.1	6.7e-10	8.4e-08
							LDHA			DISGENET	Malignant neoplasm of pancreas	RT	#VALUE!	5	14.7	0.00019	0.034		WIKIPATHWAYS	TGF beta receptor signaling in skeletal dysplasias	RT	#VALUE!	7	20.6	5.6e-08	4.6e-06
										DISGENET	Ductal Carcinoma	RT	#VALUE!	3	8.8	0.00043	0.056		WIKIPATHWAYS	TGF beta receptor signaling	RT	#VALUE!	6	17.6	1.4e-06	8.7e-05
										DISGENET	Pheochromocytoma	RT	#VALUE!	3	8.8	0.0013	0.14		WIKIPATHWAYS	Hypothesized pathways in pathogenesis of cardiovascular disease	RT	#VALUE!	5	14.7	1.7e-06	8.7e-05
										DISGENET	Squamous cell carcinoma of esophagus	RT	#VALUE!	4	11.8	0.0025	0.19		WIKIPATHWAYS	Photodynamic therapy induced HIF 1 survival signaling	RT	#VALUE!	5	14.7	9.9e-06	0.00041
										DISGENET	Pancreatic Neoplasm	RT	#VALUE!	4	11.8	0.0029	0.19		WIKIPATHWAYS	Osteoarthritic chondrocyte hypertrophy	RT	#VALUE!	5	14.7	3e-05	0.0011
										DISGENET	Alloxan Diabetes	RT	#VALUE!	4	11.8	0.0036	0.19		WIKIPATHWAYS	Hereditary leiomyomatosis and renal cell carcinoma pathway	RT	#VALUE!	4	11.8	4.8e-05	0.0015
										DISGENET	Diabetes Mellitus, Experimental	RT	#VALUE!	4	11.8	0.0036	0.19		WIKIPATHWAYS	Nuclear receptors meta pathway	RT	#VALUE!	8	23.5	0.00011	0.003
										DISGENET	Streptozotocin Diabetes	RT	#VALUE!	4	11.8	0.0036	0.19		WIKIPATHWAYS	Clear cell renal cell carcinoma pathways	RT	#VALUE!	5	14.7	0.00024	0.006
										DISGENET	Anaplasia	RT	#VALUE!	2	5.9	0.0058	0.27		WIKIPATHWAYS	TGFB Smad signaling	RT	#VALUE!	3	8.8	0.00083	0.019
										DISGENET	Familial thoracic aortic aneurysm and aortic dissection	RT	#VALUE!	3	8.8	0.01	0.27		WIKIPATHWAYS	Markers of kidney cell lineage	RT	#VALUE!	4	11.8	0.0012	0.024
										DISGENET	Anaplastic carcinoma	RT	#VALUE!	4	11.8	0.011	0.27		WIKIPATHWAYS	TGF beta signaling pathway	RT	#VALUE!	5	14.7	0.0013	0.024
										DISGENET	Carcinomatosis	RT	#VALUE!	4	11.8	0.011	0.27		WIKIPATHWAYS	Cori cycle	RT	#VALUE!	3	8.8	0.0017	0.03
										DISGENET	Undifferentiated carcinoma	RT	#VALUE!	4	11.8	0.011	0.27		WIKIPATHWAYS	Orexin receptor pathway	RT	#VALUE!	4	11.8	0.0039	0.06
										DISGENET	Carcinoma, Spindle-Cell	RT	#VALUE!	4	11.8	0.011	0.27		WIKIPATHWAYS	Warburg effect modulated by deubiquitinating enzymes and their substrates	RT	#VALUE!	3	8.8	0.004	0.06
										DISGENET	Carcinoma	RT	#VALUE!	4	11.8	0.011	0.27		WIKIPATHWAYS	VEGFA VEGFR2 signaling	RT	#VALUE!	7	20.6	0.0042	0.06
										DISGENET	Carcinoid tumor of intestine	RT	#VALUE!	2	5.9	0.011	0.27		WIKIPATHWAYS	Focal adhesion PI3K Akt mTOR signaling	RT	#VALUE!	6	17.6	0.0044	0.06
										DISGENET	Skin Neoplasms	RT	#VALUE!	3	8.8	0.012	0.27		WIKIPATHWAYS	Angiotensin II receptor type 1 pathway	RT	#VALUE!	3	8.8	0.0046	0.06
										DISGENET	Malignant neoplasm of skin	RT	#VALUE!	3	8.8	0.012	0.27		WIKIPATHWAYS	Extracellular vesicle mediated signaling in recipient cells	RT	#VALUE!	3	8.8	0.0049	0.061
										DISGENET	Precursor Cell Lymphoblastic Leukemia Lymphoma	RT	#VALUE!	3	8.8	0.013	0.27		WIKIPATHWAYS	Effect of progerin on genes involved in progeria	RT	#VALUE!	3	8.8	0.0079	0.094
										DISGENET	Atypical Ductal Breast Hyperplasia	RT	#VALUE!	2	5.9	0.014	0.27		WIKIPATHWAYS	Glycolysis and gluconeogenesis	RT	#VALUE!	3	8.8	0.012	0.13
										DISGENET	Loeys-Dietz Syndrome, Type 1a	RT	#VALUE!	2	5.9	0.014	0.27		WIKIPATHWAYS	Neuroinflammation and glutamatergic signaling	RT	#VALUE!	4	11.8	0.014	0.15
										DISGENET	Aneurysm, Dissecting	RT	#VALUE!	2	5.9	0.014	0.27		WIKIPATHWAYS	NRF2 pathway	RT	#VALUE!	4	11.8	0.014	0.15
										DISGENET	Dissection of aorta	RT	#VALUE!	2	5.9	0.014	0.27		WIKIPATHWAYS	NRP1 triggered signaling in pancreatic cancer	RT	#VALUE!	3	8.8	0.016	0.16
										DISGENET	Dissection, Blood Vessel	RT	#VALUE!	2	5.9	0.014	0.27		WIKIPATHWAYS	Hepatitis B infection	RT	#VALUE!	4	11.8	0.017	0.16
										DISGENET	Noninfiltrating Intraductal Carcinoma	RT	#VALUE!	2	5.9	0.014	0.27		WIKIPATHWAYS	Hepatitis C and hepatocellular carcinoma	RT	#VALUE!	3	8.8	0.018	0.16
										DISGENET	Loeys-Dietz Aortic Aneurysm Syndrome	RT	#VALUE!	2	5.9	0.014	0.27		WIKIPATHWAYS	GLP 1 secretion from intestine to portal vein	RT	#VALUE!	2	5.9	0.018	0.16
										DISGENET	Neoplasms, Experimental	RT	#VALUE!	3	8.8	0.015	0.28		WIKIPATHWAYS	Epithelial to mesenchymal transition in colorectal cancer	RT	#VALUE!	4	11.8	0.021	0.18
										DISGENET	ANEURYSM, INTRACRANIAL BERRY, 1 (disorder)	RT	#VALUE!	2	5.9	0.017	0.29		WIKIPATHWAYS	lncRNA mediated mechanisms of therapeutic resistance	RT	#VALUE!	2	5.9	0.022	0.18
										DISGENET	PARAGANGLIOMA AND GASTRIC STROMAL SARCOMA	RT	#VALUE!	2	5.9	0.017	0.29		WIKIPATHWAYS	LDLRAD4 and what we know about it	RT	#VALUE!	2	5.9	0.025	0.2
										DISGENET	Loeys-Dietz Syndrome	RT	#VALUE!	2	5.9	0.02	0.33		WIKIPATHWAYS	HIF1A and PPARG regulation of glycolysis	RT	#VALUE!	2	5.9	0.029	0.22
										DISGENET	Lung diseases	RT	#VALUE!	3	8.8	0.021	0.33		WIKIPATHWAYS	Chromosomal and microsatellite instability in colorectal cancer	RT	#VALUE!	3	8.8	0.029	0.22
										DISGENET	Polycythemia	RT	#VALUE!	2	5.9	0.023	0.33		WIKIPATHWAYS	Glioblastoma signaling	RT	#VALUE!	3	8.8	0.036	0.26
										DISGENET	Cardiac Hypertrophy	RT	#VALUE!	3	8.8	0.023	0.33		WIKIPATHWAYS	Circadian rhythm genes	RT	#VALUE!	4	11.8	0.036	0.26
										DISGENET	Cardiomegaly	RT	#VALUE!	3	8.8	0.023	0.33		WIKIPATHWAYS	Glycolysis in senescence	RT	#VALUE!	2	5.9	0.039	0.27
										DISGENET	Giant Cell Glioblastoma	RT	#VALUE!	3	8.8	0.024	0.34		WIKIPATHWAYS	Pancreatic adenocarcinoma pathway	RT	#VALUE!	3	8.8	0.042	0.28
										DISGENET	Erythrocytosis	RT	#VALUE!	2	5.9	0.026	0.34		WIKIPATHWAYS	Metabolic epileptic disorders	RT	#VALUE!	3	8.8	0.044	0.29
										DISGENET	Erythrocytosis familial, 1	RT	#VALUE!	2	5.9	0.026	0.34		WIKIPATHWAYS	Disorders of galactose metabolism	RT	#VALUE!	2	5.9	0.046	0.3
										DISGENET	Bone Diseases	RT	#VALUE!	2	5.9	0.029	0.36		WIKIPATHWAYS	Disorders of fructose metabolism	RT	#VALUE!	2	5.9	0.05	0.31
										DISGENET	Pulmonary arterial hypertension	RT	#VALUE!	2	5.9	0.029	0.36		WIKIPATHWAYS	Wnt signaling and pluripotency	RT	#VALUE!	3	8.8	0.053	0.32
										DISGENET	Adenocarcinoma of large intestine	RT	#VALUE!	3	8.8	0.031	0.38		WIKIPATHWAYS	MAPK signaling	RT	#VALUE!	4	11.8	0.06	0.34
										DISGENET	Benign tumor of pancreas	RT	#VALUE!	2	5.9	0.037	0.45		WIKIPATHWAYS	Canonical and non canonical TGF B signaling	RT	#VALUE!	2	5.9	0.06	0.34
										DISGENET	Glioblastoma Multiforme	RT	#VALUE!	3	8.8	0.04	0.48		WIKIPATHWAYS	Amplification and expansion of oncogenic pathways as metastatic traits	RT	#VALUE!	2	5.9	0.06	0.34
										DISGENET	Carcinoma of Endocrine Gland	RT	#VALUE!	2	5.9	0.042	0.49		WIKIPATHWAYS	HDAC6 interactions in the central nervous system	RT	#VALUE!	3	8.8	0.063	0.35
										DISGENET	Colorectal Neoplasms	RT	#VALUE!	4	11.8	0.045	0.49		WIKIPATHWAYS	Type II diabetes mellitus	RT	#VALUE!	2	5.9	0.074	0.4
										DISGENET	Idiopathic pulmonary arterial hypertension	RT	#VALUE!	2	5.9	0.045	0.49		WIKIPATHWAYS	NAD metabolism in oncogene induced senescence and mitochondrial dysfunction associated senescence	RT	#VALUE!	2	5.9	0.077	0.41
										DISGENET	T-Cell Lymphoma	RT	#VALUE!	2	5.9	0.045	0.49		WIKIPATHWAYS	Adipogenesis	RT	#VALUE!	3	8.8	0.082	0.42
										DISGENET	Pulmonary Emphysema	RT	#VALUE!	2	5.9	0.048	0.5		WIKIPATHWAYS	Follicle stimulating hormone FSH signaling	RT	#VALUE!	2	5.9	0.084	0.42
										DISGENET	Chromophobe Renal Cell Carcinoma	RT	#VALUE!	3	8.8	0.052	0.5		WIKIPATHWAYS	Angiogenesis	RT	#VALUE!	2	5.9	0.084	0.42
										DISGENET	Collecting Duct Carcinoma of the Kidney	RT	#VALUE!	3	8.8	0.052	0.5
										DISGENET	Papillary Renal Cell Carcinoma	RT	#VALUE!	3	8.8	0.052	0.5
										DISGENET	Sarcomatoid Renal Cell Carcinoma	RT	#VALUE!	3	8.8	0.052	0.5
										DISGENET	Renal Cell Carcinoma	RT	#VALUE!	3	8.8	0.052	0.5
										DISGENET	Pancreatic carcinoma	RT	#VALUE!	2	5.9	0.053	0.5
										DISGENET	Neoplastic Cell Transformation	RT	#VALUE!	3	8.8	0.06	0.56
										DISGENET	Mammary Neoplasms	RT	#VALUE!	5	14.7	0.063	0.57
										DISGENET	Conventional (Clear Cell) Renal Cell Carcinoma	RT	#VALUE!	3	8.8	0.068	0.6
										DISGENET	Non-Small Cell Lung Carcinoma	RT	#VALUE!	3	8.8	0.074	0.64
										DISGENET	Craniofacial Abnormalities	RT	#VALUE!	3	8.8	0.074	0.64
										DISGENET	Bilateral Wilms Tumor	RT	#VALUE!	2	5.9	0.081	0.69
										DISGENET	Thyroid Gland Follicular Adenoma	RT	#VALUE!	2	5.9	0.096	0.73
										DISGENET	Follicular adenoma	RT	#VALUE!	2	5.9	0.099	0.73
										DISGENET	Adenoma, Basal Cell	RT	#VALUE!	2	5.9	0.099	0.73
										DISGENET	Adenoma, Trabecular	RT	#VALUE!	2	5.9	0.099	0.73
										DISGENET	Adenoma, Monomorphic	RT	#VALUE!	2	5.9	0.099	0.73
										DISGENET	Nephroblastoma	RT	#VALUE!	2	5.9	0.099	0.73
										DISGENET	Adenoma	RT	#VALUE!	2	5.9	0.099	0.73
										DISGENET	Adenoma, Microcystic	RT	#VALUE!	2	5.9	0.099	0.73
										DISGENET	Papillary adenoma	RT	#VALUE!	2	5.9	0.099	0.73

## Sheet: FC_HR
Top 2 subgraph ID						PPI Partner result from STRING database			Gene Ontology Enrichment Analysis (GOEA) Result
ID	Genes	Weighted_SC	Rank_weighted_sc			Gene Symbols	PPI Partner		TOP 1
d24	TGFB1|TGFA|EGLN2|EPAS1	0.975	1	top 1		TGFB1	DCN
d78	TGFB1|EGLN2|CREBBP|EPAS1	0.85	2	top 2			ENG		TGFB1|TGFA|EGLN2|EPAS1	Category	Term	RT	Genes	Count	%	P-Value	Benjamini		Category	Term	RT	Genes	Count	%	P-Value	Benjamini
							ITGAV			DISGENET	gallbladder neoplasm	RT	#VALUE!	4	11.1	4.8e-06	0.0016		WIKIPATHWAYS	Type 2 papillary renal cell carcinoma	RT	#VALUE!	11	30.6	2.1e-17	5.2e-15
							LRRC32			DISGENET	Malignant neoplasm of gallbladder	RT	#VALUE!	4	11.1	4.8e-06	0.0016		WIKIPATHWAYS	Cancer pathways	RT	#VALUE!	20	55.6	1.7e-15	2e-13
							LTBP1			DISGENET	Mammary Neoplasms	RT	#VALUE!	10	27.8	2.6e-05	0.0039		WIKIPATHWAYS	TGF beta receptor signaling in skeletal dysplasias	RT	#VALUE!	8	22.2	2e-09	1.6e-07
							LTBP3			DISGENET	Breast Carcinoma	RT	#VALUE!	10	27.8	3.1e-05	0.0039		WIKIPATHWAYS	EGFR tyrosine kinase inhibitor resistance	RT	#VALUE!	8	22.2	2.5e-08	1.5e-06
							LTBP4			DISGENET	Malignant neoplasm of skin	RT	#VALUE!	5	13.9	3.4e-05	0.0039		WIKIPATHWAYS	TGF beta receptor signaling	RT	#VALUE!	7	19.4	5.4e-08	2.6e-06
							TGFBR3			DISGENET	Skin Neoplasms	RT	#VALUE!	5	13.9	3.4e-05	0.0039		WIKIPATHWAYS	ErbB signaling	RT	#VALUE!	7	19.4	1.1e-06	4.2e-05
							TGFBR1			DISGENET	Hereditary Paraganglioma-Pheochromocytoma Syndrome	RT	#VALUE!	4	11.1	5e-05	0.0048		WIKIPATHWAYS	Focal adhesion PI3K Akt mTOR signaling	RT	#VALUE!	10	27.8	1.5e-06	5.1e-05
							TGFBR2			DISGENET	Alveolitis, Fibrosing	RT	#VALUE!	5	13.9	0.00013	0.01		WIKIPATHWAYS	Hypothesized pathways in pathogenesis of cardiovascular disease	RT	#VALUE!	5	13.9	2.3e-06	6.8e-05
						EGLN2	EGLN3			DISGENET	Pulmonary Fibrosis	RT	#VALUE!	5	13.9	0.00014	0.01		WIKIPATHWAYS	Extracellular vesicle mediated signaling in recipient cells	RT	#VALUE!	5	13.9	4.2e-06	0.00011
							H3-3B			DISGENET	Head and Neck Neoplasms	RT	#VALUE!	4	11.1	0.00015	0.01		WIKIPATHWAYS	Focal adhesion	RT	#VALUE!	8	22.2	8.9e-06	0.00022
							EPAS1			DISGENET	Mammary Neoplasms, Human	RT	#VALUE!	9	25	0.00018	0.01		WIKIPATHWAYS	Clear cell renal cell carcinoma pathways	RT	#VALUE!	6	16.7	1.7e-05	0.00037
							SIAH2			DISGENET	Mammary Carcinoma, Human	RT	#VALUE!	9	25	0.00018	0.01		WIKIPATHWAYS	Pluripotent stem cell differentiation pathway	RT	#VALUE!	5	13.9	3.3e-05	0.00066
							H3C13			DISGENET	Adenocarcinoma of large intestine	RT	#VALUE!	5	13.9	0.00023	0.012		WIKIPATHWAYS	Osteoarthritic chondrocyte hypertrophy	RT	#VALUE!	5	13.9	3.8e-05	0.00071
							H3-4			DISGENET	Malignant Head and Neck Neoplasm	RT	#VALUE!	4	11.1	0.00036	0.017		WIKIPATHWAYS	NRP1 triggered signaling in pancreatic cancer	RT	#VALUE!	5	13.9	4.9e-05	0.00083
							HIF3A			DISGENET	Glioblastoma Multiforme	RT	#VALUE!	5	13.9	0.0004	0.018		WIKIPATHWAYS	Growth factors and hormones in beta cell proliferation	RT	#VALUE!	4	11.1	0.00013	0.0021
							PRKCA			DISGENET	Head and Neck Carcinoma	RT	#VALUE!	3	8.3	0.00044	0.019		WIKIPATHWAYS	Pleural mesothelioma	RT	#VALUE!	9	25	0.00021	0.0032
							HIF1A			DISGENET	Neoplasm Metastasis	RT	#VALUE!	6	16.7	0.00057	0.023		WIKIPATHWAYS	PI3K Akt signaling	RT	#VALUE!	8	22.2	0.00027	0.0034
							EGLN1			DISGENET	Paraganglioma	RT	#VALUE!	3	8.3	0.00075	0.028		WIKIPATHWAYS	Glioblastoma signaling	RT	#VALUE!	5	13.9	0.00027	0.0034
						EPAS1	VHL			DISGENET	Carcinomatosis	RT	#VALUE!	5	13.9	0.0017	0.05		WIKIPATHWAYS	Mammary gland development pathway Pregnancy and lactation Stage 3 of 4	RT	#VALUE!	4	11.1	0.00027	0.0034
							HIF3A			DISGENET	Carcinoma, Spindle-Cell	RT	#VALUE!	5	13.9	0.0017	0.05		WIKIPATHWAYS	MAPK signaling	RT	#VALUE!	7	19.4	0.00033	0.0039
							HIF1A			DISGENET	Anaplastic carcinoma	RT	#VALUE!	5	13.9	0.0017	0.05		WIKIPATHWAYS	Pancreatic adenocarcinoma pathway	RT	#VALUE!	5	13.9	0.00037	0.0042
							ARNT			DISGENET	Undifferentiated carcinoma	RT	#VALUE!	5	13.9	0.0017	0.05		WIKIPATHWAYS	TGFB Smad signaling	RT	#VALUE!	3	8.3	0.00094	0.01
							ARNT2			DISGENET	Carcinoma	RT	#VALUE!	5	13.9	0.0017	0.05		WIKIPATHWAYS	Mammary gland development pathway Puberty Stage 2 of 4	RT	#VALUE!	3	8.3	0.0011	0.012
							EGLN1			DISGENET	Disease Exacerbation	RT	#VALUE!	5	13.9	0.0018	0.05		WIKIPATHWAYS	Cardiac hypertrophic response	RT	#VALUE!	4	11.1	0.0012	0.012
							EGLN2			DISGENET	Lung diseases	RT	#VALUE!	4	11.1	0.0019	0.052		WIKIPATHWAYS	Markers of kidney cell lineage	RT	#VALUE!	4	11.1	0.0015	0.014
							EGLN3			DISGENET	Glioblastoma	RT	#VALUE!	4	11.1	0.002	0.052		WIKIPATHWAYS	Lung fibrosis	RT	#VALUE!	4	11.1	0.0019	0.018
							ELOB			DISGENET	Giant Cell Glioblastoma	RT	#VALUE!	4	11.1	0.0024	0.059		WIKIPATHWAYS	Neuroinflammation and glutamatergic signaling	RT	#VALUE!	5	13.9	0.002	0.018
							EP300			DISGENET	Neoplasm Invasiveness	RT	#VALUE!	5	13.9	0.0026	0.063		WIKIPATHWAYS	AGE RAGE pathway	RT		4	11.1	0.0021	0.018
						TGFA	AREG			DISGENET	Prostatic Neoplasms	RT	#VALUE!	8	22.2	0.0028	0.063		WIKIPATHWAYS	Non small cell lung cancer	RT	#VALUE!	4	11.1	0.0027	0.022
							EGF			DISGENET	Malignant neoplasm of prostate	RT	#VALUE!	8	22.2	0.0028	0.063		WIKIPATHWAYS	Extracellular vesicles in the crosstalk of cardiac cells	RT	#VALUE!	3	8.3	0.0029	0.024
							EGFR			DISGENET	Squamous cell carcinoma of esophagus	RT	#VALUE!	4	11.1	0.0034	0.073		WIKIPATHWAYS	Angiogenesis	RT	#VALUE!	3	8.3	0.0038	0.03
							ERBB2			DISGENET	Malignant neoplasm of pancreas	RT	#VALUE!	4	11.1	0.0041	0.087		WIKIPATHWAYS	Angiotensin II receptor type 1 pathway	RT	#VALUE!	3	8.3	0.0052	0.039
							ERBB3			DISGENET	Malignant neoplasm of breast	RT	#VALUE!	10	27.8	0.0051	0.1		WIKIPATHWAYS	Nuclear receptors meta pathway	RT	#VALUE!	6	16.7	0.0068	0.05
							ERBB4			DISGENET	Neoplasm Recurrence, Local	RT	#VALUE!	3	8.3	0.0068	0.14		WIKIPATHWAYS	Neovascularization processes	RT	#VALUE!	3	8.3	0.009	0.063
							IGF1			DISGENET	Breast adenocarcinoma	RT	#VALUE!	3	8.3	0.0075	0.14		WIKIPATHWAYS	HDAC6 interactions in the central nervous system	RT	#VALUE!	4	11.1	0.0092	0.063
							INS			DISGENET	Neoplasm of uncertain or unknown behavior of breast	RT	#VALUE!	3	8.3	0.0075	0.14		WIKIPATHWAYS	Photodynamic therapy induced HIF 1 survival signaling	RT	#VALUE!	3	8.3	0.0094	0.063
							PDGFA			DISGENET	Malignant Neoplasms	RT	#VALUE!	4	11.1	0.0077	0.14		WIKIPATHWAYS	Bladder cancer	RT	#VALUE!	3	8.3	0.01	0.067
							PDGFB			DISGENET	Unipolar Depression	RT	#VALUE!	5	13.9	0.0089	0.16		WIKIPATHWAYS	Embryonic stem cell pluripotency pathways	RT	#VALUE!	4	11.1	0.011	0.067
						CREBBP	MYB			DISGENET	Lung Neoplasms	RT	#VALUE!	5	13.9	0.0096	0.16		WIKIPATHWAYS	Aryl hydrocarbon receptor pathway	RT	#VALUE!	3	8.3	0.013	0.079
							NCOA3			DISGENET	Malignant neoplasm of lung	RT	#VALUE!	5	13.9	0.0097	0.16		WIKIPATHWAYS	TROP2 regulatory signaling	RT	#VALUE!	3	8.3	0.013	0.079
							KAT2B			DISGENET	Bladder Neoplasm	RT	#VALUE!	4	11.1	0.0098	0.16		WIKIPATHWAYS	Aryl hydrocarbon receptor pathway	RT	#VALUE!	3	8.3	0.014	0.08
							STAT1			DISGENET	Malignant neoplasm of urinary bladder	RT	#VALUE!	4	11.1	0.01	0.16		WIKIPATHWAYS	Adipogenesis	RT	#VALUE!	4	11.1	0.014	0.08
							NCOA1			DISGENET	Familial thoracic aortic aneurysm and aortic dissection	RT	#VALUE!	3	8.3	0.012	0.19		WIKIPATHWAYS	TGF beta signaling pathway	RT	#VALUE!	4	11.1	0.014	0.08
							HIF1A			DISGENET	Mammary Neoplasms, Experimental	RT	#VALUE!	4	11.1	0.013	0.19		WIKIPATHWAYS	Regulation of actin cytoskeleton	RT	#VALUE!	4	11.1	0.02	0.11
							RELA			DISGENET	Craniofacial Abnormalities	RT	#VALUE!	4	11.1	0.013	0.19		WIKIPATHWAYS	Hepatitis B infection	RT	#VALUE!	4	11.1	0.02	0.11
							TP53			DISGENET	Non-Small Cell Lung Carcinoma	RT	#VALUE!	4	11.1	0.013	0.19		WIKIPATHWAYS	Breast cancer pathway	RT	#VALUE!	4	11.1	0.022	0.11
							EP300			DISGENET	Endometriosis	RT	#VALUE!	4	11.1	0.014	0.2		WIKIPATHWAYS	EGF EGFR signaling	RT	#VALUE!	4	11.1	0.023	0.12
							CREB1			DISGENET	Endometrioma	RT	#VALUE!	4	11.1	0.014	0.2		WIKIPATHWAYS	Endometrial cancer	RT	#VALUE!	3	8.3	0.025	0.12
										DISGENET	Loeys-Dietz Aortic Aneurysm Syndrome	RT	#VALUE!	2	5.6	0.016	0.2		WIKIPATHWAYS	LDLRAD4 and what we know about it	RT	#VALUE!	2	5.6	0.027	0.13
										DISGENET	Dissection of aorta	RT	#VALUE!	2	5.6	0.016	0.2		WIKIPATHWAYS	Physico chemical features and toxicity associated pathways	RT	#VALUE!	3	8.3	0.027	0.13
										DISGENET	Loeys-Dietz Syndrome, Type 1a	RT	#VALUE!	2	5.6	0.016	0.2		WIKIPATHWAYS	Head and neck squamous cell carcinoma	RT	#VALUE!	3	8.3	0.033	0.16
										DISGENET	Aneurysm, Dissecting	RT	#VALUE!	2	5.6	0.016	0.2		WIKIPATHWAYS	Polycystic kidney disease pathway	RT	#VALUE!	3	8.3	0.043	0.2
										DISGENET	Dissection, Blood Vessel	RT	#VALUE!	2	5.6	0.016	0.2		WIKIPATHWAYS	Orexin receptor pathway	RT	#VALUE!	3	8.3	0.046	0.21
										DISGENET	Neoplasms, Experimental	RT	#VALUE!	3	8.3	0.019	0.23		WIKIPATHWAYS	Osteoblast signaling	RT	#VALUE!	2	5.6	0.053	0.23
										DISGENET	ANEURYSM, INTRACRANIAL BERRY, 1 (disorder)	RT	#VALUE!	2	5.6	0.019	0.23		WIKIPATHWAYS	6q16 copy number variation	RT	#VALUE!	2	5.6	0.053	0.23
										DISGENET	Benign neoplasm of esophagus	RT	#VALUE!	2	5.6	0.019	0.23		WIKIPATHWAYS	ERK pathway in Huntington 39 s disease	RT	#VALUE!	2	5.6	0.064	0.27
										DISGENET	Carcinoma in situ of esophagus	RT	#VALUE!	2	5.6	0.019	0.23		WIKIPATHWAYS	Canonical and non canonical TGF B signaling	RT	#VALUE!	2	5.6	0.064	0.27
										DISGENET	Endometrial Carcinoma	RT	#VALUE!	3	8.3	0.022	0.25		WIKIPATHWAYS	Amplification and expansion of oncogenic pathways as metastatic traits	RT	#VALUE!	2	5.6	0.064	0.27
										DISGENET	Loeys-Dietz Syndrome	RT	#VALUE!	2	5.6	0.022	0.25		WIKIPATHWAYS	NF1 copy number variation syndrome	RT	#VALUE!	3	8.3	0.067	0.27
										DISGENET	Esophageal carcinoma	RT	#VALUE!	2	5.6	0.022	0.25		WIKIPATHWAYS	Congenital generalized lipodystrophy	RT	#VALUE!	2	5.6	0.068	0.27
										DISGENET	Polycythemia	RT	#VALUE!	2	5.6	0.025	0.27		WIKIPATHWAYS	Hereditary leiomyomatosis and renal cell carcinoma pathway	RT	#VALUE!	2	5.6	0.075	0.3
										DISGENET	Esophageal Neoplasms	RT	#VALUE!	3	8.3	0.026	0.27		WIKIPATHWAYS	VEGFA VEGFR2 signaling	RT	#VALUE!	5	13.9	0.085	0.33
										DISGENET	Malignant neoplasm of esophagus	RT	#VALUE!	3	8.3	0.026	0.27		WIKIPATHWAYS	Ebola virus infection in host	RT	#VALUE!	3	8.3	0.089	0.34
										DISGENET	Cardiomegaly	RT	#VALUE!	3	8.3	0.028	0.28		WIKIPATHWAYS	Follicle stimulating hormone FSH signaling	RT	#VALUE!	2	5.6	0.089	0.34
										DISGENET	Cardiac Hypertrophy	RT	#VALUE!	3	8.3	0.028	0.28		WIKIPATHWAYS	Warburg effect modulated by deubiquitinating enzymes and their substrates	RT	#VALUE!	2	5.6	0.096	0.36
										DISGENET	Thrombocytosis, Autosomal Dominant	RT	#VALUE!	2	5.6	0.028	0.28
										DISGENET	Erythrocytosis familial, 1	RT	#VALUE!	2	5.6	0.028	0.28
										DISGENET	Erythrocytosis	RT	#VALUE!	2	5.6	0.028	0.28
										DISGENET	Pulmonary arterial hypertension	RT	#VALUE!	2	5.6	0.032	0.3
										DISGENET	Bone Diseases	RT	#VALUE!	2	5.6	0.032	0.3
										DISGENET	Diabetic Cardiomyopathies	RT	#VALUE!	2	5.6	0.035	0.33
										DISGENET	Thrombocythemia, Essential	RT	#VALUE!	2	5.6	0.038	0.34
										DISGENET	Papillomatosis	RT	#VALUE!	2	5.6	0.038	0.34
										DISGENET	Papilloma, Squamous Cell	RT	#VALUE!	2	5.6	0.038	0.34
										DISGENET	Papilloma	RT	#VALUE!	2	5.6	0.038	0.34
										DISGENET	Pancreatic Neoplasm	RT	#VALUE!	3	8.3	0.04	0.35
										DISGENET	Kidney Failure, Acute	RT	#VALUE!	3	8.3	0.041	0.35
										DISGENET	Acute Kidney Insufficiency	RT	#VALUE!	3	8.3	0.041	0.35
										DISGENET	Acute kidney injury	RT	#VALUE!	3	8.3	0.041	0.35
										DISGENET	Major Depressive Disorder	RT	#VALUE!	4	11.1	0.042	0.35
										DISGENET	Miscarriage	RT	#VALUE!	3	8.3	0.047	0.37
										DISGENET	Early Pregnancy Loss	RT	#VALUE!	3	8.3	0.047	0.37
										DISGENET	Spontaneous abortion	RT	#VALUE!	3	8.3	0.047	0.37
										DISGENET	Abortion, Tubal	RT	#VALUE!	3	8.3	0.047	0.37
										DISGENET	Dermatitis	RT	#VALUE!	2	5.6	0.05	0.37
										DISGENET	Idiopathic pulmonary arterial hypertension	RT	#VALUE!	2	5.6	0.05	0.37
										DISGENET	Adenocarcinoma, Basal Cell	RT	#VALUE!	3	8.3	0.053	0.37
										DISGENET	Carcinoma, Cribriform	RT	#VALUE!	3	8.3	0.053	0.37
										DISGENET	Carcinoma, Granular Cell	RT	#VALUE!	3	8.3	0.053	0.37
										DISGENET	Adenocarcinoma, Tubular	RT	#VALUE!	3	8.3	0.053	0.37
										DISGENET	Adenocarcinoma	RT	#VALUE!	3	8.3	0.053	0.37
										DISGENET	Adenocarcinoma, Oxyphilic	RT	#VALUE!	3	8.3	0.053	0.37
										DISGENET	Neoplasm of uncertain or unknown behavior of stomach	RT	#VALUE!	2	5.6	0.053	0.37
										DISGENET	Pulmonary Emphysema	RT	#VALUE!	2	5.6	0.053	0.37
										DISGENET	Carcinoma in situ of stomach	RT	#VALUE!	2	5.6	0.053	0.37
										DISGENET	Benign neoplasm of stomach	RT	#VALUE!	2	5.6	0.053	0.37
										DISGENET	Colorectal Neoplasms	RT	#VALUE!	4	11.1	0.058	0.4
										DISGENET	Pheochromocytoma	RT	#VALUE!	2	5.6	0.059	0.41
										DISGENET	Squamous cell carcinoma	RT	#VALUE!	3	8.3	0.059	0.41
										DISGENET	Renal Cell Carcinoma	RT	#VALUE!	3	8.3	0.063	0.41
										DISGENET	Sarcomatoid Renal Cell Carcinoma	RT	#VALUE!	3	8.3	0.063	0.41
										DISGENET	Collecting Duct Carcinoma of the Kidney	RT	#VALUE!	3	8.3	0.063	0.41
										DISGENET	Chromophobe Renal Cell Carcinoma	RT	#VALUE!	3	8.3	0.063	0.41
										DISGENET	Papillary Renal Cell Carcinoma	RT	#VALUE!	3	8.3	0.063	0.41
										DISGENET	Bipolar Disorder	RT	#VALUE!	5	13.9	0.064	0.41
										DISGENET	Stomach Carcinoma	RT	#VALUE!	2	5.6	0.065	0.42
										DISGENET	ovarian neoplasm	RT	#VALUE!	3	8.3	0.068	0.42
										DISGENET	Stomach Neoplasms	RT	#VALUE!	4	11.1	0.068	0.42
										DISGENET	Nasopharyngeal carcinoma	RT	#VALUE!	2	5.6	0.068	0.42
										DISGENET	Malignant neoplasm of stomach	RT	#VALUE!	4	11.1	0.07	0.42
										DISGENET	Malignant neoplasm of ovary	RT	#VALUE!	3	8.3	0.071	0.42
										DISGENET	Carcinoma of lung	RT	#VALUE!	2	5.6	0.071	0.42
										DISGENET	Neoplastic Cell Transformation	RT	#VALUE!	3	8.3	0.072	0.42
										DISGENET	Upper Aerodigestive Tract Neoplasms	RT	#VALUE!	2	5.6	0.074	0.42
										DISGENET	Head Neoplasms	RT	#VALUE!	2	5.6	0.074	0.42
										DISGENET	Intrahepatic Cholangiocarcinoma	RT	#VALUE!	2	5.6	0.074	0.42
										DISGENET	Cancer of Head	RT	#VALUE!	2	5.6	0.074	0.42
										DISGENET	Extrahepatic Cholangiocarcinoma	RT	#VALUE!	2	5.6	0.074	0.42
										DISGENET	Mammary Carcinoma, Animal	RT	#VALUE!	3	8.3	0.075	0.42
										DISGENET	Animal Mammary Neoplasms	RT	#VALUE!	3	8.3	0.075	0.42
										DISGENET	Liver carcinoma	RT	#VALUE!	5	13.9	0.076	0.42
										DISGENET	Neck Neoplasms	RT	#VALUE!	2	5.6	0.077	0.42
										DISGENET	Cancer of Neck	RT	#VALUE!	2	5.6	0.077	0.42
										DISGENET	Micronuclei, Chromosome-Defective	RT	#VALUE!	2	5.6	0.08	0.43
										DISGENET	Cholangiocarcinoma	RT	#VALUE!	2	5.6	0.08	0.43
										DISGENET	Micronuclei, Genotoxicant-Induced	RT	#VALUE!	2	5.6	0.08	0.43
										DISGENET	Conventional (Clear Cell) Renal Cell Carcinoma	RT	#VALUE!	3	8.3	0.081	0.43
										DISGENET	Colonic Neoplasms	RT	#VALUE!	3	8.3	0.084	0.45
										DISGENET	Malignant tumor of colon	RT	#VALUE!	3	8.3	0.091	0.48
										DISGENET	Liver Cirrhosis, Experimental	RT	#VALUE!	6	16.7	0.097	0.5
										DISGENET	Squamous cell carcinoma of lung	RT	#VALUE!	2	5.6	0.098	0.5
									TOP 2
									TGFB1|EGLN2|CREBBP|EPAS1	Category	Term	RT	Genes	Count	%	P-Value	Benjamini		Category	Term	RT	Genes	Count	%	P-Value	Benjamini
										DISGENET	Paraganglioma	RT	#VALUE!	4	11.8	6.7e-06	0.0036		WIKIPATHWAYS	Type 2 papillary renal cell carcinoma	RT	#VALUE!	10	29.4	1.6e-15	5.1e-13
										DISGENET	Hereditary Paraganglioma-Pheochromocytoma Syndrome	RT	#VALUE!	4	11.8	4.1e-05	0.011		WIKIPATHWAYS	Cancer pathways	RT	#VALUE!	19	55.9	7.5e-15	1.2e-12
										DISGENET	Malignant neoplasm of skin	RT	#VALUE!	4	11.8	0.0007	0.093		WIKIPATHWAYS	TGF beta receptor signaling in skeletal dysplasias	RT	#VALUE!	8	23.5	1.3e-09	1.3e-07
										DISGENET	Skin Neoplasms	RT	#VALUE!	4	11.8	0.0007	0.093		WIKIPATHWAYS	TGF beta receptor signaling	RT	#VALUE!	7	20.6	3.6e-08	2.9e-06
										DISGENET	Pheochromocytoma	RT	#VALUE!	3	8.8	0.0014	0.15		WIKIPATHWAYS	Osteoarthritic chondrocyte hypertrophy	RT	#VALUE!	6	17.6	8.8e-07	5.6e-05
										DISGENET	Squamous cell carcinoma of esophagus	RT	#VALUE!	4	11.8	0.0028	0.23		WIKIPATHWAYS	Hypothesized pathways in pathogenesis of cardiovascular disease	RT	#VALUE!	5	14.7	1.7e-06	9.3e-05
										DISGENET	Malignant neoplasm of pancreas	RT	#VALUE!	4	11.8	0.0034	0.23		WIKIPATHWAYS	Androgen receptor signaling	RT	#VALUE!	6	17.6	1.4e-05	0.00059
										DISGENET	Neoplasm Metastasis	RT	#VALUE!	5	14.7	0.0037	0.23		WIKIPATHWAYS	Hepatitis B infection	RT	#VALUE!	7	20.6	1.5e-05	0.00059
										DISGENET	Mammary Neoplasms	RT	#VALUE!	7	20.6	0.0041	0.23		WIKIPATHWAYS	Oncostatin M signaling	RT	#VALUE!	5	14.7	4.7e-05	0.0017
										DISGENET	Brain Neoplasms	RT	#VALUE!	3	8.8	0.006	0.23		WIKIPATHWAYS	Neuroinflammation and glutamatergic signaling	RT	#VALUE!	6	17.6	0.00014	0.0044
										DISGENET	Collecting Duct Carcinoma of the Kidney	RT	#VALUE!	4	11.8	0.0064	0.23		WIKIPATHWAYS	Pancreatic adenocarcinoma pathway	RT	#VALUE!	5	14.7	0.00029	0.0084
										DISGENET	Chromophobe Renal Cell Carcinoma	RT	#VALUE!	4	11.8	0.0064	0.23		WIKIPATHWAYS	Photodynamic therapy induced HIF 1 survival signaling	RT	#VALUE!	4	11.8	0.00034	0.0091
										DISGENET	Sarcomatoid Renal Cell Carcinoma	RT	#VALUE!	4	11.8	0.0064	0.23		WIKIPATHWAYS	VEGFA VEGFR2 signaling	RT	#VALUE!	8	23.5	0.00076	0.018
										DISGENET	Papillary Renal Cell Carcinoma	RT	#VALUE!	4	11.8	0.0064	0.23		WIKIPATHWAYS	Nuclear receptors meta pathway	RT	#VALUE!	7	20.6	0.00082	0.018
										DISGENET	Renal Cell Carcinoma	RT	#VALUE!	4	11.8	0.0064	0.23		WIKIPATHWAYS	TGFB Smad signaling	RT	#VALUE!	3	8.8	0.00083	0.018
										DISGENET	Neoplastic Cell Transformation	RT	#VALUE!	4	11.8	0.008	0.25		WIKIPATHWAYS	NRP1 triggered signaling in pancreatic cancer	RT	#VALUE!	4	11.8	0.00091	0.018
										DISGENET	Conventional (Clear Cell) Renal Cell Carcinoma	RT	#VALUE!	4	11.8	0.0095	0.25		WIKIPATHWAYS	Adipogenesis	RT	#VALUE!	5	14.7	0.0012	0.021
										DISGENET	Familial thoracic aortic aneurysm and aortic dissection	RT	#VALUE!	3	8.8	0.011	0.25		WIKIPATHWAYS	Markers of kidney cell lineage	RT	#VALUE!	4	11.8	0.0012	0.021
										DISGENET	Carcinoid tumor of intestine	RT	#VALUE!	2	5.9	0.012	0.25		WIKIPATHWAYS	TGF beta signaling pathway	RT	#VALUE!	5	14.7	0.0013	0.021
										DISGENET	Carcinoma, Spindle-Cell	RT	#VALUE!	4	11.8	0.012	0.25		WIKIPATHWAYS	AGE RAGE pathway	RT	#VALUE!	4	11.8	0.0017	0.028
										DISGENET	Anaplastic carcinoma	RT	#VALUE!	4	11.8	0.012	0.25		WIKIPATHWAYS	Leptin signaling	RT	#VALUE!	4	11.8	0.0021	0.033
										DISGENET	Undifferentiated carcinoma	RT	#VALUE!	4	11.8	0.012	0.25		WIKIPATHWAYS	Hereditary leiomyomatosis and renal cell carcinoma pathway	RT	#VALUE!	3	8.8	0.0024	0.034
										DISGENET	Carcinomatosis	RT	#VALUE!	4	11.8	0.012	0.25		WIKIPATHWAYS	Follicle stimulating hormone FSH signaling	RT	#VALUE!	3	8.8	0.0034	0.047
										DISGENET	Carcinoma	RT	#VALUE!	4	11.8	0.013	0.25		WIKIPATHWAYS	Clear cell renal cell carcinoma pathways	RT	#VALUE!	4	11.8	0.0036	0.048
										DISGENET	Cerebral Ischemia	RT	#VALUE!	3	8.8	0.014	0.25		WIKIPATHWAYS	Orexin receptor pathway	RT	#VALUE!	4	11.8	0.0039	0.05
										DISGENET	Brain Ischemia	RT	#VALUE!	3	8.8	0.014	0.25		WIKIPATHWAYS	Angiotensin II receptor type 1 pathway	RT	#VALUE!	3	8.8	0.0046	0.057
										DISGENET	Precursor Cell Lymphoblastic Leukemia Lymphoma	RT	#VALUE!	3	8.8	0.014	0.25		WIKIPATHWAYS	Extracellular vesicle mediated signaling in recipient cells	RT	#VALUE!	3	8.8	0.0049	0.059
										DISGENET	Loeys-Dietz Syndrome, Type 1a	RT	#VALUE!	2	5.9	0.015	0.25		WIKIPATHWAYS	Circadian rhythm genes	RT	#VALUE!	5	14.7	0.0058	0.067
										DISGENET	Aneurysm, Dissecting	RT	#VALUE!	2	5.9	0.015	0.25		WIKIPATHWAYS	CAMKK2 pathway	RT	#VALUE!	3	8.8	0.0064	0.07
										DISGENET	Loeys-Dietz Aortic Aneurysm Syndrome	RT	#VALUE!	2	5.9	0.015	0.25		WIKIPATHWAYS	PI3K Akt signaling	RT	#VALUE!	6	17.6	0.0071	0.074
										DISGENET	Dissection of aorta	RT	#VALUE!	2	5.9	0.015	0.25		WIKIPATHWAYS	p38 MAPK signaling	RT	#VALUE!	3	8.8	0.0071	0.074
										DISGENET	Dissection, Blood Vessel	RT	#VALUE!	2	5.9	0.015	0.25		WIKIPATHWAYS	Neovascularization processes	RT	#VALUE!	3	8.8	0.0079	0.077
										DISGENET	Neoplasms, Experimental	RT	#VALUE!	3	8.8	0.016	0.27		WIKIPATHWAYS	Effect of progerin on genes involved in progeria	RT	#VALUE!	3	8.8	0.0079	0.077
										DISGENET	PARAGANGLIOMA AND GASTRIC STROMAL SARCOMA	RT	#VALUE!	2	5.9	0.018	0.27		WIKIPATHWAYS	IL11 signaling	RT	#VALUE!	3	8.8	0.011	0.1
										DISGENET	ANEURYSM, INTRACRANIAL BERRY, 1 (disorder)	RT	#VALUE!	2	5.9	0.018	0.27		WIKIPATHWAYS	Ebola virus infection in host	RT	#VALUE!	4	11.8	0.011	0.1
										DISGENET	Mammary Carcinoma, Human	RT	#VALUE!	6	17.6	0.018	0.27		WIKIPATHWAYS	Aryl hydrocarbon receptor pathway	RT	#VALUE!	3	8.8	0.012	0.1
										DISGENET	Mammary Neoplasms, Human	RT		6	17.6	0.018	0.27		WIKIPATHWAYS	MAPK signaling	RT	#VALUE!	5	14.7	0.012	0.1
										DISGENET	Breast Carcinoma	RT	#VALUE!	6	17.6	0.02	0.28		WIKIPATHWAYS	Aryl hydrocarbon receptor pathway	RT	#VALUE!	3	8.8	0.012	0.1
										DISGENET	Loeys-Dietz Syndrome	RT	#VALUE!	2	5.9	0.021	0.28		WIKIPATHWAYS	Energy metabolism	RT	#VALUE!	3	8.8	0.013	0.11
										DISGENET	Lung diseases	RT	#VALUE!	3	8.8	0.023	0.29		WIKIPATHWAYS	IL4 signaling	RT	#VALUE!	3	8.8	0.014	0.11
										DISGENET	Bone neoplasms	RT	#VALUE!	2	5.9	0.024	0.29		WIKIPATHWAYS	Kit receptor signaling	RT	#VALUE!	3	8.8	0.016	0.12
										DISGENET	Polycythemia	RT	#VALUE!	2	5.9	0.024	0.29		WIKIPATHWAYS	Hepatitis C and hepatocellular carcinoma	RT	#VALUE!	3	8.8	0.018	0.13
										DISGENET	Malignant Bone Neoplasm	RT	#VALUE!	2	5.9	0.024	0.29		WIKIPATHWAYS	IL18 signaling	RT	#VALUE!	3	8.8	0.018	0.13
										DISGENET	Giant Cell Glioblastoma	RT	#VALUE!	3	8.8	0.026	0.31		WIKIPATHWAYS	EGF EGFR signaling	RT	#VALUE!	4	11.8	0.02	0.14
										DISGENET	Erythrocytosis	RT	#VALUE!	2	5.9	0.027	0.31		WIKIPATHWAYS	Sudden infant death syndrome SIDS susceptibility pathways	RT	#VALUE!	4	11.8	0.02	0.14
										DISGENET	Erythrocytosis familial, 1	RT	#VALUE!	2	5.9	0.027	0.31		WIKIPATHWAYS	Epithelial to mesenchymal transition in colorectal cancer	RT	#VALUE!	4	11.8	0.021	0.14
										DISGENET	Bone Diseases	RT	#VALUE!	2	5.9	0.03	0.33		WIKIPATHWAYS	lncRNA mediated mechanisms of therapeutic resistance	RT	#VALUE!	2	5.9	0.022	0.15
										DISGENET	Pulmonary arterial hypertension	RT	#VALUE!	2	5.9	0.03	0.33		WIKIPATHWAYS	Focal adhesion PI3K Akt mTOR signaling	RT	#VALUE!	5	14.7	0.023	0.15
										DISGENET	Ductal Carcinoma	RT	#VALUE!	2	5.9	0.032	0.35		WIKIPATHWAYS	Pathways affected in adenoid cystic carcinoma	RT	#VALUE!	3	8.8	0.023	0.15
										DISGENET	Adenocarcinoma of large intestine	RT	#VALUE!	3	8.8	0.033	0.35		WIKIPATHWAYS	LDLRAD4 and what we know about it	RT	#VALUE!	2	5.9	0.025	0.16
										DISGENET	Adenoid Cystic Carcinoma	RT	#VALUE!	3	8.8	0.036	0.37		WIKIPATHWAYS	Th17 cell differentiation pathway	RT	#VALUE!	3	8.8	0.027	0.17
										DISGENET	Pancreatic Neoplasm	RT	#VALUE!	3	8.8	0.036	0.37		WIKIPATHWAYS	Chromosomal and microsatellite instability in colorectal cancer	RT	#VALUE!	3	8.8	0.029	0.18
										DISGENET	Liver Cirrhosis	RT	#VALUE!	3	8.8	0.038	0.38		WIKIPATHWAYS	Head and neck squamous cell carcinoma	RT	#VALUE!	3	8.8	0.03	0.18
										DISGENET	Benign tumor of pancreas	RT	#VALUE!	2	5.9	0.038	0.38		WIKIPATHWAYS	Glioblastoma signaling	RT	#VALUE!	3	8.8	0.036	0.21
										DISGENET	Fibrosis, Liver	RT	#VALUE!	3	8.8	0.039	0.38		WIKIPATHWAYS	Corticotropin releasing hormone signaling	RT	#VALUE!	3	8.8	0.044	0.26
										DISGENET	Alloxan Diabetes	RT	#VALUE!	3	8.8	0.041	0.38		WIKIPATHWAYS	MFAP5 mediated ovarian cancer cell motility and invasiveness	RT	#VALUE!	2	5.9	0.046	0.26
										DISGENET	Streptozotocin Diabetes	RT	#VALUE!	3	8.8	0.041	0.38		WIKIPATHWAYS	Osteopontin signaling	RT	#VALUE!	2	5.9	0.046	0.26
										DISGENET	Diabetes Mellitus, Experimental	RT	#VALUE!	3	8.8	0.041	0.38		WIKIPATHWAYS	Small cell lung cancer	RT	#VALUE!	3	8.8	0.048	0.26
										DISGENET	Glioblastoma Multiforme	RT	#VALUE!	3	8.8	0.043	0.39		WIKIPATHWAYS	Wnt signaling and pluripotency	RT	#VALUE!	3	8.8	0.053	0.29
										DISGENET	Carcinoma of Endocrine Gland	RT	#VALUE!	2	5.9	0.044	0.39		WIKIPATHWAYS	Rubinstein Taybi syndrome 1	RT	#VALUE!	2	5.9	0.053	0.29
										DISGENET	Idiopathic pulmonary arterial hypertension	RT	#VALUE!	2	5.9	0.047	0.4		WIKIPATHWAYS	Amplification and expansion of oncogenic pathways as metastatic traits	RT	#VALUE!	2	5.9	0.06	0.31
										DISGENET	T-Cell Lymphoma	RT	#VALUE!	2	5.9	0.047	0.4		WIKIPATHWAYS	Canonical and non canonical TGF B signaling	RT	#VALUE!	2	5.9	0.06	0.31
										DISGENET	Colorectal Neoplasms	RT	#VALUE!	4	11.8	0.049	0.41		WIKIPATHWAYS	HDAC6 interactions in the central nervous system	RT	#VALUE!	3	8.8	0.063	0.32
										DISGENET	Pulmonary Emphysema	RT	#VALUE!	2	5.9	0.05	0.41		WIKIPATHWAYS	Senescence associated secretory phenotype SASP	RT	#VALUE!	3	8.8	0.064	0.32
										DISGENET	Squamous cell carcinoma	RT	#VALUE!	3	8.8	0.053	0.43		WIKIPATHWAYS	MFAP5 effect on permeability and motility of endothelial cells via cytoskeleton rearrangement	RT	#VALUE!	2	5.9	0.064	0.32
										DISGENET	Pancreatic carcinoma	RT	#VALUE!	2	5.9	0.055	0.45		WIKIPATHWAYS	Gastrin signaling	RT	#VALUE!	3	8.8	0.066	0.32
										DISGENET	Childhood Cerebral Astrocytoma	RT	#VALUE!	2	5.9	0.072	0.5		WIKIPATHWAYS	Pleural mesothelioma	RT	#VALUE!	5	14.7	0.074	0.35
										DISGENET	Diffuse Astrocytoma	RT	#VALUE!	2	5.9	0.072	0.5		WIKIPATHWAYS	NAD metabolism in oncogene induced senescence and mitochondrial dysfunction associated senescence	RT	#VALUE!	2	5.9	0.077	0.37
										DISGENET	Pilocytic Astrocytoma	RT	#VALUE!	2	5.9	0.072	0.5		WIKIPATHWAYS	LDL influence on CD14 and TLR4	RT	#VALUE!	2	5.9	0.081	0.38
										DISGENET	Juvenile Pilocytic Astrocytoma	RT	#VALUE!	2	5.9	0.072	0.5		WIKIPATHWAYS	Angiogenesis	RT	#VALUE!	2	5.9	0.084	0.38
										DISGENET	Cerebral Astrocytoma	RT	#VALUE!	2	5.9	0.072	0.5		WIKIPATHWAYS	Hippocampal synaptogenesis and neurogenesis	RT	#VALUE!	2	5.9	0.084	0.38
										DISGENET	Intracranial Astrocytoma	RT	#VALUE!	2	5.9	0.072	0.5		WIKIPATHWAYS	Thyroxine thyroid hormone production	RT	#VALUE!	2	5.9	0.088	0.39
										DISGENET	Astrocytoma	RT	#VALUE!	2	5.9	0.072	0.5		WIKIPATHWAYS	Measles virus infection	RT	#VALUE!	3	8.8	0.088	0.39
										DISGENET	Subependymal Giant Cell Astrocytoma	RT	#VALUE!	2	5.9	0.072	0.5		WIKIPATHWAYS	Brain derived neurotrophic factor BDNF signaling	RT	#VALUE!	3	8.8	0.089	0.39
										DISGENET	Grade I Astrocytoma	RT	#VALUE!	2	5.9	0.072	0.5		WIKIPATHWAYS	Warburg effect modulated by deubiquitinating enzymes and their substrates	RT	#VALUE!	2	5.9	0.091	0.39
										DISGENET	Mixed oligoastrocytoma	RT	#VALUE!	2	5.9	0.072	0.5
										DISGENET	Protoplasmic astrocytoma	RT	#VALUE!	2	5.9	0.075	0.5
										DISGENET	Gemistocytic astrocytoma	RT	#VALUE!	2	5.9	0.075	0.5
										DISGENET	Fibrillary Astrocytoma	RT	#VALUE!	2	5.9	0.075	0.5
										DISGENET	Colonic Neoplasms	RT	#VALUE!	3	8.8	0.075	0.5
										DISGENET	Anaplastic astrocytoma	RT	#VALUE!	2	5.9	0.078	0.51
										DISGENET	Craniofacial Abnormalities	RT	#VALUE!	3	8.8	0.079	0.51
										DISGENET	Non-Small Cell Lung Carcinoma	RT	#VALUE!	3	8.8	0.079	0.51
										DISGENET	Malignant tumor of colon	RT	#VALUE!	3	8.8	0.081	0.52
										DISGENET	Bilateral Wilms Tumor	RT	#VALUE!	2	5.9	0.083	0.52
										DISGENET	Disease Exacerbation	RT	#VALUE!	3	8.8	0.087	0.53
										DISGENET	Mood Disorders	RT	#VALUE!	3	8.8	0.089	0.53
										DISGENET	Alcoholic Intoxication	RT	#VALUE!	2	5.9	0.092	0.53
										DISGENET	Malignant neoplasm of breast	RT	#VALUE!	7	20.6	0.094	0.53
										DISGENET	Recurrent Brain Neoplasm	RT	#VALUE!	2	5.9	0.094	0.53
										DISGENET	Brain Tumor, Primary	RT	#VALUE!	2	5.9	0.094	0.53
										DISGENET	Primary malignant neoplasm of brain	RT	#VALUE!	2	5.9	0.094	0.53
										DISGENET	Neoplasms, Intracranial	RT	#VALUE!	2	5.9	0.094	0.53
										DISGENET	Benign neoplasm of brain, unspecified	RT	#VALUE!	2	5.9	0.094	0.53
										DISGENET	Thyroid Gland Follicular Adenoma	RT	#VALUE!	2	5.9	0.1	0.53

## Sheet: FC_cdg
Top 2 subgraph ID						PPI Partner result from STRING database			Gene Ontology Enrichment Analysis (GOEA) Result
ID	Genes	Weighted_SC	Rank_weighted_sc			Gene Symbols	PPI Partner		TOP 1
d40	PDGFB|TGFA|ARNT|EPAS1	0.875	1	top 1		PDGFB	PDGFRA
d91	TGFA|ARNT|CREBBP|EPAS1	0.875	2	top 2			PDGFRB		PDGFB|TGFA|ARNT|EPAS1	Category	Term	RT	Genes	Count	%	P-Value	Benjamini		Category	Term	RT	Genes	Count	%	P-Value	Benjamini
							TGFA			DISGENET	Alveolitis, Fibrosing	RT	#VALUE!	7	22.6	1.1e-07	4.3e-05		WIKIPATHWAYS	Type 2 papillary renal cell carcinoma	RT	#VALUE!	13	41.9	5.5e-23	1.1e-20
							PDGFD			DISGENET	Pulmonary Fibrosis	RT	#VALUE!	7	22.6	1.2e-07	4.3e-05		WIKIPATHWAYS	EGFR tyrosine kinase inhibitor resistance	RT	#VALUE!	13	41.9	1e-17	9.9e-16
							PDGFC			DISGENET	Breast Carcinoma	RT	#VALUE!	11	35.5	1.3e-06	0.00031		WIKIPATHWAYS	Cancer pathways	RT	#VALUE!	20	64.5	1.8e-17	1.1e-15
							EGF			DISGENET	Head and Neck Neoplasms	RT	#VALUE!	5	16.1	2.1e-06	0.00038		WIKIPATHWAYS	Focal adhesion PI3K Akt mTOR signaling	RT	#VALUE!	14	45.2	2.6e-12	1.3e-10
							EGFR			DISGENET	Malignant neoplasm of gallbladder	RT	#VALUE!	4	12.9	3.5e-06	0.0004		WIKIPATHWAYS	Clear cell renal cell carcinoma pathways	RT	#VALUE!	9	29	1.9e-10	7.3e-09
							FGF2			DISGENET	gallbladder neoplasm	RT	#VALUE!	4	12.9	3.5e-06	0.0004		WIKIPATHWAYS	Pleural mesothelioma	RT	#VALUE!	14	45.2	2.9e-10	9.3e-09
							IGF1			DISGENET	Malignant neoplasm of prostate	RT	#VALUE!	11	35.5	4.6e-06	0.0004		WIKIPATHWAYS	PI3K Akt signaling	RT	#VALUE!	12	38.7	4.1e-09	1.1e-07
							PDGFA			DISGENET	Prostatic Neoplasms	RT	#VALUE!	11	35.5	4.6e-06	0.0004		WIKIPATHWAYS	Focal adhesion	RT	#VALUE!	10	32.3	8.4e-09	2e-07
						TGFA	AREG			DISGENET	Malignant Head and Neck Neoplasm	RT	#VALUE!	5	16.1	7e-06	0.00054		WIKIPATHWAYS	Angiogenesis	RT	#VALUE!	6	19.4	1.1e-08	2.3e-07
							EGF			DISGENET	Mammary Carcinoma, Human	RT	#VALUE!	10	32.3	1e-05	0.00062		WIKIPATHWAYS	ErbB signaling	RT	#VALUE!	7	22.6	3.8e-07	7.2e-06
							EGFR			DISGENET	Mammary Neoplasms, Human	RT	#VALUE!	10	32.3	1e-05	0.00062		WIKIPATHWAYS	Pluripotent stem cell differentiation pathway	RT	#VALUE!	6	19.4	4.2e-07	7.2e-06
							ERBB2			DISGENET	Mammary Neoplasms	RT	#VALUE!	10	32.3	1.1e-05	0.00062		WIKIPATHWAYS	Lung fibrosis	RT	#VALUE!	6	19.4	1.8e-06	2.7e-05
							ERBB3			DISGENET	Hereditary Paraganglioma-Pheochromocytoma Syndrome	RT	#VALUE!	4	12.9	3.7e-05	0.002		WIKIPATHWAYS	Embryonic stem cell pluripotency pathways	RT	#VALUE!	7	22.6	1.9e-06	2.7e-05
							ERBB4			DISGENET	Disease Exacerbation	RT	#VALUE!	6	19.4	9.6e-05	0.0048		WIKIPATHWAYS	Glioblastoma signaling	RT	#VALUE!	6	19.4	6.1e-06	8.4e-05
							IGF1			DISGENET	Neoplasm Invasiveness	RT	#VALUE!	6	19.4	0.00016	0.0075		WIKIPATHWAYS	Regulation of actin cytoskeleton	RT	#VALUE!	7	22.6	7.5e-06	9.6e-05
							INS			DISGENET	Malignant neoplasm of pancreas	RT	#VALUE!	5	16.1	0.00019	0.0085		WIKIPATHWAYS	Mammary gland development pathway Pregnancy and lactation Stage 3 of 4	RT	#VALUE!	4	12.9	0.00016	0.002
							PDGFA			DISGENET	Mesothelioma	RT	#VALUE!	4	12.9	0.00021	0.0088		WIKIPATHWAYS	Photodynamic therapy induced HIF 1 survival signaling	RT	#VALUE!	4	12.9	0.00025	0.0028
							PDGFB			DISGENET	Cleft palate, isolated	RT	#VALUE!	4	12.9	0.00023	0.009		WIKIPATHWAYS	Aryl hydrocarbon receptor pathway	RT	#VALUE!	4	12.9	0.00042	0.0044
						ARNT	CREBBP			DISGENET	Thrombocytosis, Autosomal Dominant	RT	#VALUE!	3	9.7	0.00029	0.011		WIKIPATHWAYS	Aryl hydrocarbon receptor pathway	RT	#VALUE!	4	12.9	0.00044	0.0045
							EP300			DISGENET	Neoplasm Metastasis	RT	#VALUE!	6	19.4	0.00035	0.012		WIKIPATHWAYS	Osteoarthritic chondrocyte hypertrophy	RT	#VALUE!	4	12.9	0.00057	0.0054
							EPAS1			DISGENET	Head and Neck Carcinoma	RT	#VALUE!	3	9.7	0.00036	0.012		WIKIPATHWAYS	Cardiac progenitor differentiation	RT	#VALUE!	4	12.9	0.00067	0.0061
							SIM2			DISGENET	Malignant Neoplasms	RT	#VALUE!	5	16.1	0.00046	0.014		WIKIPATHWAYS	Mammary gland development pathway Puberty Stage 2 of 4	RT	#VALUE!	3	9.7	0.0008	0.0069
							ARNT2			DISGENET	Papilloma	RT	#VALUE!	3	9.7	0.00052	0.014		WIKIPATHWAYS	Adipogenesis	RT	#VALUE!	5	16.1	0.00083	0.0069
							NPAS4			DISGENET	Papillomatosis	RT	#VALUE!	3	9.7	0.00052	0.014		WIKIPATHWAYS	Markers of kidney cell lineage	RT	#VALUE!	4	12.9	0.00092	0.0071
							ENSP00000490530			DISGENET	Papilloma, Squamous Cell	RT	#VALUE!	3	9.7	0.00052	0.014		WIKIPATHWAYS	Osteoblast signaling	RT	#VALUE!	3	9.7	0.00093	0.0071
							HIF3A			DISGENET	Thrombocythemia, Essential	RT	#VALUE!	3	9.7	0.00052	0.014		WIKIPATHWAYS	Endometrial cancer	RT	#VALUE!	4	12.9	0.0011	0.0081
							HIF1A			DISGENET	Malignant neoplasm of breast	RT	#VALUE!	11	35.5	0.00054	0.014		WIKIPATHWAYS	MAPK signaling	RT	#VALUE!	6	19.4	0.0011	0.0081
							AHR			DISGENET	Paraganglioma	RT	#VALUE!	3	9.7	0.00061	0.015		WIKIPATHWAYS	Physico chemical features and toxicity associated pathways	RT	#VALUE!	4	12.9	0.0013	0.0087
						EPAS1	VHL			DISGENET	Skin Neoplasms	RT	#VALUE!	4	12.9	0.00063	0.015		WIKIPATHWAYS	Breast cancer pathway	RT	#VALUE!	5	16.1	0.0016	0.01
							HIF3A			DISGENET	Malignant neoplasm of skin	RT	#VALUE!	4	12.9	0.00063	0.015		WIKIPATHWAYS	Non small cell lung cancer	RT	#VALUE!	4	12.9	0.0016	0.01
							HIF1A			DISGENET	Bladder Neoplasm	RT	#VALUE!	5	16.1	0.00065	0.015		WIKIPATHWAYS	Regulatory circuits of STAT3 signaling	RT	#VALUE!	4	12.9	0.0021	0.013
							ARNT			DISGENET	Malignant neoplasm of urinary bladder	RT	#VALUE!	5	16.1	0.00067	0.015		WIKIPATHWAYS	Extracellular vesicles in the crosstalk of cardiac cells	RT	#VALUE!	3	9.7	0.0021	0.013
							ARNT2			DISGENET	Unipolar Depression	RT	#VALUE!	6	19.4	0.00078	0.017		WIKIPATHWAYS	Pancreatic adenocarcinoma pathway	RT	#VALUE!	4	12.9	0.003	0.017
							EGLN1			DISGENET	Neoplasms, Experimental	RT	#VALUE!	4	12.9	0.00087	0.018		WIKIPATHWAYS	Growth factors and hormones in beta cell proliferation	RT	#VALUE!	3	9.7	0.0032	0.018
							EGLN2			DISGENET	Mammary Neoplasms, Experimental	RT	#VALUE!	5	16.1	0.00095	0.019		WIKIPATHWAYS	Nuclear receptors meta pathway	RT	#VALUE!	6	19.4	0.0033	0.018
							EGLN3			DISGENET	Non-Small Cell Lung Carcinoma	RT	#VALUE!	5	16.1	0.00098	0.019		WIKIPATHWAYS	Extracellular vesicle mediated signaling in recipient cells	RT	#VALUE!	3	9.7	0.004	0.021
							ELOB			DISGENET	Stomach Neoplasms	RT	#VALUE!	6	19.4	0.0014	0.026		WIKIPATHWAYS	Oligodendrocyte specification and differentiation leading to myelin components for CNS	RT	#VALUE!	3	9.7	0.0046	0.023
							EP300			DISGENET	Glioblastoma	RT	#VALUE!	4	12.9	0.0015	0.026		WIKIPATHWAYS	miRNA regulation of prostate cancer signaling	RT		3	9.7	0.0046	0.023
						CREBBP	MYB			DISGENET	Malignant neoplasm of stomach	RT	#VALUE!	6	19.4	0.0015	0.026		WIKIPATHWAYS	HDAC6 interactions in the central nervous system	RT	#VALUE!	4	12.9	0.0058	0.028
							NCOA3			DISGENET	Cleft Palate	RT	#VALUE!	4	12.9	0.0016	0.026		WIKIPATHWAYS	PDGF pathway	RT	#VALUE!	3	9.7	0.0076	0.035
							KAT2B			DISGENET	Lung Injury	RT	#VALUE!	3	9.7	0.0016	0.026		WIKIPATHWAYS	Bladder cancer	RT	#VALUE!	3	9.7	0.0076	0.035
							STAT1			DISGENET	Chronic Lung Injury	RT	#VALUE!	3	9.7	0.0016	0.026		WIKIPATHWAYS	Cardiac hypertrophic response	RT	#VALUE!	3	9.7	0.014	0.062
							NCOA1			DISGENET	Cardiomegaly	RT	#VALUE!	4	12.9	0.0016	0.026		WIKIPATHWAYS	TGF beta receptor signaling	RT	#VALUE!	3	9.7	0.014	0.062
							HIF1A			DISGENET	Cardiac Hypertrophy	RT	#VALUE!	4	12.9	0.0016	0.026		WIKIPATHWAYS	TGF beta receptor signaling in skeletal dysplasias	RT	#VALUE!	3	9.7	0.016	0.069
							RELA			DISGENET	Head Neoplasms	RT	#VALUE!	3	9.7	0.0021	0.032		WIKIPATHWAYS	Pathways affected in adenoid cystic carcinoma	RT	#VALUE!	3	9.7	0.019	0.082
							TP53			DISGENET	Upper Aerodigestive Tract Neoplasms	RT	#VALUE!	3	9.7	0.0021	0.032		WIKIPATHWAYS	AGE RAGE pathway	RT	#VALUE!	3	9.7	0.02	0.082
							EP300			DISGENET	Cancer of Head	RT	#VALUE!	3	9.7	0.0021	0.032		WIKIPATHWAYS	Urotensin II mediated signaling	RT	#VALUE!	3	9.7	0.021	0.087
							CREB1			DISGENET	Cancer of Neck	RT	#VALUE!	3	9.7	0.0023	0.033		WIKIPATHWAYS	Circadian rhythm genes	RT	#VALUE!	4	12.9	0.028	0.11
										DISGENET	Neck Neoplasms	RT	#VALUE!	3	9.7	0.0023	0.033		WIKIPATHWAYS	Polycystic kidney disease pathway	RT	#VALUE!	3	9.7	0.032	0.12
										DISGENET	Squamous cell carcinoma of esophagus	RT	#VALUE!	4	12.9	0.0025	0.035		WIKIPATHWAYS	Androgen receptor signaling	RT	#VALUE!	3	9.7	0.033	0.13
										DISGENET	Adenocarcinoma of large intestine	RT	#VALUE!	4	12.9	0.0026	0.035		WIKIPATHWAYS	Hippo signaling regulation	RT	#VALUE!	3	9.7	0.041	0.15
										DISGENET	Adenocarcinoma of lung (disorder)	RT	#VALUE!	5	16.1	0.0027	0.037		WIKIPATHWAYS	6q16 copy number variation	RT	#VALUE!	2	6.5	0.045	0.16
										DISGENET	Pancreatic Neoplasm	RT	#VALUE!	4	12.9	0.0029	0.038		WIKIPATHWAYS	MicroRNAs in cardiomyocyte hypertrophy	RT	#VALUE!	3	9.7	0.046	0.16
										DISGENET	Glioblastoma Multiforme	RT	#VALUE!	4	12.9	0.0039	0.051		WIKIPATHWAYS	ERK pathway in Huntington 39 s disease	RT	#VALUE!	2	6.5	0.055	0.19
										DISGENET	Squamous cell carcinoma	RT	#VALUE!	4	12.9	0.0053	0.068		WIKIPATHWAYS	Amplification and expansion of oncogenic pathways as metastatic traits	RT	#VALUE!	2	6.5	0.055	0.19
										DISGENET	Rubinstein-Taybi Syndrome	RT	#VALUE!	2	6.5	0.0058	0.071		WIKIPATHWAYS	Congenital generalized lipodystrophy	RT	#VALUE!	2	6.5	0.058	0.2
										DISGENET	RUBINSTEIN-TAYBI SYNDROME 1	RT	#VALUE!	2	6.5	0.0058	0.071		WIKIPATHWAYS	Hippo Merlin signaling dysregulation	RT	#VALUE!	3	9.7	0.06	0.2
										DISGENET	Neoplasm of uncertain or unknown behavior of breast	RT	#VALUE!	3	9.7	0.0061	0.073		WIKIPATHWAYS	BMP signaling in eyelid development	RT	#VALUE!	2	6.5	0.064	0.2
										DISGENET	Breast adenocarcinoma	RT	#VALUE!	3	9.7	0.0061	0.073		WIKIPATHWAYS	Imatinib and chronic myeloid leukemia	RT	#VALUE!	2	6.5	0.064	0.2
										DISGENET	Mammary Carcinoma, Animal	RT	#VALUE!	4	12.9	0.0077	0.089		WIKIPATHWAYS	Hereditary leiomyomatosis and renal cell carcinoma pathway	RT	#VALUE!	2	6.5	0.064	0.2
										DISGENET	Animal Mammary Neoplasms	RT	#VALUE!	4	12.9	0.0077	0.089		WIKIPATHWAYS	Ebola virus infection in host	RT	#VALUE!	3	9.7	0.067	0.21
										DISGENET	Idiopathic basal ganglia calcification 1	RT	#VALUE!	2	6.5	0.0086	0.098		WIKIPATHWAYS	Hematopoietic stem cell gene regulation by GABP alpha beta complex	RT	#VALUE!	2	6.5	0.067	0.21
										DISGENET	Hereditary Diffuse Gastric Cancer	RT	#VALUE!	5	16.1	0.0094	0.11		WIKIPATHWAYS	Male infertility	RT	#VALUE!	3	9.7	0.082	0.25
										DISGENET	Craniofacial Abnormalities	RT	#VALUE!	4	12.9	0.01	0.11		WIKIPATHWAYS	Warburg effect modulated by deubiquitinating enzymes and their substrates	RT	#VALUE!	2	6.5	0.082	0.25
										DISGENET	Small cell carcinoma of lung	RT	#VALUE!	3	9.7	0.01	0.11		WIKIPATHWAYS	Nanoparticle mediated activation of receptor signaling	RT	#VALUE!	2	6.5	0.089	0.26
										DISGENET	Endometriosis	RT	#VALUE!	4	12.9	0.011	0.11		WIKIPATHWAYS	Angiotensin II receptor type 1 pathway	RT	#VALUE!	2	6.5	0.089	0.26
										DISGENET	Endometrioma	RT	#VALUE!	4	12.9	0.011	0.11		WIKIPATHWAYS	EGF EGFR signaling	RT	#VALUE!	3	9.7	0.096	0.27
										DISGENET	Undifferentiated carcinoma	RT	#VALUE!	4	12.9	0.011	0.11		WIKIPATHWAYS	Sudden infant death syndrome SIDS susceptibility pathways	RT	#VALUE!	3	9.7	0.097	0.27
										DISGENET	Anaplastic carcinoma	RT	#VALUE!	4	12.9	0.011	0.11
										DISGENET	Carcinomatosis	RT	#VALUE!	4	12.9	0.011	0.11
										DISGENET	Carcinoma, Spindle-Cell	RT	#VALUE!	4	12.9	0.011	0.11
										DISGENET	Carcinoma	RT	#VALUE!	4	12.9	0.011	0.11
										DISGENET	Insulin Resistance	RT	#VALUE!	3	9.7	0.013	0.12
										DISGENET	Insulin Sensitivity	RT	#VALUE!	3	9.7	0.013	0.12
										DISGENET	Precursor Cell Lymphoblastic Leukemia Lymphoma	RT	#VALUE!	3	9.7	0.013	0.12
										DISGENET	Fahr's syndrome (disorder)	RT	#VALUE!	2	6.5	0.014	0.13
										DISGENET	Hypertensive disease	RT	#VALUE!	4	12.9	0.017	0.15
										DISGENET	Liver Cirrhosis, Experimental	RT	#VALUE!	7	22.6	0.021	0.19
										DISGENET	Lung diseases	RT	#VALUE!	3	9.7	0.021	0.19
										DISGENET	Polycythemia	RT	#VALUE!	2	6.5	0.023	0.2
										DISGENET	Nerve Degeneration	RT	#VALUE!	3	9.7	0.024	0.21
										DISGENET	Giant Cell Glioblastoma	RT	#VALUE!	3	9.7	0.024	0.21
										DISGENET	Erythrocytosis	RT	#VALUE!	2	6.5	0.026	0.21
										DISGENET	Erythrocytosis familial, 1	RT	#VALUE!	2	6.5	0.026	0.21
										DISGENET	Glioma	RT	#VALUE!	3	9.7	0.026	0.21
										DISGENET	Kidney Diseases	RT	#VALUE!	3	9.7	0.026	0.22
										DISGENET	Metabolic Diseases	RT	#VALUE!	2	6.5	0.029	0.23
										DISGENET	Pulmonary arterial hypertension	RT	#VALUE!	2	6.5	0.029	0.23
										DISGENET	Diabetic Cardiomyopathies	RT	#VALUE!	2	6.5	0.031	0.25
										DISGENET	Major Depressive Disorder	RT	#VALUE!	4	12.9	0.032	0.25
										DISGENET	melanoma	RT	#VALUE!	4	12.9	0.034	0.25
										DISGENET	Kidney Failure, Acute	RT	#VALUE!	3	9.7	0.034	0.25
										DISGENET	Acute kidney injury	RT	#VALUE!	3	9.7	0.034	0.25
										DISGENET	Acute Kidney Insufficiency	RT	#VALUE!	3	9.7	0.034	0.25
										DISGENET	Extrapyramidal Disorders	RT	#VALUE!	2	6.5	0.034	0.25
										DISGENET	Lenticulostriate Disorders	RT	#VALUE!	2	6.5	0.034	0.25
										DISGENET	Basal Ganglia Diseases	RT	#VALUE!	2	6.5	0.034	0.25
										DISGENET	Liver Cirrhosis	RT	#VALUE!	3	9.7	0.035	0.25
										DISGENET	Fibrosis, Liver	RT	#VALUE!	3	9.7	0.037	0.26
										DISGENET	Miscarriage	RT	#VALUE!	3	9.7	0.039	0.26
										DISGENET	Early Pregnancy Loss	RT	#VALUE!	3	9.7	0.039	0.26
										DISGENET	Spontaneous abortion	RT	#VALUE!	3	9.7	0.039	0.26
										DISGENET	Abortion, Tubal	RT	#VALUE!	3	9.7	0.039	0.26
										DISGENET	Congestive heart failure	RT	#VALUE!	3	9.7	0.04	0.26
										DISGENET	Heart failure	RT	#VALUE!	3	9.7	0.04	0.26
										DISGENET	Myocardial Failure	RT	#VALUE!	3	9.7	0.04	0.26
										DISGENET	Left-Sided Heart Failure	RT	#VALUE!	3	9.7	0.04	0.26
										DISGENET	Heart Decompensation	RT	#VALUE!	3	9.7	0.04	0.26
										DISGENET	Heart Failure, Right-Sided	RT	#VALUE!	3	9.7	0.04	0.26
										DISGENET	Lung Neoplasms	RT	#VALUE!	4	12.9	0.04	0.26
										DISGENET	Malignant neoplasm of lung	RT	#VALUE!	4	12.9	0.04	0.26
										DISGENET	Carcinoma, Granular Cell	RT	#VALUE!	3	9.7	0.044	0.26
										DISGENET	Adenocarcinoma, Oxyphilic	RT	#VALUE!	3	9.7	0.044	0.26
										DISGENET	Adenocarcinoma, Tubular	RT	#VALUE!	3	9.7	0.044	0.26
										DISGENET	Adenocarcinoma	RT	#VALUE!	3	9.7	0.044	0.26
										DISGENET	Carcinoma, Cribriform	RT	#VALUE!	3	9.7	0.044	0.26
										DISGENET	Adenocarcinoma, Basal Cell	RT		3	9.7	0.044	0.26
										DISGENET	Idiopathic pulmonary arterial hypertension	RT	#VALUE!	2	6.5	0.045	0.27
										DISGENET	Dermatitis	RT	#VALUE!	2	6.5	0.045	0.27
										DISGENET	Bipolar Disorder	RT	#VALUE!	5	16.1	0.046	0.27
										DISGENET	Neoplasm of uncertain or unknown behavior of stomach	RT	#VALUE!	2	6.5	0.048	0.27
										DISGENET	Carcinoma in situ of stomach	RT	#VALUE!	2	6.5	0.048	0.27
										DISGENET	Benign neoplasm of stomach	RT	#VALUE!	2	6.5	0.048	0.27
										DISGENET	Tachyarrhythmia	RT	#VALUE!	2	6.5	0.051	0.28
										DISGENET	Tachycardia	RT	#VALUE!	2	6.5	0.051	0.28
										DISGENET	Inflammation	RT	#VALUE!	3	9.7	0.052	0.28
										DISGENET	Renal Cell Carcinoma	RT	#VALUE!	3	9.7	0.052	0.28
										DISGENET	Chromophobe Renal Cell Carcinoma	RT	#VALUE!	3	9.7	0.052	0.28
										DISGENET	Papillary Renal Cell Carcinoma	RT	#VALUE!	3	9.7	0.052	0.28
										DISGENET	Collecting Duct Carcinoma of the Kidney	RT	#VALUE!	3	9.7	0.052	0.28
										DISGENET	Sarcomatoid Renal Cell Carcinoma	RT	#VALUE!	3	9.7	0.052	0.28
										DISGENET	Pheochromocytoma	RT	#VALUE!	2	6.5	0.053	0.28
										DISGENET	Liver carcinoma	RT	#VALUE!	5	16.1	0.056	0.3
										DISGENET	ovarian neoplasm	RT	#VALUE!	3	9.7	0.057	0.3
										DISGENET	Malignant neoplasm of ovary	RT	#VALUE!	3	9.7	0.059	0.3
										DISGENET	Stomach Carcinoma	RT	#VALUE!	2	6.5	0.059	0.3
										DISGENET	Neoplastic Cell Transformation	RT	#VALUE!	3	9.7	0.06	0.31
										DISGENET	Nasopharyngeal carcinoma	RT	#VALUE!	2	6.5	0.062	0.31
										DISGENET	Liver neoplasms	RT	#VALUE!	3	9.7	0.063	0.32
										DISGENET	Malignant neoplasm of liver	RT	#VALUE!	3	9.7	0.063	0.32
										DISGENET	Carcinoma of lung	RT	#VALUE!	2	6.5	0.064	0.32
										DISGENET	Extrahepatic Cholangiocarcinoma	RT	#VALUE!	2	6.5	0.067	0.33
										DISGENET	Intrahepatic Cholangiocarcinoma	RT	#VALUE!	2	6.5	0.067	0.33
										DISGENET	Conventional (Clear Cell) Renal Cell Carcinoma	RT	#VALUE!	3	9.7	0.068	0.33
										DISGENET	Colitis	RT	#VALUE!	2	6.5	0.07	0.34
										DISGENET	Cholangiocarcinoma	RT	#VALUE!	2	6.5	0.073	0.34
										DISGENET	Micronuclei, Chromosome-Defective	RT	#VALUE!	2	6.5	0.073	0.34
										DISGENET	Micronuclei, Genotoxicant-Induced	RT	#VALUE!	2	6.5	0.073	0.34
										DISGENET	Squamous cell carcinoma of lung	RT	#VALUE!	2	6.5	0.088	0.42
										DISGENET	Myocardial Ischemia	RT	#VALUE!	3	9.7	0.091	0.43
										DISGENET	Thyroid Gland Follicular Adenoma	RT	#VALUE!	2	6.5	0.096	0.44
										DISGENET	Adenoma	RT	#VALUE!	2	6.5	0.099	0.44
										DISGENET	Papillary adenoma	RT	#VALUE!	2	6.5	0.099	0.44
										DISGENET	Adenoma, Trabecular	RT	#VALUE!	2	6.5	0.099	0.44
										DISGENET	Adenoma, Microcystic	RT	#VALUE!	2	6.5	0.099	0.44
										DISGENET	Follicular adenoma	RT	#VALUE!	2	6.5	0.099	0.44
										DISGENET	Adenoma, Basal Cell	RT	#VALUE!	2	6.5	0.099	0.44
										DISGENET	Adenoma, Monomorphic	RT	#VALUE!	2	6.5	0.099	0.44
									TOP 2
									TGFA|ARNT|CREBBP|EPAS1	Category	Term	RT	Genes	Count	%	P-Value	Benjamini		Category	Term	RT	Genes	Count	%	P-Value	Benjamini
										DISGENET	Breast Carcinoma	RT	#VALUE!	15	45.5	1.4e-10	1.1e-07		WIKIPATHWAYS	Type 2 papillary renal cell carcinoma	RT	#VALUE!	12	36.4	3.6e-20	1.2e-17
										DISGENET	Mammary Carcinoma, Human	RT	#VALUE!	14	42.4	1.5e-09	3e-07		WIKIPATHWAYS	Cancer pathways	RT	#VALUE!	22	66.7	1.2e-19	2e-17
										DISGENET	Mammary Neoplasms, Human	RT	#VALUE!	14	42.4	1.5e-09	3e-07		WIKIPATHWAYS	Androgen receptor signaling	RT	#VALUE!	8	24.2	1.6e-08	1.7e-06
										DISGENET	Mammary Neoplasms	RT	#VALUE!	14	42.4	1.6e-09	3e-07		WIKIPATHWAYS	Adipogenesis	RT	#VALUE!	8	24.2	2.7e-07	2.2e-05
										DISGENET	Neoplasm Metastasis	RT	#VALUE!	10	30.3	1.1e-08	1.7e-06		WIKIPATHWAYS	EGFR tyrosine kinase inhibitor resistance	RT	#VALUE!	7	21.2	3.9e-07	2.3e-05
										DISGENET	gallbladder neoplasm	RT	#VALUE!	5	15.2	2.4e-08	2.6e-06		WIKIPATHWAYS	Clear cell renal cell carcinoma pathways	RT	#VALUE!	7	21.2	4.1e-07	2.3e-05
										DISGENET	Malignant neoplasm of gallbladder	RT	#VALUE!	5	15.2	2.4e-08	2.6e-06		WIKIPATHWAYS	ErbB signaling	RT	#VALUE!	7	21.2	5.8e-07	2.5e-05
										DISGENET	Malignant neoplasm of breast	RT	#VALUE!	16	48.5	1.3e-07	1.2e-05		WIKIPATHWAYS	Focal adhesion PI3K Akt mTOR signaling	RT	#VALUE!	10	30.3	6e-07	2.5e-05
										DISGENET	Skin Neoplasms	RT	#VALUE!	6	18.2	8.9e-07	6.8e-05		WIKIPATHWAYS	Pleural mesothelioma	RT	#VALUE!	11	33.3	1.5e-06	5.2e-05
										DISGENET	Malignant neoplasm of skin	RT	#VALUE!	6	18.2	8.9e-07	6.8e-05		WIKIPATHWAYS	PI3K Akt signaling	RT	#VALUE!	10	30.3	1.6e-06	5.2e-05
										DISGENET	Prostatic Neoplasms	RT	#VALUE!	12	36.4	1.1e-06	7.1e-05		WIKIPATHWAYS	Pancreatic adenocarcinoma pathway	RT	#VALUE!	6	18.2	1.3e-05	0.00038
										DISGENET	Malignant neoplasm of prostate	RT	#VALUE!	12	36.4	1.1e-06	7.1e-05		WIKIPATHWAYS	Breast cancer pathway	RT	#VALUE!	7	21.2	1.4e-05	0.00038
										DISGENET	Head and Neck Neoplasms	RT	#VALUE!	5	15.2	2.9e-06	0.00017		WIKIPATHWAYS	Aryl hydrocarbon receptor pathway	RT	#VALUE!	5	15.2	1.7e-05	0.00043
										DISGENET	Head and Neck Carcinoma	RT	#VALUE!	4	12.1	3.2e-06	0.00017		WIKIPATHWAYS	Aryl hydrocarbon receptor pathway	RT	#VALUE!	5	15.2	1.9e-05	0.00044
										DISGENET	Paraganglioma	RT	#VALUE!	4	12.1	7.5e-06	0.00038		WIKIPATHWAYS	Pluripotent stem cell differentiation pathway	RT	#VALUE!	5	15.2	2.2e-05	0.00048
										DISGENET	Malignant Head and Neck Neoplasm	RT	#VALUE!	5	15.2	9.3e-06	0.00042		WIKIPATHWAYS	Osteoarthritic chondrocyte hypertrophy	RT	#VALUE!	5	15.2	2.6e-05	0.00053
										DISGENET	Disease Exacerbation	RT	#VALUE!	7	21.2	9.4e-06	0.00042		WIKIPATHWAYS	Pathways affected in adenoid cystic carcinoma	RT	#VALUE!	5	15.2	7.4e-05	0.0014
										DISGENET	Malignant neoplasm of pancreas	RT	#VALUE!	6	18.2	1.3e-05	0.00057		WIKIPATHWAYS	Angiogenesis	RT	#VALUE!	4	12.1	7.7e-05	0.0014
										DISGENET	Neoplasm Invasiveness	RT	#VALUE!	7	21.2	1.7e-05	0.00071		WIKIPATHWAYS	AGE RAGE pathway	RT	#VALUE!	5	15.2	7.9e-05	0.0014
										DISGENET	Squamous cell carcinoma	RT	#VALUE!	6	18.2	3.5e-05	0.0013		WIKIPATHWAYS	Nuclear receptors meta pathway	RT	#VALUE!	8	24.2	8.7e-05	0.0014
										DISGENET	Malignant Neoplasms	RT	#VALUE!	6	18.2	4e-05	0.0015		WIKIPATHWAYS	Leptin signaling	RT	#VALUE!	5	15.2	0.0001	0.0016
										DISGENET	Hereditary Paraganglioma-Pheochromocytoma Syndrome	RT	#VALUE!	4	12.1	4.5e-05	0.0016		WIKIPATHWAYS	Glioblastoma signaling	RT	#VALUE!	5	15.2	0.00018	0.0027
										DISGENET	Neoplasms, Experimental	RT	#VALUE!	5	15.2	4.7e-05	0.0016		WIKIPATHWAYS	Mammary gland development pathway Pregnancy and lactation Stage 3 of 4	RT	#VALUE!	4	12.1	0.0002	0.0029
										DISGENET	Bladder Neoplasm	RT	#VALUE!	6	18.2	6.2e-05	0.002		WIKIPATHWAYS	EGF EGFR signaling	RT	#VALUE!	6	18.2	0.00021	0.0029
										DISGENET	Malignant neoplasm of urinary bladder	RT	#VALUE!	6	18.2	6.4e-05	0.002		WIKIPATHWAYS	Photodynamic therapy induced HIF 1 survival signaling	RT	#VALUE!	4	12.1	0.00031	0.004
										DISGENET	Non-Small Cell Lung Carcinoma	RT	#VALUE!	6	18.2	0.0001	0.0031		WIKIPATHWAYS	Bladder cancer	RT	#VALUE!	4	12.1	0.00036	0.0045
										DISGENET	Alveolitis, Fibrosing	RT	#VALUE!	5	15.2	0.00012	0.0033		WIKIPATHWAYS	Focal adhesion	RT	#VALUE!	6	18.2	0.0006	0.0072
										DISGENET	Pulmonary Fibrosis	RT	#VALUE!	5	15.2	0.00013	0.0035		WIKIPATHWAYS	Circadian rhythm genes	RT	#VALUE!	6	18.2	0.00062	0.0073
										DISGENET	Squamous cell carcinoma of esophagus	RT	#VALUE!	5	15.2	0.00019	0.0052		WIKIPATHWAYS	Mammary gland development pathway Puberty Stage 2 of 4	RT	#VALUE!	3	9.1	0.00092	0.01
										DISGENET	Adenocarcinoma of large intestine	RT	#VALUE!	5	15.2	0.0002	0.0052		WIKIPATHWAYS	TGF beta receptor signaling	RT	#VALUE!	4	12.1	0.00092	0.01
										DISGENET	Pancreatic Neoplasm	RT	#VALUE!	5	15.2	0.00024	0.0059		WIKIPATHWAYS	Oncostatin M signaling	RT	#VALUE!	4	12.1	0.00097	0.01
										DISGENET	Hypertensive disease	RT	#VALUE!	6	18.2	0.00026	0.0059		WIKIPATHWAYS	Ebola virus infection in host	RT	#VALUE!	5	15.2	0.001	0.011
										DISGENET	Neoplasm of uncertain or unknown behavior of breast	RT	#VALUE!	4	12.1	0.00026	0.0059		WIKIPATHWAYS	TGF beta receptor signaling in skeletal dysplasias	RT	#VALUE!	4	12.1	0.0011	0.011
										DISGENET	Breast adenocarcinoma	RT	#VALUE!	4	12.1	0.00026	0.0059		WIKIPATHWAYS	Rubinstein Taybi syndrome 1	RT	#VALUE!	3	9.1	0.0012	0.012
										DISGENET	Adenocarcinoma	RT	#VALUE!	5	15.2	0.00042	0.008		WIKIPATHWAYS	Endometrial cancer	RT	#VALUE!	4	12.1	0.0014	0.013
										DISGENET	Carcinoma, Granular Cell	RT	#VALUE!	5	15.2	0.00042	0.008		WIKIPATHWAYS	Lung fibrosis	RT	#VALUE!	4	12.1	0.0014	0.013
										DISGENET	Adenocarcinoma, Tubular	RT	#VALUE!	5	15.2	0.00042	0.008		WIKIPATHWAYS	MAPK signaling	RT	#VALUE!	6	18.2	0.0016	0.014
										DISGENET	Adenocarcinoma, Oxyphilic	RT	#VALUE!	5	15.2	0.00042	0.008		WIKIPATHWAYS	ERK pathway in Huntington 39 s disease	RT	#VALUE!	3	9.1	0.0016	0.014
										DISGENET	Carcinoma, Cribriform	RT	#VALUE!	5	15.2	0.00042	0.008		WIKIPATHWAYS	RAC1 PAK1 p38 MMP2 pathway	RT	#VALUE!	4	12.1	0.0017	0.014
										DISGENET	Adenocarcinoma, Basal Cell	RT	#VALUE!	5	15.2	0.00042	0.008		WIKIPATHWAYS	Urotensin II mediated signaling	RT	#VALUE!	4	12.1	0.0018	0.015
										DISGENET	Small cell carcinoma of lung	RT	#VALUE!	4	12.1	0.0006	0.0099		WIKIPATHWAYS	Hepatitis B infection	RT	#VALUE!	5	15.2	0.0018	0.015
										DISGENET	Thrombocythemia, Essential	RT	#VALUE!	3	9.1	0.0006	0.0099		WIKIPATHWAYS	Non small cell lung cancer	RT	#VALUE!	4	12.1	0.002	0.016
										DISGENET	Papillary Renal Cell Carcinoma	RT	#VALUE!	5	15.2	0.00061	0.0099		WIKIPATHWAYS	Head and neck squamous cell carcinoma	RT	#VALUE!	4	12.1	0.0022	0.016
										DISGENET	Sarcomatoid Renal Cell Carcinoma	RT	#VALUE!	5	15.2	0.00061	0.0099		WIKIPATHWAYS	Hereditary leiomyomatosis and renal cell carcinoma pathway	RT	#VALUE!	3	9.1	0.0022	0.016
										DISGENET	Collecting Duct Carcinoma of the Kidney	RT	#VALUE!	5	15.2	0.00061	0.0099		WIKIPATHWAYS	Sudden infant death syndrome SIDS susceptibility pathways	RT	#VALUE!	5	15.2	0.0023	0.017
										DISGENET	Renal Cell Carcinoma	RT	#VALUE!	5	15.2	0.00061	0.0099		WIKIPATHWAYS	Extracellular vesicles in the crosstalk of cardiac cells	RT	#VALUE!	3	9.1	0.0024	0.017
										DISGENET	Chromophobe Renal Cell Carcinoma	RT	#VALUE!	5	15.2	0.00061	0.0099		WIKIPATHWAYS	Growth factors and hormones in beta cell proliferation	RT	#VALUE!	3	9.1	0.0037	0.026
										DISGENET	Neoplastic Cell Transformation	RT	#VALUE!	5	15.2	0.00083	0.013		WIKIPATHWAYS	miRNA regulation of prostate cancer signaling	RT	#VALUE!	3	9.1	0.0053	0.036
										DISGENET	Precursor Cell Lymphoblastic Leukemia Lymphoma	RT	#VALUE!	4	12.1	0.00085	0.013		WIKIPATHWAYS	Initiation of transcription and translation elongation at the HIV 1 LTR	RT	#VALUE!	3	9.1	0.0056	0.037
										DISGENET	Conventional (Clear Cell) Renal Cell Carcinoma	RT	#VALUE!	5	15.2	0.001	0.016		WIKIPATHWAYS	CAMKK2 pathway	RT	#VALUE!	3	9.1	0.006	0.039
										DISGENET	Unipolar Depression	RT	#VALUE!	6	18.2	0.0011	0.016		WIKIPATHWAYS	HDAC6 interactions in the central nervous system	RT	#VALUE!	4	12.1	0.007	0.045
										DISGENET	Mammary Neoplasms, Experimental	RT	#VALUE!	5	15.2	0.0012	0.018		WIKIPATHWAYS	Neovascularization processes	RT	#VALUE!	3	9.1	0.0075	0.047
										DISGENET	Endometrioma	RT	#VALUE!	5	15.2	0.0014	0.02		WIKIPATHWAYS	Embryonic stem cell pluripotency pathways	RT	#VALUE!	4	12.1	0.0081	0.05
										DISGENET	Endometriosis	RT	#VALUE!	5	15.2	0.0014	0.02		WIKIPATHWAYS	PDGF pathway	RT	#VALUE!	3	9.1	0.0087	0.052
										DISGENET	Carcinomatosis	RT	#VALUE!	5	15.2	0.0015	0.02		WIKIPATHWAYS	IL6 signaling	RT	#VALUE!	3	9.1	0.01	0.059
										DISGENET	Anaplastic carcinoma	RT	#VALUE!	5	15.2	0.0015	0.02		WIKIPATHWAYS	IL11 signaling	RT	#VALUE!	3	9.1	0.01	0.061
										DISGENET	Carcinoma, Spindle-Cell	RT	#VALUE!	5	15.2	0.0015	0.02		WIKIPATHWAYS	TROP2 regulatory signaling	RT	#VALUE!	3	9.1	0.011	0.062
										DISGENET	Undifferentiated carcinoma	RT	#VALUE!	5	15.2	0.0015	0.02		WIKIPATHWAYS	Energy metabolism	RT	#VALUE!	3	9.1	0.012	0.069
										DISGENET	Pheochromocytoma	RT	#VALUE!	3	9.1	0.0015	0.02		WIKIPATHWAYS	IL4 signaling	RT	#VALUE!	3	9.1	0.013	0.074
										DISGENET	Carcinoma	RT	#VALUE!	5	15.2	0.0015	0.02		WIKIPATHWAYS	NRP1 triggered signaling in pancreatic cancer	RT	#VALUE!	3	9.1	0.015	0.081
										DISGENET	Stomach Neoplasms	RT	#VALUE!	6	18.2	0.002	0.025		WIKIPATHWAYS	Regulation of actin cytoskeleton	RT	#VALUE!	4	12.1	0.015	0.083
										DISGENET	Nasopharyngeal carcinoma	RT	#VALUE!	3	9.1	0.0021	0.025		WIKIPATHWAYS	Markers of kidney cell lineage	RT	#VALUE!	3	9.1	0.018	0.095
										DISGENET	Malignant neoplasm of stomach	RT	#VALUE!	6	18.2	0.0021	0.025		WIKIPATHWAYS	15q11q13 copy number variation	RT	#VALUE!	3	9.1	0.018	0.095
										DISGENET	Giant Cell Glioblastoma	RT	#VALUE!	4	12.1	0.0021	0.026		WIKIPATHWAYS	lncRNA mediated mechanisms of therapeutic resistance	RT	#VALUE!	2	6.1	0.021	0.11
										DISGENET	Carcinoma of lung	RT	#VALUE!	3	9.1	0.0022	0.027		WIKIPATHWAYS	Physico chemical features and toxicity associated pathways	RT	#VALUE!	3	9.1	0.023	0.11
										DISGENET	Glioma	RT	#VALUE!	4	12.1	0.0024	0.028		WIKIPATHWAYS	Melanoma	RT	#VALUE!	3	9.1	0.024	0.12
										DISGENET	Intrahepatic Cholangiocarcinoma	RT	#VALUE!	3	9.1	0.0024	0.028		WIKIPATHWAYS	Folate metabolism	RT	#VALUE!	3	9.1	0.024	0.12
										DISGENET	Extrahepatic Cholangiocarcinoma	RT	#VALUE!	3	9.1	0.0024	0.028		WIKIPATHWAYS	EV release from cardiac cells and their functional effects	RT	#VALUE!	2	6.1	0.024	0.12
										DISGENET	Colitis	RT	#VALUE!	3	9.1	0.0027	0.03		WIKIPATHWAYS	Th17 cell differentiation pathway	RT	#VALUE!	3	9.1	0.025	0.12
										DISGENET	Cholangiocarcinoma	RT	#VALUE!	3	9.1	0.0029	0.031		WIKIPATHWAYS	Prolactin signaling	RT	#VALUE!	3	9.1	0.028	0.13
										DISGENET	Adenocarcinoma of lung (disorder)	RT	#VALUE!	5	15.2	0.0035	0.037		WIKIPATHWAYS	Caloric restriction and aging	RT	#VALUE!	2	6.1	0.028	0.13
										DISGENET	Adenoid Cystic Carcinoma	RT	#VALUE!	4	12.1	0.0035	0.037		WIKIPATHWAYS	Polycystic kidney disease pathway	RT	#VALUE!	3	9.1	0.036	0.16
										DISGENET	Acute Kidney Insufficiency	RT	#VALUE!	4	12.1	0.0036	0.037		WIKIPATHWAYS	Orexin receptor pathway	RT	#VALUE!	3	9.1	0.038	0.17
										DISGENET	Kidney Failure, Acute	RT	#VALUE!	4	12.1	0.0036	0.037		WIKIPATHWAYS	Apoptosis	RT	#VALUE!	3	9.1	0.038	0.17
										DISGENET	Acute kidney injury	RT	#VALUE!	4	12.1	0.0036	0.037		WIKIPATHWAYS	6q16 copy number variation	RT	#VALUE!	2	6.1	0.048	0.21
										DISGENET	Thyroid Gland Follicular Adenoma	RT	#VALUE!	3	9.1	0.0052	0.05		WIKIPATHWAYS	Wnt signaling and pluripotency	RT	#VALUE!	3	9.1	0.05	0.22
										DISGENET	Papillary adenoma	RT	#VALUE!	3	9.1	0.0055	0.05		WIKIPATHWAYS	RIOK1 and RIOK2 in EGFR and PI3K mediated tumorigenesis	RT	#VALUE!	2	6.1	0.052	0.22
										DISGENET	Follicular adenoma	RT	#VALUE!	3	9.1	0.0055	0.05		WIKIPATHWAYS	Galanin receptor pathway	RT	#VALUE!	2	6.1	0.055	0.23
										DISGENET	Adenoma, Basal Cell	RT	#VALUE!	3	9.1	0.0055	0.05		WIKIPATHWAYS	Amplification and expansion of oncogenic pathways as metastatic traits	RT	#VALUE!	2	6.1	0.058	0.24
										DISGENET	Adenoma	RT	#VALUE!	3	9.1	0.0055	0.05		WIKIPATHWAYS	Congenital generalized lipodystrophy	RT	#VALUE!	2	6.1	0.062	0.25
										DISGENET	Adenoma, Microcystic	RT	#VALUE!	3	9.1	0.0055	0.05		WIKIPATHWAYS	Gastrin signaling	RT	#VALUE!	3	9.1	0.062	0.25
										DISGENET	Adenoma, Monomorphic	RT	#VALUE!	3	9.1	0.0055	0.05		WIKIPATHWAYS	VEGFA VEGFR2 signaling	RT	#VALUE!	5	15.2	0.064	0.25
										DISGENET	Adenoma, Trabecular	RT	#VALUE!	3	9.1	0.0055	0.05		WIKIPATHWAYS	Hematopoietic stem cell gene regulation by GABP alpha beta complex	RT	#VALUE!	2	6.1	0.072	0.28
										DISGENET	Thyroid Neoplasm	RT	#VALUE!	3	9.1	0.0058	0.053		WIKIPATHWAYS	NAD metabolism in oncogene induced senescence and mitochondrial dysfunction associated senescence	RT	#VALUE!	2	6.1	0.075	0.29
										DISGENET	RUBINSTEIN-TAYBI SYNDROME 1	RT	#VALUE!	2	6.1	0.0062	0.055		WIKIPATHWAYS	15q13 3 copy number variation syndrome	RT	#VALUE!	2	6.1	0.075	0.29
										DISGENET	Rubinstein-Taybi Syndrome	RT	#VALUE!	2	6.1	0.0062	0.055		WIKIPATHWAYS	LDL influence on CD14 and TLR4	RT	#VALUE!	2	6.1	0.078	0.3
										DISGENET	Major Depressive Disorder	RT	#VALUE!	5	15.2	0.0063	0.056		WIKIPATHWAYS	TGF beta signaling pathway	RT	#VALUE!	3	9.1	0.079	0.3
										DISGENET	Brain Neoplasms	RT	#VALUE!	3	9.1	0.0064	0.056		WIKIPATHWAYS	Kynurenine pathway and links to cell senescence	RT	#VALUE!	2	6.1	0.082	0.3
										DISGENET	Arthritis, Experimental	RT	#VALUE!	3	9.1	0.0067	0.057		WIKIPATHWAYS	Measles virus infection	RT	#VALUE!	3	9.1	0.083	0.3
										DISGENET	Arthritis, Collagen-Induced	RT	#VALUE!	3	9.1	0.0067	0.057		WIKIPATHWAYS	Brain derived neurotrophic factor BDNF signaling	RT	#VALUE!	3	9.1	0.084	0.3
										DISGENET	Arthritis, Adjuvant-Induced	RT	#VALUE!	3	9.1	0.0067	0.057		WIKIPATHWAYS	Neuroinflammation and glutamatergic signaling	RT	#VALUE!	3	9.1	0.087	0.31
										DISGENET	Carcinoma, Transitional Cell	RT	#VALUE!	3	9.1	0.007	0.058		WIKIPATHWAYS	Warburg effect modulated by deubiquitinating enzymes and their substrates	RT	#VALUE!	2	6.1	0.088	0.31
										DISGENET	Cutaneous Melanoma	RT	#VALUE!	3	9.1	0.007	0.058		WIKIPATHWAYS	Male infertility	RT	#VALUE!	3	9.1	0.092	0.32
										DISGENET	ovarian neoplasm	RT	#VALUE!	4	12.1	0.008	0.065		WIKIPATHWAYS	2q37 copy number variation syndrome	RT	#VALUE!	3	9.1	0.092	0.32
										DISGENET	Thyroid carcinoma	RT	#VALUE!	3	9.1	0.0081	0.065		WIKIPATHWAYS	Nanoparticle mediated activation of receptor signaling	RT	#VALUE!	2	6.1	0.095	0.33
										DISGENET	Malignant neoplasm of ovary	RT	#VALUE!	4	12.1	0.0085	0.067		WIKIPATHWAYS	Extracellular vesicle mediated signaling in recipient cells	RT	#VALUE!	2	6.1	0.098	0.33
										DISGENET	Lung Neoplasms	RT	#VALUE!	5	15.2	0.0085	0.067
										DISGENET	Malignant neoplasm of lung	RT	#VALUE!	5	15.2	0.0086	0.068
										DISGENET	Alcoholic Intoxication, Chronic	RT	#VALUE!	5	15.2	0.0089	0.069
										DISGENET	Squamous cell carcinoma of the head and neck	RT	#VALUE!	3	9.1	0.011	0.085
										DISGENET	Colonic Neoplasms	RT	#VALUE!	4	12.1	0.011	0.085
										DISGENET	Hereditary Diffuse Gastric Cancer	RT	#VALUE!	5	15.2	0.012	0.091
										DISGENET	Carcinoid tumor of intestine	RT	#VALUE!	2	6.1	0.012	0.092
										DISGENET	Malignant tumor of colon	RT	#VALUE!	4	12.1	0.013	0.094
										DISGENET	Bipolar Disorder	RT	#VALUE!	6	18.2	0.014	0.1
										DISGENET	Brain Ischemia	RT	#VALUE!	3	9.1	0.015	0.1
										DISGENET	Cerebral Ischemia	RT	#VALUE!	3	9.1	0.015	0.1
										DISGENET	Insulin Sensitivity	RT	#VALUE!	3	9.1	0.015	0.1
										DISGENET	Insulin Resistance	RT	#VALUE!	3	9.1	0.015	0.1
										DISGENET	GLIOMA SUSCEPTIBILITY 1	RT	#VALUE!	2	6.1	0.018	0.13
										DISGENET	PARAGANGLIOMA AND GASTRIC STROMAL SARCOMA	RT	#VALUE!	2	6.1	0.018	0.13
										DISGENET	Liver carcinoma	RT	#VALUE!	6	18.2	0.018	0.13
										DISGENET	mixed gliomas	RT	#VALUE!	3	9.1	0.02	0.13
										DISGENET	Malignant Glioma	RT	#VALUE!	3	9.1	0.02	0.13
										DISGENET	Malignant neoplasm of esophagus	RT	#VALUE!	3	9.1	0.024	0.16
										DISGENET	Esophageal Neoplasms	RT	#VALUE!	3	9.1	0.024	0.16
										DISGENET	Demyelinating Diseases	RT	#VALUE!	2	6.1	0.024	0.16
										DISGENET	Clinically Isolated Syndrome, CNS Demyelinating	RT	#VALUE!	2	6.1	0.024	0.16
										DISGENET	Polycythemia	RT	#VALUE!	2	6.1	0.024	0.16
										DISGENET	Demyelination	RT	#VALUE!	2	6.1	0.024	0.16
										DISGENET	Glioblastoma	RT	#VALUE!	3	9.1	0.025	0.16
										DISGENET	Cardiomegaly	RT	#VALUE!	3	9.1	0.026	0.16
										DISGENET	Cardiac Hypertrophy	RT	#VALUE!	3	9.1	0.026	0.16
										DISGENET	Erythrocytosis	RT	#VALUE!	2	6.1	0.028	0.16
										DISGENET	Nasopharyngeal Neoplasms	RT	#VALUE!	2	6.1	0.028	0.16
										DISGENET	Thrombocytosis, Autosomal Dominant	RT	#VALUE!	2	6.1	0.028	0.16
										DISGENET	Erythrocytosis familial, 1	RT	#VALUE!	2	6.1	0.028	0.16
										DISGENET	Adult Hepatocellular Carcinoma	RT	#VALUE!	2	6.1	0.028	0.16
										DISGENET	Pulmonary arterial hypertension	RT	#VALUE!	2	6.1	0.031	0.18
										DISGENET	Metabolic Diseases	RT	#VALUE!	2	6.1	0.031	0.18
										DISGENET	Diabetic Cardiomyopathies	RT	#VALUE!	2	6.1	0.034	0.19
										DISGENET	Ductal Carcinoma	RT	#VALUE!	2	6.1	0.034	0.19
										DISGENET	Papilloma, Squamous Cell	RT	#VALUE!	2	6.1	0.037	0.21
										DISGENET	Papillomatosis	RT	#VALUE!	2	6.1	0.037	0.21
										DISGENET	Papilloma	RT	#VALUE!	2	6.1	0.037	0.21
										DISGENET	Benign tumor of pancreas	RT	#VALUE!	2	6.1	0.039	0.22
										DISGENET	Liver Cirrhosis	RT	#VALUE!	3	9.1	0.04	0.22
										DISGENET	melanoma	RT	#VALUE!	4	12.1	0.04	0.22
										DISGENET	Fibrosis, Liver	RT	#VALUE!	3	9.1	0.041	0.23
										DISGENET	Mental Depression	RT	#VALUE!	4	12.1	0.043	0.23
										DISGENET	Alloxan Diabetes	RT	#VALUE!	3	9.1	0.044	0.23
										DISGENET	Diabetes Mellitus, Experimental	RT	#VALUE!	3	9.1	0.044	0.23
										DISGENET	Streptozotocin Diabetes	RT	#VALUE!	3	9.1	0.044	0.23
										DISGENET	Abortion, Tubal	RT	#VALUE!	3	9.1	0.044	0.23
										DISGENET	Spontaneous abortion	RT	#VALUE!	3	9.1	0.044	0.23
										DISGENET	Miscarriage	RT	#VALUE!	3	9.1	0.044	0.23
										DISGENET	Early Pregnancy Loss	RT	#VALUE!	3	9.1	0.044	0.23
										DISGENET	Carcinoma of Endocrine Gland	RT	#VALUE!	2	6.1	0.045	0.24
										DISGENET	Glioblastoma Multiforme	RT	#VALUE!	3	9.1	0.046	0.24
										DISGENET	Idiopathic pulmonary arterial hypertension	RT	#VALUE!	2	6.1	0.048	0.24
										DISGENET	Dermatitis	RT	#VALUE!	2	6.1	0.048	0.24
										DISGENET	T-Cell Lymphoma	RT	#VALUE!	2	6.1	0.048	0.24
										DISGENET	gliosarcoma	RT	#VALUE!	2	6.1	0.048	0.24
										DISGENET	Carcinoma in situ of stomach	RT	#VALUE!	2	6.1	0.051	0.25
										DISGENET	Benign neoplasm of stomach	RT	#VALUE!	2	6.1	0.051	0.25
										DISGENET	Neoplasm of uncertain or unknown behavior of stomach	RT	#VALUE!	2	6.1	0.051	0.25
										DISGENET	Colorectal Neoplasms	RT	#VALUE!	4	12.1	0.053	0.26
										DISGENET	Tachyarrhythmia	RT	#VALUE!	2	6.1	0.054	0.26
										DISGENET	Adrenocortical carcinoma	RT	#VALUE!	2	6.1	0.054	0.26
										DISGENET	Tachycardia	RT	#VALUE!	2	6.1	0.054	0.26
										DISGENET	Pancreatic carcinoma	RT	#VALUE!	2	6.1	0.057	0.27
										DISGENET	Stomach Carcinoma	RT	#VALUE!	2	6.1	0.063	0.3
										DISGENET	Animal Mammary Neoplasms	RT	#VALUE!	3	9.1	0.071	0.31
										DISGENET	Mammary Carcinoma, Animal	RT	#VALUE!	3	9.1	0.071	0.31
										DISGENET	Liver neoplasms	RT	#VALUE!	3	9.1	0.071	0.31
										DISGENET	Malignant neoplasm of liver	RT	#VALUE!	3	9.1	0.071	0.31
										DISGENET	Head Neoplasms	RT	#VALUE!	2	6.1	0.072	0.31
										DISGENET	Upper Aerodigestive Tract Neoplasms	RT	#VALUE!	2	6.1	0.072	0.31
										DISGENET	Cancer of Head	RT	#VALUE!	2	6.1	0.072	0.31
										DISGENET	Astrocytoma	RT	#VALUE!	2	6.1	0.075	0.31
										DISGENET	Pilocytic Astrocytoma	RT	#VALUE!	2	6.1	0.075	0.31
										DISGENET	Hypertrophic obstructive cardiomyopathy	RT	#VALUE!	2	6.1	0.075	0.31
										DISGENET	Mixed oligoastrocytoma	RT	#VALUE!	2	6.1	0.075	0.31
										DISGENET	Childhood Cerebral Astrocytoma	RT	#VALUE!	2	6.1	0.075	0.31
										DISGENET	Diffuse Astrocytoma	RT	#VALUE!	2	6.1	0.075	0.31
										DISGENET	Cerebral Astrocytoma	RT	#VALUE!	2	6.1	0.075	0.31
										DISGENET	Subependymal Giant Cell Astrocytoma	RT	#VALUE!	2	6.1	0.075	0.31
										DISGENET	Neck Neoplasms	RT	#VALUE!	2	6.1	0.075	0.31
										DISGENET	Cancer of Neck	RT	#VALUE!	2	6.1	0.075	0.31
										DISGENET	Grade I Astrocytoma	RT	#VALUE!	2	6.1	0.075	0.31
										DISGENET	Juvenile Pilocytic Astrocytoma	RT	#VALUE!	2	6.1	0.075	0.31
										DISGENET	Intracranial Astrocytoma	RT	#VALUE!	2	6.1	0.075	0.31
										DISGENET	Protoplasmic astrocytoma	RT	#VALUE!	2	6.1	0.077	0.32
										DISGENET	Micronuclei, Chromosome-Defective	RT	#VALUE!	2	6.1	0.077	0.32
										DISGENET	Gemistocytic astrocytoma	RT	#VALUE!	2	6.1	0.077	0.32
										DISGENET	Micronuclei, Genotoxicant-Induced	RT	#VALUE!	2	6.1	0.077	0.32
										DISGENET	Fibrillary Astrocytoma	RT	#VALUE!	2	6.1	0.077	0.32
										DISGENET	Sezary Syndrome	RT	#VALUE!	2	6.1	0.08	0.33
										DISGENET	Anaplastic astrocytoma	RT	#VALUE!	2	6.1	0.08	0.33
										DISGENET	Pigmented Basal Cell Carcinoma	RT	#VALUE!	2	6.1	0.083	0.34
										DISGENET	Craniofacial Abnormalities	RT	#VALUE!	3	9.1	0.083	0.34
										DISGENET	Neoplasm of uncertain or unknown behavior of ovary	RT	#VALUE!	2	6.1	0.086	0.34
										DISGENET	Bilateral Wilms Tumor	RT	#VALUE!	2	6.1	0.086	0.34
										DISGENET	Carcinoma, Basal Cell	RT	#VALUE!	2	6.1	0.086	0.34
										DISGENET	Marijuana Abuse	RT	#VALUE!	2	6.1	0.089	0.35
										DISGENET	Carcinoma, Ovarian Epithelial	RT	#VALUE!	2	6.1	0.089	0.35
										DISGENET	Ovarian Carcinoma	RT	#VALUE!	2	6.1	0.089	0.35
										DISGENET	Alcoholic Intoxication	RT	#VALUE!	2	6.1	0.095	0.36
										DISGENET	Squamous cell carcinoma of lung	RT	#VALUE!	2	6.1	0.095	0.36
										DISGENET	Mood Disorders	RT	#VALUE!	3	9.1	0.095	0.36
										DISGENET	Leukemia, Myelocytic, Acute	RT	#VALUE!	3	9.1	0.099	0.38

## Sheet: FC_occ
Top 2 subgraph ID						PPI Partner result from STRING database			Gene Ontology Enrichment Analysis (GOEA) Result
ID	Genes	Weighted_SC	Rank_weighted_sc			Gene Symbols	PPI Partner		TOP 1
d25	TGFB1|TGFA|ARNT|EPAS1	0.929	1	top 1		TGFA	AREG
d43	SLC2A1|TGFA|ARNT|EPAS1	0.866	2	top 2			EGF		TGFB1|TGFA|ARNT|EPAS1	Category	Term	RT	Genes	Count	%	P-Value	Benjamini		Category	Term	RT	Genes	Count	%	P-Value	Benjamini
							EGFR			DISGENET	Mammary Neoplasms	RT	#VALUE!	11	31.4	3.2e-06	0.00086		WIKIPATHWAYS	Type 2 papillary renal cell carcinoma	RT	#VALUE!	12	34.3	3.6e-20	7.5e-18
							ERBB2			DISGENET	Breast Carcinoma	RT	#VALUE!	11	31.4	3.9e-06	0.00086		WIKIPATHWAYS	Cancer pathways	RT	#VALUE!	20	57.1	1.2e-16	1.3e-14
							ERBB3			DISGENET	gallbladder neoplasm	RT	#VALUE!	4	11.4	4.8e-06	0.00086		WIKIPATHWAYS	TGF beta receptor signaling in skeletal dysplasias	RT	#VALUE!	9	25.7	1.7e-11	1.2e-09
							ERBB4			DISGENET	Malignant neoplasm of gallbladder	RT	#VALUE!	4	11.4	4.8e-06	0.00086		WIKIPATHWAYS	TGF beta receptor signaling	RT	#VALUE!	8	22.9	5.9e-10	3.1e-08
							IGF1			DISGENET	Mammary Neoplasms, Human	RT	#VALUE!	10	28.6	2.6e-05	0.0031		WIKIPATHWAYS	EGFR tyrosine kinase inhibitor resistance	RT	#VALUE!	7	20	3.9e-07	1.4e-05
							INS			DISGENET	Mammary Carcinoma, Human	RT	#VALUE!	10	28.6	2.6e-05	0.0031		WIKIPATHWAYS	Clear cell renal cell carcinoma pathways	RT	#VALUE!	7	20	4.1e-07	1.4e-05
							PDGFA			DISGENET	Malignant neoplasm of skin	RT	#VALUE!	5	14.3	3.4e-05	0.0031		WIKIPATHWAYS	Focal adhesion PI3K Akt mTOR signaling	RT	#VALUE!	10	28.6	6e-07	1.8e-05
							PDGFB			DISGENET	Skin Neoplasms	RT	#VALUE!	5	14.3	3.4e-05	0.0031		WIKIPATHWAYS	Hypothesized pathways in pathogenesis of cardiovascular disease	RT	#VALUE!	5	14.3	1.5e-06	4e-05
						ARNT	CREBBP			DISGENET	Hereditary Paraganglioma-Pheochromocytoma Syndrome	RT	#VALUE!	4	11.4	5e-05	0.0039		WIKIPATHWAYS	Extracellular vesicle mediated signaling in recipient cells	RT	#VALUE!	5	14.3	2.8e-06	6.5e-05
							EP300			DISGENET	Neoplasm Metastasis	RT	#VALUE!	7	20	5.4e-05	0.0039		WIKIPATHWAYS	ErbB signaling	RT	#VALUE!	6	17.1	1.4e-05	0.00029
							EPAS1			DISGENET	Malignant neoplasm of prostate	RT	#VALUE!	10	28.6	9e-05	0.0054		WIKIPATHWAYS	Pluripotent stem cell differentiation pathway	RT	#VALUE!	5	14.3	2.2e-05	0.00042
							SIM2			DISGENET	Prostatic Neoplasms	RT	#VALUE!	10	28.6	9e-05	0.0054		WIKIPATHWAYS	NRP1 triggered signaling in pancreatic cancer	RT	#VALUE!	5	14.3	3.3e-05	0.00057
							ARNT2			DISGENET	Alveolitis, Fibrosing	RT	#VALUE!	5	14.3	0.00013	0.0072		WIKIPATHWAYS	Focal adhesion	RT	#VALUE!	7	20	5.7e-05	0.00092
							NPAS4			DISGENET	Pulmonary Fibrosis	RT	#VALUE!	5	14.3	0.00014	0.0072		WIKIPATHWAYS	Angiogenesis	RT	#VALUE!	4	11.4	7.7e-05	0.0011
							ENSP00000490530			DISGENET	Head and Neck Neoplasms	RT	#VALUE!	4	11.4	0.00015	0.0072		WIKIPATHWAYS	Growth factors and hormones in beta cell proliferation	RT	#VALUE!	4	11.4	9.8e-05	0.0013
							HIF3A			DISGENET	Squamous cell carcinoma of esophagus	RT	#VALUE!	5	14.3	0.00022	0.01		WIKIPATHWAYS	Pleural mesothelioma	RT	#VALUE!	9	25.7	0.0001	0.0013
							HIF1A			DISGENET	Neoplasm Invasiveness	RT	#VALUE!	6	17.1	0.00026	0.011		WIKIPATHWAYS	Mammary gland development pathway Pregnancy and lactation Stage 3 of 4	RT	#VALUE!	4	11.4	0.0002	0.0025
							AHR			DISGENET	Malignant neoplasm of pancreas	RT	#VALUE!	5	14.3	0.00029	0.012		WIKIPATHWAYS	Pancreatic adenocarcinoma pathway	RT	#VALUE!	5	14.3	0.00025	0.0029
						EPAS1	VHL			DISGENET	Malignant Head and Neck Neoplasm	RT	#VALUE!	4	11.4	0.00036	0.014		WIKIPATHWAYS	Aryl hydrocarbon receptor pathway	RT	#VALUE!	4	11.4	0.00051	0.0056
							HIF3A			DISGENET	Head and Neck Carcinoma	RT	#VALUE!	3	8.6	0.00044	0.016		WIKIPATHWAYS	Aryl hydrocarbon receptor pathway	RT	#VALUE!	4	11.4	0.00055	0.0057
							HIF1A			DISGENET	Malignant Neoplasms	RT	#VALUE!	5	14.3	0.00069	0.024		WIKIPATHWAYS	Nuclear receptors meta pathway	RT	#VALUE!	7	20	0.00068	0.0066
							ARNT			DISGENET	Paraganglioma	RT	#VALUE!	3	8.6	0.00075	0.025		WIKIPATHWAYS	Osteoarthritic chondrocyte hypertrophy	RT	#VALUE!	4	11.4	0.0007	0.0066
							ARNT2			DISGENET	Bladder Neoplasm	RT	#VALUE!	5	14.3	0.00097	0.03		WIKIPATHWAYS	TGFB Smad signaling	RT	#VALUE!	3	8.6	0.00078	0.0071
							EGLN1			DISGENET	Malignant neoplasm of urinary bladder	RT	#VALUE!	5	14.3	0.00099	0.03		WIKIPATHWAYS	Mammary gland development pathway Puberty Stage 2 of 4	RT	#VALUE!	3	8.6	0.00092	0.008
							EGLN2			DISGENET	Neoplasms, Experimental	RT	#VALUE!	4	11.4	0.0012	0.034		WIKIPATHWAYS	PI3K Akt signaling	RT	#VALUE!	7	20	0.001	0.0084
							EGLN3			DISGENET	Malignant neoplasm of breast	RT	#VALUE!	11	31.4	0.0013	0.037		WIKIPATHWAYS	Adipogenesis	RT	#VALUE!	5	14.3	0.0011	0.0084
							ELOB			DISGENET	Craniofacial Abnormalities	RT	#VALUE!	5	14.3	0.0014	0.038		WIKIPATHWAYS	TGF beta signaling pathway	RT	#VALUE!	5	14.3	0.0011	0.0084
							EP300			DISGENET	Carcinomatosis	RT	#VALUE!	5	14.3	0.0017	0.039		WIKIPATHWAYS	Markers of kidney cell lineage	RT	#VALUE!	4	11.4	0.0011	0.0084
						TGFB1	DCN			DISGENET	Carcinoma, Spindle-Cell	RT	#VALUE!	5	14.3	0.0017	0.039		WIKIPATHWAYS	Lung fibrosis	RT	#VALUE!	4	11.4	0.0014	0.01
							ENG			DISGENET	Anaplastic carcinoma	RT	#VALUE!	5	14.3	0.0017	0.039		WIKIPATHWAYS	MAPK signaling	RT	#VALUE!	6	17.1	0.0016	0.011
							ITGAV			DISGENET	Undifferentiated carcinoma	RT	#VALUE!	5	14.3	0.0017	0.039		WIKIPATHWAYS	Extracellular vesicles in the crosstalk of cardiac cells	RT	#VALUE!	3	8.6	0.0024	0.016
							LRRC32			DISGENET	Carcinoma	RT	#VALUE!	5	14.3	0.0017	0.039		WIKIPATHWAYS	Glioblastoma signaling	RT	#VALUE!	4	11.4	0.0029	0.019
							LTBP1			DISGENET	Disease Exacerbation	RT	#VALUE!	5	14.3	0.0018	0.039		WIKIPATHWAYS	Angiotensin II receptor type 1 pathway	RT	#VALUE!	3	8.6	0.0043	0.027
							LTBP3			DISGENET	Lung diseases	RT	#VALUE!	4	11.4	0.0019	0.04		WIKIPATHWAYS	HDAC6 interactions in the central nervous system	RT	#VALUE!	4	11.4	0.007	0.043
							LTBP4			DISGENET	Glioblastoma	RT	#VALUE!	4	11.4	0.002	0.041		WIKIPATHWAYS	Neovascularization processes	RT	#VALUE!	3	8.6	0.0075	0.044
							TGFBR3			DISGENET	Giant Cell Glioblastoma	RT	#VALUE!	4	11.4	0.0024	0.047		WIKIPATHWAYS	Photodynamic therapy induced HIF 1 survival signaling	RT	#VALUE!	3	8.6	0.0078	0.045
							TGFBR1			DISGENET	Adenocarcinoma of large intestine	RT	#VALUE!	4	11.4	0.0035	0.067		WIKIPATHWAYS	Embryonic stem cell pluripotency pathways	RT	#VALUE!	4	11.4	0.0081	0.045
							TGFBR2			DISGENET	Pancreatic Neoplasm	RT	#VALUE!	4	11.4	0.0039	0.073		WIKIPATHWAYS	Bladder cancer	RT	#VALUE!	3	8.6	0.0087	0.047
						SLC2A1	SLC5A1			DISGENET	Adenocarcinoma of lung (disorder)	RT	#VALUE!	5	14.3	0.004	0.073		WIKIPATHWAYS	Ebola virus infection in host	RT	#VALUE!	4	11.4	0.01	0.055
							TP53			DISGENET	Spontaneous abortion	RT	#VALUE!	4	11.4	0.0049	0.082		WIKIPATHWAYS	Neuroinflammation and glutamatergic signaling	RT	#VALUE!	4	11.4	0.013	0.067
							STOM			DISGENET	Early Pregnancy Loss	RT	#VALUE!	4	11.4	0.0049	0.082		WIKIPATHWAYS	Regulation of actin cytoskeleton	RT	#VALUE!	4	11.4	0.015	0.077
							SLC2A4			DISGENET	Abortion, Tubal	RT	#VALUE!	4	11.4	0.0049	0.082		WIKIPATHWAYS	Hepatitis B infection	RT	#VALUE!	4	11.4	0.016	0.077
							SLC2A2			DISGENET	Miscarriage	RT	#VALUE!	4	11.4	0.0049	0.082		WIKIPATHWAYS	Cardiac hypertrophic response	RT	#VALUE!	3	8.6	0.016	0.077
							BSG			DISGENET	Glioblastoma Multiforme	RT	#VALUE!	4	11.4	0.0052	0.085		WIKIPATHWAYS	Breast cancer pathway	RT	#VALUE!	4	11.4	0.017	0.08
							CA9			DISGENET	Rubinstein-Taybi Syndrome	RT	#VALUE!	2	5.7	0.0064	0.1		WIKIPATHWAYS	Endometrial cancer	RT	#VALUE!	3	8.6	0.021	0.095
							EPAS1			DISGENET	RUBINSTEIN-TAYBI SYNDROME 1	RT	#VALUE!	2	5.7	0.0064	0.1		WIKIPATHWAYS	Pathways affected in adenoid cystic carcinoma	RT	#VALUE!	3	8.6	0.022	0.098
							HIF1A			DISGENET	Neoplasm Recurrence, Local	RT	#VALUE!	3	8.6	0.0068	0.1		WIKIPATHWAYS	Physico chemical features and toxicity associated pathways	RT	#VALUE!	3	8.6	0.023	0.098
							LDHA			DISGENET	Squamous cell carcinoma	RT	#VALUE!	4	11.4	0.0071	0.11		WIKIPATHWAYS	AGE RAGE pathway	RT	#VALUE!	3	8.6	0.023	0.098
										DISGENET	Breast adenocarcinoma	RT		3	8.6	0.0075	0.11		WIKIPATHWAYS	Urotensin II mediated signaling	RT	#VALUE!	3	8.6	0.024	0.1
										DISGENET	Neoplasm of uncertain or unknown behavior of breast	RT	#VALUE!	3	8.6	0.0075	0.11		WIKIPATHWAYS	LDLRAD4 and what we know about it	RT	#VALUE!	2	5.7	0.024	0.1
										DISGENET	Unipolar Depression	RT	#VALUE!	5	14.3	0.0089	0.12		WIKIPATHWAYS	Th17 cell differentiation pathway	RT	#VALUE!	3	8.6	0.025	0.1
										DISGENET	Lung Neoplasms	RT	#VALUE!	5	14.3	0.0096	0.13		WIKIPATHWAYS	Non small cell lung cancer	RT	#VALUE!	3	8.6	0.026	0.11
										DISGENET	Malignant neoplasm of lung	RT	#VALUE!	5	14.3	0.0097	0.13		WIKIPATHWAYS	Head and neck squamous cell carcinoma	RT	#VALUE!	3	8.6	0.028	0.11
										DISGENET	Familial thoracic aortic aneurysm and aortic dissection	RT	#VALUE!	3	8.6	0.012	0.16		WIKIPATHWAYS	Circadian rhythm genes	RT	#VALUE!	4	11.4	0.033	0.13
										DISGENET	Small cell carcinoma of lung	RT	#VALUE!	3	8.6	0.013	0.17		WIKIPATHWAYS	Polycystic kidney disease pathway	RT	#VALUE!	3	8.6	0.036	0.14
										DISGENET	Mammary Neoplasms, Experimental	RT	#VALUE!	4	11.4	0.013	0.17		WIKIPATHWAYS	Androgen receptor signaling	RT	#VALUE!	3	8.6	0.038	0.14
										DISGENET	Non-Small Cell Lung Carcinoma	RT	#VALUE!	4	11.4	0.013	0.17		WIKIPATHWAYS	Osteoblast signaling	RT	#VALUE!	2	5.7	0.048	0.17
										DISGENET	Stomach Neoplasms	RT	#VALUE!	5	14.3	0.014	0.17		WIKIPATHWAYS	6q16 copy number variation	RT	#VALUE!	2	5.7	0.048	0.17
										DISGENET	Endometrioma	RT	#VALUE!	4	11.4	0.014	0.17		WIKIPATHWAYS	Canonical and non canonical TGF B signaling	RT	#VALUE!	2	5.7	0.058	0.2
										DISGENET	Endometriosis	RT	#VALUE!	4	11.4	0.014	0.17		WIKIPATHWAYS	Amplification and expansion of oncogenic pathways as metastatic traits	RT	#VALUE!	2	5.7	0.058	0.2
										DISGENET	Malignant neoplasm of stomach	RT	#VALUE!	5	14.3	0.015	0.17		WIKIPATHWAYS	ERK pathway in Huntington 39 s disease	RT	#VALUE!	2	5.7	0.058	0.2
										DISGENET	Insulin Sensitivity	RT	#VALUE!	3	8.6	0.016	0.17		WIKIPATHWAYS	Congenital generalized lipodystrophy	RT	#VALUE!	2	5.7	0.062	0.21
										DISGENET	Insulin Resistance	RT	#VALUE!	3	8.6	0.016	0.17		WIKIPATHWAYS	Hereditary leiomyomatosis and renal cell carcinoma pathway	RT	#VALUE!	2	5.7	0.068	0.23
										DISGENET	Dissection of aorta	RT	#VALUE!	2	5.7	0.016	0.17		WIKIPATHWAYS	Hematopoietic stem cell gene regulation by GABP alpha beta complex	RT	#VALUE!	2	5.7	0.072	0.23
										DISGENET	Dissection, Blood Vessel	RT	#VALUE!	2	5.7	0.016	0.17		WIKIPATHWAYS	Warburg effect modulated by deubiquitinating enzymes and their substrates	RT	#VALUE!	2	5.7	0.088	0.28
										DISGENET	Loeys-Dietz Syndrome, Type 1a	RT	#VALUE!	2	5.7	0.016	0.17		WIKIPATHWAYS	Male infertility	RT	#VALUE!	3	8.6	0.092	0.29
										DISGENET	Loeys-Dietz Aortic Aneurysm Syndrome	RT	#VALUE!	2	5.7	0.016	0.17		WIKIPATHWAYS	Nanoparticle mediated activation of receptor signaling	RT	#VALUE!	2	5.7	0.095	0.29
										DISGENET	Aneurysm, Dissecting	RT	#VALUE!	2	5.7	0.016	0.17
										DISGENET	Precursor Cell Lymphoblastic Leukemia Lymphoma	RT	#VALUE!	3	8.6	0.016	0.17
										DISGENET	Carcinoma in situ of esophagus	RT	#VALUE!	2	5.7	0.019	0.19
										DISGENET	Benign neoplasm of esophagus	RT	#VALUE!	2	5.7	0.019	0.19
										DISGENET	ANEURYSM, INTRACRANIAL BERRY, 1 (disorder)	RT	#VALUE!	2	5.7	0.019	0.19
										DISGENET	Endometrial Carcinoma	RT	#VALUE!	3	8.6	0.022	0.21
										DISGENET	Loeys-Dietz Syndrome	RT	#VALUE!	2	5.7	0.022	0.21
										DISGENET	Esophageal carcinoma	RT	#VALUE!	2	5.7	0.022	0.21
										DISGENET	Hypertensive disease	RT	#VALUE!	4	11.4	0.022	0.21
										DISGENET	Polycythemia	RT	#VALUE!	2	5.7	0.025	0.23
										DISGENET	Malignant neoplasm of esophagus	RT	#VALUE!	3	8.6	0.026	0.23
										DISGENET	Esophageal Neoplasms	RT	#VALUE!	3	8.6	0.026	0.23
										DISGENET	Cardiomegaly	RT	#VALUE!	3	8.6	0.028	0.24
										DISGENET	Cardiac Hypertrophy	RT	#VALUE!	3	8.6	0.028	0.24
										DISGENET	Erythrocytosis	RT	#VALUE!	2	5.7	0.028	0.24
										DISGENET	Erythrocytosis familial, 1	RT	#VALUE!	2	5.7	0.028	0.24
										DISGENET	Thrombocytosis, Autosomal Dominant	RT	#VALUE!	2	5.7	0.028	0.24
										DISGENET	Pulmonary arterial hypertension	RT	#VALUE!	2	5.7	0.032	0.26
										DISGENET	Metabolic Diseases	RT	#VALUE!	2	5.7	0.032	0.26
										DISGENET	Bone Diseases	RT	#VALUE!	2	5.7	0.032	0.26
										DISGENET	Diabetic Cardiomyopathies	RT	#VALUE!	2	5.7	0.035	0.28
										DISGENET	Papilloma	RT	#VALUE!	2	5.7	0.038	0.29
										DISGENET	Papillomatosis	RT	#VALUE!	2	5.7	0.038	0.29
										DISGENET	Thrombocythemia, Essential	RT	#VALUE!	2	5.7	0.038	0.29
										DISGENET	Papilloma, Squamous Cell	RT	#VALUE!	2	5.7	0.038	0.29
										DISGENET	Kidney Failure, Acute	RT	#VALUE!	3	8.6	0.041	0.31
										DISGENET	Acute kidney injury	RT	#VALUE!	3	8.6	0.041	0.31
										DISGENET	Acute Kidney Insufficiency	RT	#VALUE!	3	8.6	0.041	0.31
										DISGENET	Major Depressive Disorder	RT	#VALUE!	4	11.4	0.042	0.31
										DISGENET	Liver Cirrhosis	RT	#VALUE!	3	8.6	0.043	0.31
										DISGENET	Fibrosis, Liver	RT	#VALUE!	3	8.6	0.044	0.32
										DISGENET	Idiopathic pulmonary arterial hypertension	RT	#VALUE!	2	5.7	0.05	0.35
										DISGENET	Dermatitis	RT	#VALUE!	2	5.7	0.05	0.35
										DISGENET	Adenocarcinoma, Tubular	RT	#VALUE!	3	8.6	0.053	0.35
										DISGENET	Carcinoma, Granular Cell	RT	#VALUE!	3	8.6	0.053	0.35
										DISGENET	Adenocarcinoma	RT	#VALUE!	3	8.6	0.053	0.35
										DISGENET	Carcinoma, Cribriform	RT	#VALUE!	3	8.6	0.053	0.35
										DISGENET	Adenocarcinoma, Basal Cell	RT	#VALUE!	3	8.6	0.053	0.35
										DISGENET	Adenocarcinoma, Oxyphilic	RT	#VALUE!	3	8.6	0.053	0.35
										DISGENET	Benign neoplasm of stomach	RT	#VALUE!	2	5.7	0.053	0.35
										DISGENET	Carcinoma in situ of stomach	RT	#VALUE!	2	5.7	0.053	0.35
										DISGENET	Pulmonary Emphysema	RT	#VALUE!	2	5.7	0.053	0.35
										DISGENET	Neoplasm of uncertain or unknown behavior of stomach	RT	#VALUE!	2	5.7	0.053	0.35
										DISGENET	Tachyarrhythmia	RT	#VALUE!	2	5.7	0.056	0.36
										DISGENET	Tachycardia	RT	#VALUE!	2	5.7	0.056	0.36
										DISGENET	Colorectal Neoplasms	RT	#VALUE!	4	11.4	0.058	0.37
										DISGENET	Pheochromocytoma	RT	#VALUE!	2	5.7	0.059	0.37
										DISGENET	Chromophobe Renal Cell Carcinoma	RT	#VALUE!	3	8.6	0.063	0.38
										DISGENET	Papillary Renal Cell Carcinoma	RT	#VALUE!	3	8.6	0.063	0.38
										DISGENET	Collecting Duct Carcinoma of the Kidney	RT	#VALUE!	3	8.6	0.063	0.38
										DISGENET	Sarcomatoid Renal Cell Carcinoma	RT	#VALUE!	3	8.6	0.063	0.38
										DISGENET	Renal Cell Carcinoma	RT	#VALUE!	3	8.6	0.063	0.38
										DISGENET	Bipolar Disorder	RT	#VALUE!	5	14.3	0.064	0.38
										DISGENET	Stomach Carcinoma	RT	#VALUE!	2	5.7	0.065	0.39
										DISGENET	Hereditary Diffuse Gastric Cancer	RT	#VALUE!	4	11.4	0.066	0.39
										DISGENET	ovarian neoplasm	RT	#VALUE!	3	8.6	0.068	0.39
										DISGENET	Nasopharyngeal carcinoma	RT	#VALUE!	2	5.7	0.068	0.39
										DISGENET	Malignant neoplasm of ovary	RT	#VALUE!	3	8.6	0.071	0.4
										DISGENET	Carcinoma of lung	RT	#VALUE!	2	5.7	0.071	0.4
										DISGENET	Neoplastic Cell Transformation	RT	#VALUE!	3	8.6	0.072	0.4
										DISGENET	Upper Aerodigestive Tract Neoplasms	RT	#VALUE!	2	5.7	0.074	0.4
										DISGENET	Intrahepatic Cholangiocarcinoma	RT	#VALUE!	2	5.7	0.074	0.4
										DISGENET	Cancer of Head	RT	#VALUE!	2	5.7	0.074	0.4
										DISGENET	Head Neoplasms	RT	#VALUE!	2	5.7	0.074	0.4
										DISGENET	Extrahepatic Cholangiocarcinoma	RT	#VALUE!	2	5.7	0.074	0.4
										DISGENET	Animal Mammary Neoplasms	RT	#VALUE!	3	8.6	0.075	0.4
										DISGENET	Mammary Carcinoma, Animal	RT	#VALUE!	3	8.6	0.075	0.4
										DISGENET	Liver carcinoma	RT	#VALUE!	5	14.3	0.076	0.4
										DISGENET	Colitis	RT	#VALUE!	2	5.7	0.077	0.4
										DISGENET	Neck Neoplasms	RT	#VALUE!	2	5.7	0.077	0.4
										DISGENET	Cancer of Neck	RT	#VALUE!	2	5.7	0.077	0.4
										DISGENET	Micronuclei, Chromosome-Defective	RT	#VALUE!	2	5.7	0.08	0.41
										DISGENET	Cholangiocarcinoma	RT	#VALUE!	2	5.7	0.08	0.41
										DISGENET	Micronuclei, Genotoxicant-Induced	RT	#VALUE!	2	5.7	0.08	0.41
										DISGENET	Conventional (Clear Cell) Renal Cell Carcinoma	RT	#VALUE!	3	8.6	0.081	0.41
										DISGENET	Colonic Neoplasms	RT	#VALUE!	3	8.6	0.084	0.42
										DISGENET	Malignant tumor of colon	RT	#VALUE!	3	8.6	0.091	0.45
										DISGENET	Liver Cirrhosis, Experimental	RT	#VALUE!	6	17.1	0.097	0.48
										DISGENET	Squamous cell carcinoma of lung	RT	#VALUE!	2	5.7	0.098	0.48
									TOP 1
								Sublist	SLC2A1|TGFA|ARNT|EPAS1	Category	Term	RT	Genes	Count	%	P-Value	Benjamini		Category	Term	RT	Genes	Count	%	P-Value	Benjamini
										DISGENET	Breast Carcinoma	RT	#VALUE!	13	39.4	1.6e-08	5.2e-06		WIKIPATHWAYS	Type 2 papillary renal cell carcinoma	RT	#VALUE!	12	36.4	3.6e-20	9.3e-18
										DISGENET	Malignant neoplasm of gallbladder	RT	#VALUE!	5	15.2	2.1e-08	5.2e-06		WIKIPATHWAYS	Cancer pathways	RT	#VALUE!	18	54.5	7.5e-14	9.6e-12
										DISGENET	gallbladder neoplasm	RT	#VALUE!	5	15.2	2.1e-08	5.2e-06		WIKIPATHWAYS	Clear cell renal cell carcinoma pathways	RT	#VALUE!	8	24.2	1.3e-08	1.1e-06
										DISGENET	Mammary Neoplasms, Human	RT	#VALUE!	12	36.4	1.5e-07	1.9e-05		WIKIPATHWAYS	Focal adhesion PI3K Akt mTOR signaling	RT	#VALUE!	11	33.3	4.5e-08	2.9e-06
										DISGENET	Mammary Carcinoma, Human	RT	#VALUE!	12	36.4	1.5e-07	1.9e-05		WIKIPATHWAYS	EGFR tyrosine kinase inhibitor resistance	RT	#VALUE!	7	21.2	3.9e-07	2e-05
										DISGENET	Mammary Neoplasms	RT	#VALUE!	12	36.4	1.6e-07	1.9e-05		WIKIPATHWAYS	ErbB signaling	RT	#VALUE!	7	21.2	5.8e-07	2.5e-05
										DISGENET	Malignant neoplasm of pancreas	RT	#VALUE!	7	21.2	4.6e-07	4.8e-05		WIKIPATHWAYS	Photodynamic therapy induced HIF 1 survival signaling	RT	#VALUE!	5	15.2	8.6e-06	0.0003
										DISGENET	Head and Neck Neoplasms	RT	#VALUE!	5	15.2	2.5e-06	0.00021		WIKIPATHWAYS	Nuclear receptors meta pathway	RT	#VALUE!	9	27.3	9.2e-06	0.0003
										DISGENET	Neoplasm Metastasis	RT	#VALUE!	8	24.2	2.6e-06	0.00021		WIKIPATHWAYS	Pluripotent stem cell differentiation pathway	RT	#VALUE!	5	15.2	2.2e-05	0.00063
										DISGENET	Head and Neck Carcinoma	RT	#VALUE!	4	12.1	2.8e-06	0.00021		WIKIPATHWAYS	Cori cycle	RT	#VALUE!	4	12.1	2.6e-05	0.00067
										DISGENET	Paraganglioma	RT	#VALUE!	4	12.1	6.7e-06	0.00046		WIKIPATHWAYS	Hereditary leiomyomatosis and renal cell carcinoma pathway	RT	#VALUE!	4	12.1	4.4e-05	0.001
										DISGENET	Malignant Head and Neck Neoplasm	RT	#VALUE!	5	15.2	8.1e-06	0.0005		WIKIPATHWAYS	Angiogenesis	RT	#VALUE!	4	12.1	7.7e-05	0.0016
										DISGENET	Pancreatic Neoplasm	RT	#VALUE!	6	18.2	1e-05	0.00059		WIKIPATHWAYS	Adipogenesis	RT	#VALUE!	6	18.2	8.5e-05	0.0017
										DISGENET	Neoplasm Invasiveness	RT	#VALUE!	7	21.2	1.4e-05	0.00075		WIKIPATHWAYS	Pleural mesothelioma	RT	#VALUE!	9	27.3	0.0001	0.0019
										DISGENET	Malignant neoplasm of skin	RT	#VALUE!	5	15.2	2.6e-05	0.0012		WIKIPATHWAYS	Glioblastoma signaling	RT	#VALUE!	5	15.2	0.00018	0.0031
										DISGENET	Skin Neoplasms	RT	#VALUE!	5	15.2	2.6e-05	0.0012		WIKIPATHWAYS	Mammary gland development pathway Pregnancy and lactation Stage 3 of 4	RT	#VALUE!	4	12.1	0.0002	0.0033
										DISGENET	Malignant neoplasm of breast	RT	#VALUE!	13	39.4	2.7e-05	0.0012		WIKIPATHWAYS	Bladder cancer	RT	#VALUE!	4	12.1	0.00036	0.0055
										DISGENET	Malignant Neoplasms	RT	#VALUE!	6	18.2	3.4e-05	0.0014		WIKIPATHWAYS	Aryl hydrocarbon receptor pathway	RT	#VALUE!	4	12.1	0.00051	0.0073
										DISGENET	Neoplasms, Experimental	RT	#VALUE!	5	15.2	4.1e-05	0.0015		WIKIPATHWAYS	Aryl hydrocarbon receptor pathway	RT	#VALUE!	4	12.1	0.00055	0.0074
										DISGENET	Hereditary Paraganglioma-Pheochromocytoma Syndrome	RT	#VALUE!	4	12.1	4.1e-05	0.0015		WIKIPATHWAYS	Focal adhesion	RT	#VALUE!	6	18.2	0.0006	0.0077
										DISGENET	Malignant neoplasm of prostate	RT	#VALUE!	10	30.3	5e-05	0.0017		WIKIPATHWAYS	Osteoarthritic chondrocyte hypertrophy	RT	#VALUE!	4	12.1	0.0007	0.0085
										DISGENET	Prostatic Neoplasms	RT	#VALUE!	10	30.3	5e-05	0.0017		WIKIPATHWAYS	Mammary gland development pathway Puberty Stage 2 of 4	RT	#VALUE!	3	9.1	0.00092	0.011
										DISGENET	Bladder Neoplasm	RT	#VALUE!	6	18.2	5.2e-05	0.0017		WIKIPATHWAYS	PI3K Akt signaling	RT	#VALUE!	7	21.2	0.001	0.011
										DISGENET	Malignant neoplasm of urinary bladder	RT	#VALUE!	6	18.2	5.4e-05	0.0017		WIKIPATHWAYS	Endometrial cancer	RT	#VALUE!	4	12.1	0.0014	0.015
										DISGENET	Non-Small Cell Lung Carcinoma	RT	#VALUE!	6	18.2	8.8e-05	0.0026		WIKIPATHWAYS	Lung fibrosis	RT	#VALUE!	4	12.1	0.0014	0.015
										DISGENET	Alveolitis, Fibrosing	RT	#VALUE!	5	15.2	0.0001	0.0029		WIKIPATHWAYS	Pathways affected in adenoid cystic carcinoma	RT	#VALUE!	4	12.1	0.0015	0.015
										DISGENET	Pulmonary Fibrosis	RT	#VALUE!	5	15.2	0.00011	0.003		WIKIPATHWAYS	Non small cell lung cancer	RT	#VALUE!	4	12.1	0.002	0.019
										DISGENET	Disease Exacerbation	RT	#VALUE!	6	18.2	0.00011	0.003		WIKIPATHWAYS	Breast cancer pathway	RT	#VALUE!	5	15.2	0.002	0.019
										DISGENET	Squamous cell carcinoma of esophagus	RT	#VALUE!	5	15.2	0.00017	0.0044		WIKIPATHWAYS	Extracellular vesicles in the crosstalk of cardiac cells	RT	#VALUE!	3	9.1	0.0024	0.022
										DISGENET	Adenocarcinoma of large intestine	RT	#VALUE!	5	15.2	0.00018	0.0044		WIKIPATHWAYS	Pancreatic adenocarcinoma pathway	RT	#VALUE!	4	12.1	0.0037	0.03
										DISGENET	Breast adenocarcinoma	RT	#VALUE!	4	12.1	0.00024	0.0055		WIKIPATHWAYS	Growth factors and hormones in beta cell proliferation	RT	#VALUE!	3	9.1	0.0037	0.03
										DISGENET	Neoplasm of uncertain or unknown behavior of breast	RT	#VALUE!	4	12.1	0.00024	0.0055		WIKIPATHWAYS	Warburg effect modulated by deubiquitinating enzymes and their substrates	RT	#VALUE!	3	9.1	0.0037	0.03
										DISGENET	Adenocarcinoma of lung (disorder)	RT	#VALUE!	6	18.2	0.00032	0.0073		WIKIPATHWAYS	Circadian rhythm genes	RT	#VALUE!	5	15.2	0.0052	0.04
										DISGENET	Ductal Carcinoma	RT	#VALUE!	3	9.1	0.00047	0.01		WIKIPATHWAYS	miRNA regulation of prostate cancer signaling	RT	#VALUE!	3	9.1	0.0053	0.04
										DISGENET	Squamous cell carcinoma	RT	#VALUE!	5	15.2	0.00047	0.01		WIKIPATHWAYS	HDAC6 interactions in the central nervous system	RT	#VALUE!	4	12.1	0.007	0.051
										DISGENET	Small cell carcinoma of lung	RT	#VALUE!	4	12.1	0.00054	0.011		WIKIPATHWAYS	Embryonic stem cell pluripotency pathways	RT	#VALUE!	4	12.1	0.0081	0.058
										DISGENET	Thrombocythemia, Essential	RT	#VALUE!	3	9.1	0.00056	0.011		WIKIPATHWAYS	MAPK signaling	RT	#VALUE!	5	15.2	0.011	0.074
										DISGENET	Insulin Resistance	RT	#VALUE!	4	12.1	0.00073	0.014		WIKIPATHWAYS	Glycolysis and gluconeogenesis	RT	#VALUE!	3	9.1	0.011	0.074
										DISGENET	Insulin Sensitivity	RT	#VALUE!	4	12.1	0.00073	0.014		WIKIPATHWAYS	NRF2 pathway	RT	#VALUE!	4	12.1	0.013	0.087
										DISGENET	Precursor Cell Lymphoblastic Leukemia Lymphoma	RT	#VALUE!	4	12.1	0.00077	0.014		WIKIPATHWAYS	Regulation of actin cytoskeleton	RT	#VALUE!	4	12.1	0.015	0.1
										DISGENET	Unipolar Depression	RT	#VALUE!	6	18.2	0.00092	0.017		WIKIPATHWAYS	TGF beta receptor signaling	RT	#VALUE!	3	9.1	0.016	0.1
										DISGENET	Anaplastic carcinoma	RT	#VALUE!	5	15.2	0.0013	0.022		WIKIPATHWAYS	GLP 1 secretion from intestine to portal vein	RT	#VALUE!	2	6.1	0.018	0.11
										DISGENET	Undifferentiated carcinoma	RT	#VALUE!	5	15.2	0.0013	0.022		WIKIPATHWAYS	Markers of kidney cell lineage	RT	#VALUE!	3	9.1	0.018	0.11
										DISGENET	Carcinoma, Spindle-Cell	RT	#VALUE!	5	15.2	0.0013	0.022		WIKIPATHWAYS	TGF beta receptor signaling in skeletal dysplasias	RT	#VALUE!	3	9.1	0.018	0.11
										DISGENET	Carcinomatosis	RT	#VALUE!	5	15.2	0.0013	0.022		WIKIPATHWAYS	lncRNA mediated mechanisms of therapeutic resistance	RT	#VALUE!	2	6.1	0.021	0.12
										DISGENET	Carcinoma	RT	#VALUE!	5	15.2	0.0013	0.022		WIKIPATHWAYS	Physico chemical features and toxicity associated pathways	RT	#VALUE!	3	9.1	0.023	0.12
										DISGENET	Pheochromocytoma	RT	#VALUE!	3	9.1	0.0014	0.023		WIKIPATHWAYS	AGE RAGE pathway	RT	#VALUE!	3	9.1	0.023	0.12
										DISGENET	Stomach Neoplasms	RT	#VALUE!	6	18.2	0.0017	0.026		WIKIPATHWAYS	RAC1 PAK1 p38 MMP2 pathway	RT	#VALUE!	3	9.1	0.024	0.13
										DISGENET	Malignant neoplasm of stomach	RT	#VALUE!	6	18.2	0.0018	0.026		WIKIPATHWAYS	Urotensin II mediated signaling	RT	#VALUE!	3	9.1	0.024	0.13
										DISGENET	Cardiomegaly	RT	#VALUE!	4	12.1	0.0018	0.026		WIKIPATHWAYS	GLP 1 in pancreatic islet cells	RT	#VALUE!	2	6.1	0.024	0.13
										DISGENET	Cardiac Hypertrophy	RT	#VALUE!	4	12.1	0.0018	0.026		WIKIPATHWAYS	Head and neck squamous cell carcinoma	RT	#VALUE!	3	9.1	0.028	0.14
										DISGENET	Nasopharyngeal carcinoma	RT	#VALUE!	3	9.1	0.0019	0.027		WIKIPATHWAYS	Caloric restriction and aging	RT	#VALUE!	2	6.1	0.028	0.14
										DISGENET	Giant Cell Glioblastoma	RT	#VALUE!	4	12.1	0.0019	0.027		WIKIPATHWAYS	HIF1A and PPARG regulation of glycolysis	RT	#VALUE!	2	6.1	0.028	0.14
										DISGENET	Carcinoma of lung	RT	#VALUE!	3	9.1	0.0021	0.029		WIKIPATHWAYS	Polycystic kidney disease pathway	RT	#VALUE!	3	9.1	0.036	0.17
										DISGENET	Intrahepatic Cholangiocarcinoma	RT	#VALUE!	3	9.1	0.0023	0.03		WIKIPATHWAYS	Androgen receptor signaling	RT	#VALUE!	3	9.1	0.038	0.17
										DISGENET	Extrahepatic Cholangiocarcinoma	RT	#VALUE!	3	9.1	0.0023	0.03		WIKIPATHWAYS	Glycolysis in senescence	RT	#VALUE!	2	6.1	0.038	0.17
										DISGENET	Hypertensive disease	RT	#VALUE!	5	15.2	0.0023	0.03		WIKIPATHWAYS	Orexin receptor pathway	RT	#VALUE!	3	9.1	0.038	0.17
										DISGENET	Cholangiocarcinoma	RT	#VALUE!	3	9.1	0.0027	0.034		WIKIPATHWAYS	Metabolic epileptic disorders	RT	#VALUE!	3	9.1	0.042	0.18
										DISGENET	Acute Kidney Insufficiency	RT	#VALUE!	4	12.1	0.0033	0.04		WIKIPATHWAYS	Disorders of galactose metabolism	RT	#VALUE!	2	6.1	0.045	0.2
										DISGENET	Kidney Failure, Acute	RT	#VALUE!	4	12.1	0.0033	0.04		WIKIPATHWAYS	6q16 copy number variation	RT	#VALUE!	2	6.1	0.048	0.2
										DISGENET	Acute kidney injury	RT	#VALUE!	4	12.1	0.0033	0.04		WIKIPATHWAYS	Disorders of fructose metabolism	RT	#VALUE!	2	6.1	0.048	0.2
										DISGENET	Diabetes Mellitus, Experimental	RT	#VALUE!	4	12.1	0.004	0.046		WIKIPATHWAYS	Wnt signaling and pluripotency	RT	#VALUE!	3	9.1	0.05	0.21
										DISGENET	Alloxan Diabetes	RT	#VALUE!	4	12.1	0.004	0.046		WIKIPATHWAYS	RIOK1 and RIOK2 in EGFR and PI3K mediated tumorigenesis	RT	#VALUE!	2	6.1	0.052	0.21
										DISGENET	Streptozotocin Diabetes	RT	#VALUE!	4	12.1	0.004	0.046		WIKIPATHWAYS	Galanin receptor pathway	RT	#VALUE!	2	6.1	0.055	0.22
										DISGENET	Thyroid Gland Follicular Adenoma	RT	#VALUE!	3	9.1	0.0048	0.049		WIKIPATHWAYS	Amplification and expansion of oncogenic pathways as metastatic traits	RT	#VALUE!	2	6.1	0.058	0.23
										DISGENET	Adenocarcinoma	RT	#VALUE!	4	12.1	0.0049	0.049		WIKIPATHWAYS	ERK pathway in Huntington 39 s disease	RT	#VALUE!	2	6.1	0.058	0.23
										DISGENET	Adenocarcinoma, Basal Cell	RT	#VALUE!	4	12.1	0.0049	0.049		WIKIPATHWAYS	Congenital generalized lipodystrophy	RT	#VALUE!	2	6.1	0.062	0.24
										DISGENET	Adenocarcinoma, Tubular	RT	#VALUE!	4	12.1	0.0049	0.049		WIKIPATHWAYS	22q11 2 copy number variation syndrome	RT	#VALUE!	3	9.1	0.072	0.26
										DISGENET	Adenocarcinoma, Oxyphilic	RT	#VALUE!	4	12.1	0.0049	0.049		WIKIPATHWAYS	Type II diabetes mellitus	RT		2	6.1	0.072	0.26
										DISGENET	Carcinoma, Granular Cell	RT	#VALUE!	4	12.1	0.0049	0.049		WIKIPATHWAYS	Hematopoietic stem cell gene regulation by GABP alpha beta complex	RT	#VALUE!	2	6.1	0.072	0.26
										DISGENET	Carcinoma, Cribriform	RT	#VALUE!	4	12.1	0.0049	0.049		WIKIPATHWAYS	NAD metabolism in oncogene induced senescence and mitochondrial dysfunction associated senescence	RT	#VALUE!	2	6.1	0.075	0.27
										DISGENET	Adenoma, Microcystic	RT	#VALUE!	3	9.1	0.0051	0.049		WIKIPATHWAYS	Ebola virus infection in host	RT	#VALUE!	3	9.1	0.076	0.27
										DISGENET	Papillary adenoma	RT	#VALUE!	3	9.1	0.0051	0.049		WIKIPATHWAYS	Roles of ceramides in development of insulin resistance	RT	#VALUE!	2	6.1	0.078	0.27
										DISGENET	Adenoma, Monomorphic	RT	#VALUE!	3	9.1	0.0051	0.049		WIKIPATHWAYS	TGF beta signaling pathway	RT	#VALUE!	3	9.1	0.079	0.27
										DISGENET	Adenoma, Trabecular	RT	#VALUE!	3	9.1	0.0051	0.049		WIKIPATHWAYS	Kynurenine pathway and links to cell senescence	RT	#VALUE!	2	6.1	0.082	0.28
										DISGENET	Follicular adenoma	RT	#VALUE!	3	9.1	0.0051	0.049		WIKIPATHWAYS	Male infertility	RT	#VALUE!	3	9.1	0.092	0.31
										DISGENET	Adenoma, Basal Cell	RT	#VALUE!	3	9.1	0.0051	0.049		WIKIPATHWAYS	2q37 copy number variation syndrome	RT	#VALUE!	3	9.1	0.092	0.31
										DISGENET	Adenoma	RT	#VALUE!	3	9.1	0.0051	0.049		WIKIPATHWAYS	Nanoparticle mediated activation of receptor signaling	RT	#VALUE!	2	6.1	0.095	0.31
										DISGENET	Thyroid Neoplasm	RT	#VALUE!	3	9.1	0.0054	0.051		WIKIPATHWAYS	Extracellular vesicle mediated signaling in recipient cells	RT	#VALUE!	2	6.1	0.098	0.32
										DISGENET	Major Depressive Disorder	RT	#VALUE!	5	15.2	0.0056	0.052
										DISGENET	Rubinstein-Taybi Syndrome	RT	#VALUE!	2	6.1	0.006	0.053
										DISGENET	RUBINSTEIN-TAYBI SYNDROME 1	RT	#VALUE!	2	6.1	0.006	0.053
										DISGENET	Anaplasia	RT	#VALUE!	2	6.1	0.006	0.053
										DISGENET	Chromophobe Renal Cell Carcinoma	RT	#VALUE!	4	12.1	0.0064	0.054
										DISGENET	Renal Cell Carcinoma	RT	#VALUE!	4	12.1	0.0064	0.054
										DISGENET	Collecting Duct Carcinoma of the Kidney	RT	#VALUE!	4	12.1	0.0064	0.054
										DISGENET	Papillary Renal Cell Carcinoma	RT	#VALUE!	4	12.1	0.0064	0.054
										DISGENET	Sarcomatoid Renal Cell Carcinoma	RT	#VALUE!	4	12.1	0.0064	0.054
										DISGENET	Carcinoma, Transitional Cell	RT	#VALUE!	3	9.1	0.0066	0.055
										DISGENET	ovarian neoplasm	RT	#VALUE!	4	12.1	0.0072	0.06
										DISGENET	Lung Neoplasms	RT	#VALUE!	5	15.2	0.0076	0.061
										DISGENET	Thyroid carcinoma	RT	#VALUE!	3	9.1	0.0076	0.061
										DISGENET	Malignant neoplasm of lung	RT	#VALUE!	5	15.2	0.0077	0.061
										DISGENET	Malignant neoplasm of ovary	RT	#VALUE!	4	12.1	0.0077	0.061
										DISGENET	Neoplastic Cell Transformation	RT	#VALUE!	4	12.1	0.008	0.063
										DISGENET	Amyotrophic Lateral Sclerosis, Sporadic	RT	#VALUE!	3	9.1	0.0089	0.068
										DISGENET	Amyotrophic Lateral Sclerosis, Familial	RT	#VALUE!	3	9.1	0.0089	0.068
										DISGENET	Conventional (Clear Cell) Renal Cell Carcinoma	RT	#VALUE!	4	12.1	0.0095	0.072
										DISGENET	AMYOTROPHIC LATERAL SCLEROSIS 1	RT	#VALUE!	3	9.1	0.0097	0.073
										DISGENET	Squamous cell carcinoma of the head and neck	RT	#VALUE!	3	9.1	0.01	0.078
										DISGENET	Hereditary Diffuse Gastric Cancer	RT	#VALUE!	5	15.2	0.011	0.079
										DISGENET	Mammary Neoplasms, Experimental	RT	#VALUE!	4	12.1	0.011	0.079
										DISGENET	Carcinoid tumor of intestine	RT	#VALUE!	2	6.1	0.012	0.085
										DISGENET	Endometriosis	RT	#VALUE!	4	12.1	0.012	0.085
										DISGENET	Endometrioma	RT	#VALUE!	4	12.1	0.012	0.085
										DISGENET	Bipolar Disorder	RT	#VALUE!	6	18.2	0.013	0.088
										DISGENET	Atypical Ductal Breast Hyperplasia	RT	#VALUE!	2	6.1	0.015	0.1
										DISGENET	Noninfiltrating Intraductal Carcinoma	RT	#VALUE!	2	6.1	0.015	0.1
										DISGENET	Liver carcinoma	RT	#VALUE!	6	18.2	0.016	0.11
										DISGENET	PARAGANGLIOMA AND GASTRIC STROMAL SARCOMA	RT	#VALUE!	2	6.1	0.018	0.12
										DISGENET	GLIOMA SUSCEPTIBILITY 1	RT	#VALUE!	2	6.1	0.018	0.12
										DISGENET	Esophageal Neoplasms	RT	#VALUE!	3	9.1	0.023	0.15
										DISGENET	Malignant neoplasm of esophagus	RT	#VALUE!	3	9.1	0.023	0.15
										DISGENET	Glioblastoma	RT	#VALUE!	3	9.1	0.023	0.15
										DISGENET	Clinically Isolated Syndrome, CNS Demyelinating	RT	#VALUE!	2	6.1	0.024	0.15
										DISGENET	Demyelinating Diseases	RT	#VALUE!	2	6.1	0.024	0.15
										DISGENET	Demyelination	RT	#VALUE!	2	6.1	0.024	0.15
										DISGENET	Polycythemia	RT	#VALUE!	2	6.1	0.024	0.15
										DISGENET	Adult Hepatocellular Carcinoma	RT	#VALUE!	2	6.1	0.027	0.16
										DISGENET	Thrombocytosis, Autosomal Dominant	RT	#VALUE!	2	6.1	0.027	0.16
										DISGENET	Erythrocytosis familial, 1	RT	#VALUE!	2	6.1	0.027	0.16
										DISGENET	Nasopharyngeal Neoplasms	RT	#VALUE!	2	6.1	0.027	0.16
										DISGENET	Erythrocytosis	RT	#VALUE!	2	6.1	0.027	0.16
										DISGENET	Diabetes Mellitus, Non-Insulin-Dependent	RT	#VALUE!	4	12.1	0.028	0.16
										DISGENET	Glioma	RT	#VALUE!	3	9.1	0.028	0.16
										DISGENET	Pulmonary arterial hypertension	RT	#VALUE!	2	6.1	0.03	0.17
										DISGENET	Metabolic Diseases	RT	#VALUE!	2	6.1	0.03	0.17
										DISGENET	Diabetic Cardiomyopathies	RT	#VALUE!	2	6.1	0.032	0.19
										DISGENET	Presenile dementia	RT	#VALUE!	3	9.1	0.035	0.19
										DISGENET	Alzheimer Disease, Late Onset	RT	#VALUE!	3	9.1	0.035	0.19
										DISGENET	Alzheimer's Disease, Focal Onset	RT	#VALUE!	3	9.1	0.035	0.19
										DISGENET	Acute Confusional Senile Dementia	RT	#VALUE!	3	9.1	0.035	0.19
										DISGENET	Alzheimer Disease, Early Onset	RT	#VALUE!	3	9.1	0.035	0.19
										DISGENET	Papilloma, Squamous Cell	RT	#VALUE!	2	6.1	0.035	0.19
										DISGENET	Papillomatosis	RT	#VALUE!	2	6.1	0.035	0.19
										DISGENET	Papilloma	RT	#VALUE!	2	6.1	0.035	0.19
										DISGENET	Familial Alzheimer Disease (FAD)	RT	#VALUE!	3	9.1	0.036	0.19
										DISGENET	Adenoid Cystic Carcinoma	RT	#VALUE!	3	9.1	0.036	0.19
										DISGENET	Alzheimer's Disease	RT	#VALUE!	3	9.1	0.036	0.19
										DISGENET	melanoma	RT	#VALUE!	4	12.1	0.037	0.2
										DISGENET	Benign tumor of pancreas	RT	#VALUE!	2	6.1	0.038	0.2
										DISGENET	Mental Depression	RT	#VALUE!	4	12.1	0.039	0.21
										DISGENET	Miscarriage	RT	#VALUE!	3	9.1	0.042	0.21
										DISGENET	Early Pregnancy Loss	RT	#VALUE!	3	9.1	0.042	0.21
										DISGENET	Abortion, Tubal	RT	#VALUE!	3	9.1	0.042	0.21
										DISGENET	Spontaneous abortion	RT	#VALUE!	3	9.1	0.042	0.21
										DISGENET	Glioblastoma Multiforme	RT	#VALUE!	3	9.1	0.043	0.22
										DISGENET	Carcinoma of Endocrine Gland	RT	#VALUE!	2	6.1	0.044	0.22
										DISGENET	Alcoholic Intoxication, Chronic	RT	#VALUE!	4	12.1	0.045	0.22
										DISGENET	T-Cell Lymphoma	RT	#VALUE!	2	6.1	0.047	0.23
										DISGENET	gliosarcoma	RT	#VALUE!	2	6.1	0.047	0.23
										DISGENET	Idiopathic pulmonary arterial hypertension	RT	#VALUE!	2	6.1	0.047	0.23
										DISGENET	Dermatitis	RT	#VALUE!	2	6.1	0.047	0.23
										DISGENET	Colorectal Neoplasms	RT	#VALUE!	4	12.1	0.049	0.24
										DISGENET	Neoplasm of uncertain or unknown behavior of stomach	RT	#VALUE!	2	6.1	0.05	0.24
										DISGENET	Benign neoplasm of stomach	RT	#VALUE!	2	6.1	0.05	0.24
										DISGENET	Carcinoma in situ of stomach	RT	#VALUE!	2	6.1	0.05	0.24
										DISGENET	Adrenocortical carcinoma	RT	#VALUE!	2	6.1	0.053	0.24
										DISGENET	Tachycardia	RT	#VALUE!	2	6.1	0.053	0.24
										DISGENET	Tachyarrhythmia	RT	#VALUE!	2	6.1	0.053	0.24
										DISGENET	Pancreatic carcinoma	RT	#VALUE!	2	6.1	0.055	0.26
										DISGENET	Stomach Carcinoma	RT	#VALUE!	2	6.1	0.061	0.28
										DISGENET	Malignant neoplasm of liver	RT	#VALUE!	3	9.1	0.067	0.3
										DISGENET	Animal Mammary Neoplasms	RT	#VALUE!	3	9.1	0.067	0.3
										DISGENET	Liver neoplasms	RT	#VALUE!	3	9.1	0.067	0.3
										DISGENET	Mammary Carcinoma, Animal	RT	#VALUE!	3	9.1	0.067	0.3
										DISGENET	Head Neoplasms	RT	#VALUE!	2	6.1	0.069	0.31
										DISGENET	Cancer of Head	RT	#VALUE!	2	6.1	0.069	0.31
										DISGENET	Upper Aerodigestive Tract Neoplasms	RT	#VALUE!	2	6.1	0.069	0.31
										DISGENET	Cancer of Neck	RT	#VALUE!	2	6.1	0.072	0.31
										DISGENET	Colitis	RT	#VALUE!	2	6.1	0.072	0.31
										DISGENET	Neonatal diabetes mellitus	RT	#VALUE!	2	6.1	0.072	0.31
										DISGENET	Hypertrophic obstructive cardiomyopathy	RT	#VALUE!	2	6.1	0.072	0.31
										DISGENET	Neck Neoplasms	RT	#VALUE!	2	6.1	0.072	0.31
										DISGENET	Micronuclei, Genotoxicant-Induced	RT	#VALUE!	2	6.1	0.075	0.32
										DISGENET	Micronuclei, Chromosome-Defective	RT	#VALUE!	2	6.1	0.075	0.32
										DISGENET	Colonic Neoplasms	RT	#VALUE!	3	9.1	0.075	0.32
										DISGENET	Sezary Syndrome	RT	#VALUE!	2	6.1	0.078	0.32
										DISGENET	Craniofacial Abnormalities	RT	#VALUE!	3	9.1	0.079	0.33
										DISGENET	Pigmented Basal Cell Carcinoma	RT	#VALUE!	2	6.1	0.081	0.33
										DISGENET	Malignant tumor of colon	RT	#VALUE!	3	9.1	0.081	0.33
										DISGENET	Neoplasm of uncertain or unknown behavior of ovary	RT	#VALUE!	2	6.1	0.083	0.34
										DISGENET	Bilateral Wilms Tumor	RT	#VALUE!	2	6.1	0.083	0.34
										DISGENET	Carcinoma, Basal Cell	RT	#VALUE!	2	6.1	0.083	0.34
										DISGENET	Ovarian Carcinoma	RT	#VALUE!	2	6.1	0.086	0.34
										DISGENET	Marijuana Abuse	RT	#VALUE!	2	6.1	0.086	0.34
										DISGENET	Carcinoma, Ovarian Epithelial	RT	#VALUE!	2	6.1	0.086	0.34
										DISGENET	Squamous cell carcinoma of lung	RT	#VALUE!	2	6.1	0.092	0.36
										DISGENET	Leukemia, Myelocytic, Acute	RT	#VALUE!	3	9.1	0.094	0.37
										DISGENET	Uterine Cervical Neoplasm	RT	#VALUE!	2	6.1	0.1	0.39

## Sheet: HR_occ
PPI Partner result from STRING database						PPI Partner result from STRING database			Gene Ontology Enrichment Analysis (GOEA) Result
ID	Genes	Weighted_SC	Rank_weighted_sc			Gene Symbols	PPI Partner		TOP 1
d21	TGFB1|SLC2A1|EGLN2|EPAS1	0.786	1	top 1		ARNT	CREBBP
d77	TGFB1|EGLN2|ARNT|EPAS1	0.736	2	top 2			EP300		TGFB1|SLC2A1|EGLN2|EPAS1	Category	Term	RT	Genes	Count	%	P-Value	Benjamini		Sublist	Category	Term	RT	Genes	Count	%	P-Value	Benjamini
							EPAS1			DISGENET	Paraganglioma	RT	#VALUE!	4	11.8	6e-06	0.0031			WIKIPATHWAYS	Type 2 papillary renal cell carcinoma	RT	#VALUE!	10	29.4	1.6e-15	3.9e-13
							SIM2			DISGENET	Hereditary Paraganglioma-Pheochromocytoma Syndrome	RT	#VALUE!	4	11.8	3.7e-05	0.0095			WIKIPATHWAYS	Cancer pathways	RT	#VALUE!	15	44.1	6.7e-10	8.4e-08
							ARNT2			DISGENET	Malignant neoplasm of pancreas	RT	#VALUE!	5	14.7	0.00019	0.034			WIKIPATHWAYS	TGF beta receptor signaling in skeletal dysplasias	RT	#VALUE!	7	20.6	5.6e-08	4.6e-06
							NPAS4			DISGENET	Ductal Carcinoma	RT	#VALUE!	3	8.8	0.00043	0.056			WIKIPATHWAYS	TGF beta receptor signaling	RT	#VALUE!	6	17.6	1.4e-06	8.7e-05
							ENSP00000490530			DISGENET	Pheochromocytoma	RT	#VALUE!	3	8.8	0.0013	0.14			WIKIPATHWAYS	Hypothesized pathways in pathogenesis of cardiovascular disease	RT	#VALUE!	5	14.7	1.7e-06	8.7e-05
							HIF3A			DISGENET	Squamous cell carcinoma of esophagus	RT	#VALUE!	4	11.8	0.0025	0.19			WIKIPATHWAYS	Photodynamic therapy induced HIF 1 survival signaling	RT	#VALUE!	5	14.7	9.9e-06	0.00041
							HIF1A			DISGENET	Pancreatic Neoplasm	RT	#VALUE!	4	11.8	0.0029	0.19			WIKIPATHWAYS	Osteoarthritic chondrocyte hypertrophy	RT	#VALUE!	5	14.7	3e-05	0.0011
							AHR			DISGENET	Alloxan Diabetes	RT	#VALUE!	4	11.8	0.0036	0.19			WIKIPATHWAYS	Hereditary leiomyomatosis and renal cell carcinoma pathway	RT	#VALUE!	4	11.8	4.8e-05	0.0015
						EPAS1	VHL			DISGENET	Diabetes Mellitus, Experimental	RT	#VALUE!	4	11.8	0.0036	0.19			WIKIPATHWAYS	Nuclear receptors meta pathway	RT	#VALUE!	8	23.5	0.00011	0.003
							HIF3A			DISGENET	Streptozotocin Diabetes	RT	#VALUE!	4	11.8	0.0036	0.19			WIKIPATHWAYS	Clear cell renal cell carcinoma pathways	RT	#VALUE!	5	14.7	0.00024	0.006
							HIF1A			DISGENET	Anaplasia	RT	#VALUE!	2	5.9	0.0058	0.27			WIKIPATHWAYS	TGFB Smad signaling	RT	#VALUE!	3	8.8	0.00083	0.019
							ARNT			DISGENET	Familial thoracic aortic aneurysm and aortic dissection	RT	#VALUE!	3	8.8	0.01	0.27			WIKIPATHWAYS	Markers of kidney cell lineage	RT	#VALUE!	4	11.8	0.0012	0.024
							ARNT2			DISGENET	Anaplastic carcinoma	RT	#VALUE!	4	11.8	0.011	0.27			WIKIPATHWAYS	TGF beta signaling pathway	RT	#VALUE!	5	14.7	0.0013	0.024
							EGLN1			DISGENET	Carcinomatosis	RT	#VALUE!	4	11.8	0.011	0.27			WIKIPATHWAYS	Cori cycle	RT	#VALUE!	3	8.8	0.0017	0.03
							EGLN2			DISGENET	Undifferentiated carcinoma	RT	#VALUE!	4	11.8	0.011	0.27			WIKIPATHWAYS	Orexin receptor pathway	RT	#VALUE!	4	11.8	0.0039	0.06
							EGLN3			DISGENET	Carcinoma, Spindle-Cell	RT	#VALUE!	4	11.8	0.011	0.27			WIKIPATHWAYS	Warburg effect modulated by deubiquitinating enzymes and their substrates	RT	#VALUE!	3	8.8	0.004	0.06
							ELOB			DISGENET	Carcinoma	RT	#VALUE!	4	11.8	0.011	0.27			WIKIPATHWAYS	VEGFA VEGFR2 signaling	RT	#VALUE!	7	20.6	0.0042	0.06
							EP300			DISGENET	Carcinoid tumor of intestine	RT	#VALUE!	2	5.9	0.011	0.27			WIKIPATHWAYS	Focal adhesion PI3K Akt mTOR signaling	RT	#VALUE!	6	17.6	0.0044	0.06
						TGFB1	DCN			DISGENET	Skin Neoplasms	RT	#VALUE!	3	8.8	0.012	0.27			WIKIPATHWAYS	Angiotensin II receptor type 1 pathway	RT	#VALUE!	3	8.8	0.0046	0.06
							ENG			DISGENET	Malignant neoplasm of skin	RT	#VALUE!	3	8.8	0.012	0.27			WIKIPATHWAYS	Extracellular vesicle mediated signaling in recipient cells	RT	#VALUE!	3	8.8	0.0049	0.061
							ITGAV			DISGENET	Precursor Cell Lymphoblastic Leukemia Lymphoma	RT	#VALUE!	3	8.8	0.013	0.27			WIKIPATHWAYS	Effect of progerin on genes involved in progeria	RT	#VALUE!	3	8.8	0.0079	0.094
							LRRC32			DISGENET	Atypical Ductal Breast Hyperplasia	RT	#VALUE!	2	5.9	0.014	0.27			WIKIPATHWAYS	Glycolysis and gluconeogenesis	RT	#VALUE!	3	8.8	0.012	0.13
							LTBP1			DISGENET	Loeys-Dietz Syndrome, Type 1a	RT	#VALUE!	2	5.9	0.014	0.27			WIKIPATHWAYS	Neuroinflammation and glutamatergic signaling	RT	#VALUE!	4	11.8	0.014	0.15
							LTBP3			DISGENET	Aneurysm, Dissecting	RT	#VALUE!	2	5.9	0.014	0.27			WIKIPATHWAYS	NRF2 pathway	RT	#VALUE!	4	11.8	0.014	0.15
							LTBP4			DISGENET	Dissection of aorta	RT	#VALUE!	2	5.9	0.014	0.27			WIKIPATHWAYS	NRP1 triggered signaling in pancreatic cancer	RT	#VALUE!	3	8.8	0.016	0.16
							TGFBR3			DISGENET	Dissection, Blood Vessel	RT	#VALUE!	2	5.9	0.014	0.27			WIKIPATHWAYS	Hepatitis B infection	RT	#VALUE!	4	11.8	0.017	0.16
							TGFBR1			DISGENET	Noninfiltrating Intraductal Carcinoma	RT	#VALUE!	2	5.9	0.014	0.27			WIKIPATHWAYS	Hepatitis C and hepatocellular carcinoma	RT	#VALUE!	3	8.8	0.018	0.16
							TGFBR2			DISGENET	Loeys-Dietz Aortic Aneurysm Syndrome	RT	#VALUE!	2	5.9	0.014	0.27			WIKIPATHWAYS	GLP 1 secretion from intestine to portal vein	RT	#VALUE!	2	5.9	0.018	0.16
						EGLN2	EGLN3			DISGENET	Neoplasms, Experimental	RT	#VALUE!	3	8.8	0.015	0.28			WIKIPATHWAYS	Epithelial to mesenchymal transition in colorectal cancer	RT	#VALUE!	4	11.8	0.021	0.18
							H3-3B			DISGENET	ANEURYSM, INTRACRANIAL BERRY, 1 (disorder)	RT	#VALUE!	2	5.9	0.017	0.29			WIKIPATHWAYS	lncRNA mediated mechanisms of therapeutic resistance	RT	#VALUE!	2	5.9	0.022	0.18
							EPAS1			DISGENET	PARAGANGLIOMA AND GASTRIC STROMAL SARCOMA	RT	#VALUE!	2	5.9	0.017	0.29			WIKIPATHWAYS	LDLRAD4 and what we know about it	RT	#VALUE!	2	5.9	0.025	0.2
							SIAH2			DISGENET	Loeys-Dietz Syndrome	RT	#VALUE!	2	5.9	0.02	0.33			WIKIPATHWAYS	HIF1A and PPARG regulation of glycolysis	RT	#VALUE!	2	5.9	0.029	0.22
							H3C13			DISGENET	Lung diseases	RT	#VALUE!	3	8.8	0.021	0.33			WIKIPATHWAYS	Chromosomal and microsatellite instability in colorectal cancer	RT	#VALUE!	3	8.8	0.029	0.22
							H3-4			DISGENET	Polycythemia	RT	#VALUE!	2	5.9	0.023	0.33			WIKIPATHWAYS	Glioblastoma signaling	RT	#VALUE!	3	8.8	0.036	0.26
							HIF3A			DISGENET	Cardiac Hypertrophy	RT	#VALUE!	3	8.8	0.023	0.33			WIKIPATHWAYS	Circadian rhythm genes	RT	#VALUE!	4	11.8	0.036	0.26
							PRKCA			DISGENET	Cardiomegaly	RT	#VALUE!	3	8.8	0.023	0.33			WIKIPATHWAYS	Glycolysis in senescence	RT	#VALUE!	2	5.9	0.039	0.27
							HIF1A			DISGENET	Giant Cell Glioblastoma	RT	#VALUE!	3	8.8	0.024	0.34			WIKIPATHWAYS	Pancreatic adenocarcinoma pathway	RT	#VALUE!	3	8.8	0.042	0.28
							EGLN1			DISGENET	Erythrocytosis	RT	#VALUE!	2	5.9	0.026	0.34			WIKIPATHWAYS	Metabolic epileptic disorders	RT	#VALUE!	3	8.8	0.044	0.29
						SLC2A1	SLC5A1			DISGENET	Erythrocytosis familial, 1	RT	#VALUE!	2	5.9	0.026	0.34			WIKIPATHWAYS	Disorders of galactose metabolism	RT	#VALUE!	2	5.9	0.046	0.3
							TP53			DISGENET	Bone Diseases	RT	#VALUE!	2	5.9	0.029	0.36			WIKIPATHWAYS	Disorders of fructose metabolism	RT	#VALUE!	2	5.9	0.05	0.31
							STOM			DISGENET	Pulmonary arterial hypertension	RT	#VALUE!	2	5.9	0.029	0.36			WIKIPATHWAYS	Wnt signaling and pluripotency	RT	#VALUE!	3	8.8	0.053	0.32
							SLC2A4			DISGENET	Adenocarcinoma of large intestine	RT	#VALUE!	3	8.8	0.031	0.38			WIKIPATHWAYS	MAPK signaling	RT	#VALUE!	4	11.8	0.06	0.34
							SLC2A2			DISGENET	Benign tumor of pancreas	RT	#VALUE!	2	5.9	0.037	0.45			WIKIPATHWAYS	Canonical and non canonical TGF B signaling	RT	#VALUE!	2	5.9	0.06	0.34
							BSG			DISGENET	Glioblastoma Multiforme	RT	#VALUE!	3	8.8	0.04	0.48			WIKIPATHWAYS	Amplification and expansion of oncogenic pathways as metastatic traits	RT	#VALUE!	2	5.9	0.06	0.34
							CA9			DISGENET	Carcinoma of Endocrine Gland	RT	#VALUE!	2	5.9	0.042	0.49			WIKIPATHWAYS	HDAC6 interactions in the central nervous system	RT	#VALUE!	3	8.8	0.063	0.35
							EPAS1			DISGENET	Colorectal Neoplasms	RT	#VALUE!	4	11.8	0.045	0.49			WIKIPATHWAYS	Type II diabetes mellitus	RT	#VALUE!	2	5.9	0.074	0.4
							HIF1A			DISGENET	Idiopathic pulmonary arterial hypertension	RT	#VALUE!	2	5.9	0.045	0.49			WIKIPATHWAYS	NAD metabolism in oncogene induced senescence and mitochondrial dysfunction associated senescence	RT	#VALUE!	2	5.9	0.077	0.41
							LDHA			DISGENET	T-Cell Lymphoma	RT	#VALUE!	2	5.9	0.045	0.49			WIKIPATHWAYS	Adipogenesis	RT	#VALUE!	3	8.8	0.082	0.42
										DISGENET	Pulmonary Emphysema	RT	#VALUE!	2	5.9	0.048	0.5			WIKIPATHWAYS	Follicle stimulating hormone FSH signaling	RT	#VALUE!	2	5.9	0.084	0.42
										DISGENET	Chromophobe Renal Cell Carcinoma	RT	#VALUE!	3	8.8	0.052	0.5			WIKIPATHWAYS	Angiogenesis	RT	#VALUE!	2	5.9	0.084	0.42
										DISGENET	Collecting Duct Carcinoma of the Kidney	RT	#VALUE!	3	8.8	0.052	0.5
										DISGENET	Papillary Renal Cell Carcinoma	RT	#VALUE!	3	8.8	0.052	0.5
										DISGENET	Sarcomatoid Renal Cell Carcinoma	RT	#VALUE!	3	8.8	0.052	0.5
										DISGENET	Renal Cell Carcinoma	RT	#VALUE!	3	8.8	0.052	0.5
										DISGENET	Pancreatic carcinoma	RT	#VALUE!	2	5.9	0.053	0.5
										DISGENET	Neoplastic Cell Transformation	RT	#VALUE!	3	8.8	0.06	0.56
										DISGENET	Mammary Neoplasms	RT	#VALUE!	5	14.7	0.063	0.57
										DISGENET	Conventional (Clear Cell) Renal Cell Carcinoma	RT	#VALUE!	3	8.8	0.068	0.6
										DISGENET	Non-Small Cell Lung Carcinoma	RT	#VALUE!	3	8.8	0.074	0.64
										DISGENET	Craniofacial Abnormalities	RT	#VALUE!	3	8.8	0.074	0.64
										DISGENET	Bilateral Wilms Tumor	RT	#VALUE!	2	5.9	0.081	0.69
										DISGENET	Thyroid Gland Follicular Adenoma	RT	#VALUE!	2	5.9	0.096	0.73
										DISGENET	Follicular adenoma	RT	#VALUE!	2	5.9	0.099	0.73
										DISGENET	Adenoma, Basal Cell	RT	#VALUE!	2	5.9	0.099	0.73
										DISGENET	Adenoma, Trabecular	RT	#VALUE!	2	5.9	0.099	0.73
										DISGENET	Adenoma, Monomorphic	RT	#VALUE!	2	5.9	0.099	0.73
										DISGENET	Nephroblastoma	RT	#VALUE!	2	5.9	0.099	0.73
										DISGENET	Adenoma	RT	#VALUE!	2	5.9	0.099	0.73
										DISGENET	Adenoma, Microcystic	RT	#VALUE!	2	5.9	0.099	0.73
										DISGENET	Papillary adenoma	RT	#VALUE!	2	5.9	0.099	0.73
									TOP 2
									TGFB1|EGLN2|ARNT|EPAS1
										Category	Term	RT	Genes	Count	%	P-Value	Benjamini		Sublist	Category	Term	RT	Genes	Count	%	P-Value	Benjamini
										DISGENET	Hereditary Paraganglioma-Pheochromocytoma Syndrome	RT	#VALUE!	4	13.3	2.6e-05	0.011			WIKIPATHWAYS	Type 2 papillary renal cell carcinoma	RT	#VALUE!	11	36.7	7.7e-19	1.4e-16
										DISGENET	Paraganglioma	RT	#VALUE!	3	10	0.00049	0.1			WIKIPATHWAYS	Cancer pathways	RT	#VALUE!	15	50	1.6e-11	1.4e-09
										DISGENET	Squamous cell carcinoma of esophagus	RT	#VALUE!	4	13.3	0.0018	0.23			WIKIPATHWAYS	TGF beta receptor signaling in skeletal dysplasias	RT	#VALUE!	8	26.7	2.4e-10	1.4e-08
										DISGENET	Malignant neoplasm of pancreas	RT	#VALUE!	4	13.3	0.0022	0.23			WIKIPATHWAYS	TGF beta receptor signaling	RT	#VALUE!	7	23.3	9e-09	4e-07
										DISGENET	RUBINSTEIN-TAYBI SYNDROME 1	RT	#VALUE!	2	6.7	0.0051	0.35			WIKIPATHWAYS	Hypothesized pathways in pathogenesis of cardiovascular disease	RT	#VALUE!	5	16.7	7.1e-07	2.5e-05
										DISGENET	Rubinstein-Taybi Syndrome	RT	#VALUE!	2	6.7	0.0051	0.35			WIKIPATHWAYS	Osteoarthritic chondrocyte hypertrophy	RT	#VALUE!	5	16.7	1.2e-05	0.00036
										DISGENET	Craniofacial Abnormalities	RT	#VALUE!	4	13.3	0.0072	0.35			WIKIPATHWAYS	Clear cell renal cell carcinoma pathways	RT	#VALUE!	5	16.7	0.0001	0.0025
										DISGENET	Familial thoracic aortic aneurysm and aortic dissection	RT	#VALUE!	3	10	0.0081	0.35			WIKIPATHWAYS	TGFB Smad signaling	RT	#VALUE!	3	10	0.00054	0.011
										DISGENET	Precursor Cell Lymphoblastic Leukemia Lymphoma	RT	#VALUE!	3	10	0.011	0.35			WIKIPATHWAYS	TGF beta signaling pathway	RT	#VALUE!	5	16.7	0.00055	0.011
										DISGENET	Neoplasms, Experimental	RT	#VALUE!	3	10	0.012	0.35			WIKIPATHWAYS	Markers of kidney cell lineage	RT	#VALUE!	4	13.3	0.00066	0.012
										DISGENET	Loeys-Dietz Aortic Aneurysm Syndrome	RT	#VALUE!	2	6.7	0.013	0.35			WIKIPATHWAYS	Hepatitis B infection	RT	#VALUE!	5	16.7	0.00091	0.015
										DISGENET	Dissection of aorta	RT	#VALUE!	2	6.7	0.013	0.35			WIKIPATHWAYS	Angiogenesis	RT	#VALUE!	3	10	0.0022	0.032
										DISGENET	Dissection, Blood Vessel	RT	#VALUE!	2	6.7	0.013	0.35			WIKIPATHWAYS	Angiotensin II receptor type 1 pathway	RT	#VALUE!	3	10	0.003	0.04
										DISGENET	Loeys-Dietz Syndrome, Type 1a	RT	#VALUE!	2	6.7	0.013	0.35			WIKIPATHWAYS	Extracellular vesicle mediated signaling in recipient cells	RT	#VALUE!	3	10	0.0032	0.04
										DISGENET	Aneurysm, Dissecting	RT	#VALUE!	2	6.7	0.013	0.35			WIKIPATHWAYS	Photodynamic therapy induced HIF 1 survival signaling	RT	#VALUE!	3	10	0.0055	0.064
										DISGENET	ANEURYSM, INTRACRANIAL BERRY, 1 (disorder)	RT	#VALUE!	2	6.7	0.015	0.39			WIKIPATHWAYS	VEGFA VEGFR2 signaling	RT	#VALUE!	6	20	0.0076	0.074
										DISGENET	Lung diseases	RT	#VALUE!	3	10	0.017	0.39			WIKIPATHWAYS	Aryl hydrocarbon receptor pathway	RT	#VALUE!	3	10	0.0076	0.074
										DISGENET	Loeys-Dietz Syndrome	RT	#VALUE!	2	6.7	0.018	0.39			WIKIPATHWAYS	Neuroinflammation and glutamatergic signaling	RT	#VALUE!	4	13.3	0.0077	0.074
										DISGENET	Cardiomegaly	RT	#VALUE!	3	10	0.019	0.39			WIKIPATHWAYS	Aryl hydrocarbon receptor pathway	RT	#VALUE!	3	10	0.008	0.074
										DISGENET	Cardiac Hypertrophy	RT	#VALUE!	3	10	0.019	0.39			WIKIPATHWAYS	Male infertility	RT	#VALUE!	4	13.3	0.0085	0.075
										DISGENET	Polycythemia	RT	#VALUE!	2	6.7	0.02	0.4			WIKIPATHWAYS	NRP1 triggered signaling in pancreatic cancer	RT	#VALUE!	3	10	0.01	0.088
										DISGENET	Erythrocytosis	RT	#VALUE!	2	6.7	0.023	0.41			WIKIPATHWAYS	Nuclear receptors meta pathway	RT	#VALUE!	5	16.7	0.013	0.1
										DISGENET	Erythrocytosis familial, 1	RT	#VALUE!	2	6.7	0.023	0.41			WIKIPATHWAYS	Th17 cell differentiation pathway	RT	#VALUE!	3	10	0.018	0.14
										DISGENET	Bone Diseases	RT	#VALUE!	2	6.7	0.025	0.41			WIKIPATHWAYS	LDLRAD4 and what we know about it	RT	#VALUE!	2	6.7	0.02	0.14
										DISGENET	Pulmonary arterial hypertension	RT	#VALUE!	2	6.7	0.025	0.41			WIKIPATHWAYS	Circadian rhythm genes	RT	#VALUE!	4	13.3	0.021	0.14
										DISGENET	Pancreatic Neoplasm	RT	#VALUE!	3	10	0.027	0.41			WIKIPATHWAYS	Orexin receptor pathway	RT	#VALUE!	3	10	0.027	0.18
										DISGENET	Liver Cirrhosis	RT	#VALUE!	3	10	0.029	0.41			WIKIPATHWAYS	Wnt signaling and pluripotency	RT	#VALUE!	3	10	0.036	0.23
										DISGENET	Fibrosis, Liver	RT	#VALUE!	3	10	0.03	0.41			WIKIPATHWAYS	HDAC6 interactions in the central nervous system	RT	#VALUE!	3	10	0.043	0.27
										DISGENET	Spontaneous abortion	RT	#VALUE!	3	10	0.032	0.41			WIKIPATHWAYS	Canonical and non canonical TGF B signaling	RT	#VALUE!	2	6.7	0.049	0.29
										DISGENET	Abortion, Tubal	RT	#VALUE!	3	10	0.032	0.41			WIKIPATHWAYS	Amplification and expansion of oncogenic pathways as metastatic traits	RT	#VALUE!	2	6.7	0.049	0.29
										DISGENET	Early Pregnancy Loss	RT	#VALUE!	3	10	0.032	0.41			WIKIPATHWAYS	Ebola virus infection in host	RT	#VALUE!	3	10	0.055	0.3
										DISGENET	Miscarriage	RT	#VALUE!	3	10	0.032	0.41			WIKIPATHWAYS	Adipogenesis	RT	#VALUE!	3	10	0.056	0.3
										DISGENET	Glioblastoma Multiforme	RT	#VALUE!	3	10	0.033	0.41			WIKIPATHWAYS	Hereditary leiomyomatosis and renal cell carcinoma pathway	RT	#VALUE!	2	6.7	0.057	0.3
										DISGENET	Idiopathic pulmonary arterial hypertension	RT	#VALUE!	2	6.7	0.04	0.49			WIKIPATHWAYS	Focal adhesion PI3K Akt mTOR signaling	RT	#VALUE!	4	13.3	0.058	0.3
										DISGENET	Pulmonary Emphysema	RT	#VALUE!	2	6.7	0.043	0.51			WIKIPATHWAYS	Hematopoietic stem cell gene regulation by GABP alpha beta complex	RT	#VALUE!	2	6.7	0.06	0.3
										DISGENET	Pheochromocytoma	RT	#VALUE!	2	6.7	0.048	0.55			WIKIPATHWAYS	Follicle stimulating hormone FSH signaling	RT	#VALUE!	2	6.7	0.068	0.33
										DISGENET	Carcinomatosis	RT	#VALUE!	3	10	0.065	0.67			WIKIPATHWAYS	Warburg effect modulated by deubiquitinating enzymes and their substrates	RT	#VALUE!	2	6.7	0.074	0.35
										DISGENET	Carcinoma, Spindle-Cell	RT	#VALUE!	3	10	0.065	0.67			WIKIPATHWAYS	Sudden infant death syndrome SIDS susceptibility pathways	RT	#VALUE!	3	10	0.08	0.37
										DISGENET	Undifferentiated carcinoma	RT	#VALUE!	3	10	0.065	0.67			WIKIPATHWAYS	Epithelial to mesenchymal transition in colorectal cancer	RT	#VALUE!	3	10	0.082	0.37
										DISGENET	Anaplastic carcinoma	RT	#VALUE!	3	10	0.065	0.67			WIKIPATHWAYS	Initiation of transcription and translation elongation at the HIV 1 LTR	RT	#VALUE!	2	6.7	0.09	0.4
										DISGENET	Carcinoma	RT	#VALUE!	3	10	0.066	0.67			WIKIPATHWAYS	FBXL10 enhancement of MAP ERK signaling in diffuse large B cell lymphoma	RT	#VALUE!	2	6.7	0.093	0.4
										DISGENET	Growth Disorders	RT	#VALUE!	2	6.7	0.089	0.88
										DISGENET	Adenocarcinoma of lung (disorder)	RT	#VALUE!	3	10	0.098	0.94

[truncated: 2 more sheets: HR_cdg, occ_cdg]
