# Supplementary material for: Identifying gene regulation modules associated with tumor metastasis using a network decomposition approach and combinatorial fusion analysis
Source: PLoS One. 2026 Jun 26;21(6):e0337873. doi: 10.1371/journal.pone.0337873 (PMC13308872; doi:10.1371/journal.pone.0337873)
Supplement: S4 File — (XLSX) [file pone.0337873.s004.xlsx]

## Sheet: buttom 2
Combination Features	ID	Genes	Weighted_SC	Rank_weighted_sc
FC_HR_occ_cdg	d95	RAPGEF1|GAB1|MET|CRK	0.25	113
	d96	RAP1A|CRK|GAB1|RAPGEF1	0.236	114
FC_HR_occ	d108	JUN|MAP2K1|ARAF|MAPK1	0.182	113
	d110	MAPK1|ARAF|PTPN11|MAP2K1	0.182	114
FC_HR_cdg	d100	CRK|MET|HGF|GAB1	0.173	113
	d96	RAP1A|CRK|GAB1|RAPGEF1	0.116	114
FC_occ_cdg	d96	RAP1A|CRK|GAB1|RAPGEF1	0.282	113
	d97	SOS1|MET|HGF|GRB2	0.268	114
HR_occ_cdg	d95	RAPGEF1|GAB1|MET|CRK	0.252	113
	d96	RAP1A|CRK|GAB1|RAPGEF1	0.235	114
FC_HR	d99	PTPN11|MET|HGF|GAB1	0.05	113
	d93	JUN|PTPN11|MAP2K1|MAPK1	0	114
FC_occ	d97	SOS1|MET|HGF|GRB2	0.277	113
	d110	MAPK1|ARAF|PTPN11|MAP2K1	0.277	114
FC_cdg	d62	CRK|SOS1|GRB2|GAB1	0.1875	113
	d96	RAP1A|CRK|GAB1|RAPGEF1	0.125	114
HR_occ	d35	VEGFA|TGFA|CREBBP|EPAS1	0.193	113
	d29	VEGFA|PDGFB|CREBBP|EPAS1	0.193	114
HR_cdg	d65	GRB2|RAPGEF1|CRK|GAB1	0.125	113
	d96	RAP1A|CRK|GAB1|RAPGEF1	0.05	114
occ_cdg	d81	VEGFA|EGLN2|CREBBP|EPAS1	0.25	113
	d90	TGFA|EGLN2|CREBBP|EPAS1	0.25	114

## Sheet: FC_HR_occ_cdg
Bottom 2 item ID						PPI Partner result from STRING database				Gene Ontology Enrichment Analysis (GOEA) Result
ID	Genes	Weighted_SC	Rank_weighted_sc			Gene Symbols	PPI Partner		Bottom 2
d95	RAPGEF1|GAB1|MET|CRK	0.25	113	Bottom 2		RAPGEF1	RHOQ
d96	RAP1A|CRK|GAB1|RAPGEF1	0.236	114	Bottom 1			BCAR1		RAPGEF1|GAB1|MET|CRK	Category	Term	RT	Genes	Count	%	P-Value	Benjamini			Category	Term	RT	Genes	Count	%	P-Value	Benjamini
							CBL			DISGENET	Neoplasm Invasiveness	RT	#VALUE!	7	24.1	9.1e-06	0.0032			WIKIPATHWAYS	Hepatocyte growth factor receptor signaling	RT	#VALUE!	15	51.7	2.4e-28	4.7e-26
							CBLB			DISGENET	Squamous cell carcinoma	RT	#VALUE!	6	20.7	2e-05	0.0032			WIKIPATHWAYS	MET in type 1 papillary renal cell carcinoma	RT	#VALUE!	16	55.2	1e-26	1e-24
							CDH1			DISGENET	Neoplasm Metastasis	RT	#VALUE!	7	24.1	2.3e-05	0.0032			WIKIPATHWAYS	EGF EGFR signaling	RT	#VALUE!	17	58.6	1.2e-21	7e-20
							CRK			DISGENET	Noonan Syndrome	RT	#VALUE!	4	13.8	3.7e-05	0.0039			WIKIPATHWAYS	ErbB signaling	RT	#VALUE!	15	51.7	1.4e-21	7e-20
							CRKL			DISGENET	Leukemia, Myelocytic, Acute	RT	#VALUE!	6	20.7	0.0001	0.0083			WIKIPATHWAYS	Focal adhesion	RT	#VALUE!	17	58.6	4.7e-20	1.9e-18
							GRB2			DISGENET	Mammary Neoplasms, Experimental	RT	#VALUE!	5	17.2	0.00083	0.034			WIKIPATHWAYS	Gastrin signaling	RT	#VALUE!	13	44.8	3.1e-16	1e-14
							RAP1A			DISGENET	Benign neoplasm of stomach	RT	#VALUE!	3	10.3	0.00099	0.034			WIKIPATHWAYS	Integrin mediated cell adhesion	RT	#VALUE!	12	41.4	4.9e-15	1.4e-13
							RAP1B			DISGENET	Carcinoma in situ of stomach	RT	#VALUE!	3	10.3	0.00099	0.034			WIKIPATHWAYS	Androgen receptor network in prostate cancer	RT	#VALUE!	12	41.4	1e-14	2.5e-13
						GAB1	SOS2			DISGENET	Neoplasm of uncertain or unknown behavior of stomach	RT	#VALUE!	3	10.3	0.00099	0.034			WIKIPATHWAYS	Chemokine signaling	RT	#VALUE!	13	44.8	2.6e-14	5.8e-13
							MET			DISGENET	Noonan-Like Syndrome With Loose Anagen Hair	RT	#VALUE!	3	10.3	0.0012	0.034			WIKIPATHWAYS	EGFR tyrosine kinase inhibitor resistance	RT	#VALUE!	11	37.9	3.8e-14	7.6e-13
							SOS1			DISGENET	Costello syndrome (disorder)	RT	#VALUE!	3	10.3	0.0012	0.034			WIKIPATHWAYS	Insulin signaling	RT	#VALUE!	12	41.4	7.6e-13	1.4e-11
							PIK3R1			DISGENET	Noonan syndrome-like disorder with loose anagen hair	RT	#VALUE!	3	10.3	0.0012	0.034			WIKIPATHWAYS	IL3 signaling	RT	#VALUE!	9	31	1.4e-12	2.3e-11
							SHC1			DISGENET	Cardio-facio-cutaneous syndrome	RT	#VALUE!	3	10.3	0.0012	0.034			WIKIPATHWAYS	Kit receptor signaling	RT	#VALUE!	9	31	2.7e-12	4.1e-11
							GRB2			DISGENET	Stomach Carcinoma	RT	#VALUE!	3	10.3	0.0015	0.034			WIKIPATHWAYS	Ras signaling	RT	#VALUE!	12	41.4	3.6e-12	5e-11
							PTPN11			DISGENET	LEOPARD Syndrome	RT	#VALUE!	3	10.3	0.0017	0.034			WIKIPATHWAYS	B cell receptor signaling	RT	#VALUE!	10	34.5	5.5e-12	7.1e-11
							CRK			DISGENET	Diffuse Astrocytoma	RT	#VALUE!	3	10.3	0.0022	0.034			WIKIPATHWAYS	Alpha 6 beta 4 signaling	RT	#VALUE!	8	27.6	5.7e-12	7.1e-11
							CRKL			DISGENET	Intracranial Astrocytoma	RT	#VALUE!	3	10.3	0.0022	0.034			WIKIPATHWAYS	VEGFA VEGFR2 signaling	RT	#VALUE!	15	51.7	7e-12	8.1e-11
							EGFR			DISGENET	Juvenile Pilocytic Astrocytoma	RT	#VALUE!	3	10.3	0.0022	0.034			WIKIPATHWAYS	RAC1 PAK1 p38 MMP2 pathway	RT	#VALUE!	9	31	2.2e-11	2.4e-10
						MET	SHC1			DISGENET	Subependymal Giant Cell Astrocytoma	RT	#VALUE!	3	10.3	0.0022	0.034			WIKIPATHWAYS	Prolactin signaling	RT	#VALUE!	9	31	4.4e-11	4.6e-10
							SRC			DISGENET	Cerebral Astrocytoma	RT	#VALUE!	3	10.3	0.0022	0.034			WIKIPATHWAYS	T cell receptor signaling	RT	#VALUE!	9	31	4.9e-11	4.9e-10
							PLXNB1			DISGENET	Childhood Cerebral Astrocytoma	RT	#VALUE!	3	10.3	0.0022	0.034			WIKIPATHWAYS	Macrophage stimulating protein MSP signaling	RT	#VALUE!	9	31	9.6e-10	9.1e-09
							CBL			DISGENET	Pilocytic Astrocytoma	RT	#VALUE!	3	10.3	0.0022	0.034			WIKIPATHWAYS	IL2 signaling	RT	#VALUE!	7	24.1	1.2e-09	1.1e-08
							CD44			DISGENET	Astrocytoma	RT	#VALUE!	3	10.3	0.0022	0.034			WIKIPATHWAYS	Glioblastoma signaling	RT	#VALUE!	8	27.6	4.6e-09	4e-08
							EGFR			DISGENET	Grade I Astrocytoma	RT	#VALUE!	3	10.3	0.0022	0.034			WIKIPATHWAYS	Angiopoietin like protein 8 regulatory pathway	RT	#VALUE!	9	31	4.8e-09	4e-08
							ERBB3			DISGENET	Mixed oligoastrocytoma	RT	#VALUE!	3	10.3	0.0022	0.034			WIKIPATHWAYS	Regulation of actin cytoskeleton	RT	#VALUE!	9	31	1.3e-08	1e-07
							GAB1			DISGENET	Fibrillary Astrocytoma	RT	#VALUE!	3	10.3	0.0023	0.034			WIKIPATHWAYS	Interferon type I signaling	RT	#VALUE!	7	24.1	1.3e-08	1e-07
							GRB2			DISGENET	Gemistocytic astrocytoma	RT	#VALUE!	3	10.3	0.0023	0.034			WIKIPATHWAYS	Cancer pathways	RT	#VALUE!	13	44.8	1.4e-08	1.1e-07
							HGF			DISGENET	Protoplasmic astrocytoma	RT	#VALUE!	3	10.3	0.0023	0.034			WIKIPATHWAYS	Oncostatin M signaling	RT	#VALUE!	7	24.1	1.7e-08	1.2e-07
						CRK	PXN			DISGENET	Anaplastic astrocytoma	RT	#VALUE!	3	10.3	0.0025	0.036			WIKIPATHWAYS	Nanoparticle mediated activation of receptor signaling	RT	#VALUE!	6	20.7	2.1e-08	1.4e-07
							EGFR			DISGENET	Pancreatic Neoplasm	RT	#VALUE!	4	13.8	0.0026	0.036			WIKIPATHWAYS	Physico chemical features and toxicity associated pathways	RT	#VALUE!	7	24.1	4.6e-08	3e-07
							PTK2			DISGENET	Malignant neoplasm of pancreas	RT	#VALUE!	4	13.8	0.0027	0.037			WIKIPATHWAYS	Leptin signaling	RT	#VALUE!	7	24.1	7.1e-08	4.6e-07
							ELMO1			DISGENET	Glioblastoma Multiforme	RT	#VALUE!	4	13.8	0.0035	0.043			WIKIPATHWAYS	TGF beta signaling pathway	RT	#VALUE!	8	27.6	1.3e-07	8e-07
							DOCK1			DISGENET	Adenocarcinoma, Basal Cell	RT	#VALUE!	4	13.8	0.004	0.043			WIKIPATHWAYS	PDGF pathway	RT	#VALUE!	6	20.7	1.3e-07	8.1e-07
							RAPGEF1			DISGENET	Carcinoma, Granular Cell	RT	#VALUE!	4	13.8	0.004	0.043			WIKIPATHWAYS	IL6 signaling	RT	#VALUE!	6	20.7	2e-07	1.1e-06
							SRC			DISGENET	Adenocarcinoma, Oxyphilic	RT	#VALUE!	4	13.8	0.004	0.043			WIKIPATHWAYS	IL4 signaling	RT	#VALUE!	6	20.7	4.2e-07	2.4e-06
							ABL1			DISGENET	Carcinoma, Cribriform	RT	#VALUE!	4	13.8	0.004	0.043			WIKIPATHWAYS	NRP1 triggered signaling in pancreatic cancer	RT	#VALUE!	6	20.7	5.7e-07	3.1e-06
							BCAR1			DISGENET	Adenocarcinoma, Tubular	RT	#VALUE!	4	13.8	0.004	0.043			WIKIPATHWAYS	Endometrial cancer	RT	#VALUE!	6	20.7	1.4e-06	7.3e-06
							CBL			DISGENET	Adenocarcinoma	RT	#VALUE!	4	13.8	0.004	0.043			WIKIPATHWAYS	4p16 3 copy number variation	RT	#VALUE!	5	17.2	2.7e-06	1.4e-05
						RAP1A	RAPGEF2			DISGENET	Acute Myeloid Leukemia, M1	RT	#VALUE!	4	13.8	0.0049	0.05			WIKIPATHWAYS	Pleural mesothelioma	RT	#VALUE!	10	34.5	5e-06	2.5e-05
							RAPGEF6			DISGENET	Acute Myeloid Leukemia (AML-M2)	RT	#VALUE!	4	13.8	0.0049	0.05			WIKIPATHWAYS	IL5 signaling	RT	#VALUE!	5	17.2	5e-06	2.5e-05
							RASGRP2			DISGENET	Malignant Neoplasms	RT	#VALUE!	4	13.8	0.0052	0.052			WIKIPATHWAYS	MAPK signaling	RT	#VALUE!	8	27.6	8.8e-06	4.2e-05
							RAPGEF1			DISGENET	ovarian neoplasm	RT	#VALUE!	4	13.8	0.0059	0.058			WIKIPATHWAYS	TROP2 regulatory signaling	RT	#VALUE!	5	17.2	1.1e-05	5.2e-05
							RASSF5			DISGENET	Malignant neoplasm of ovary	RT	#VALUE!	4	13.8	0.0063	0.06			WIKIPATHWAYS	5q35 copy number variation	RT	#VALUE!	6	20.7	2.2e-05	0.0001
							RAPGEF4			DISGENET	Bladder Neoplasm	RT	#VALUE!	4	13.8	0.0067	0.063			WIKIPATHWAYS	DNA damage response only ATM dependent	RT	#VALUE!	6	20.7	2.2e-05	0.0001
							APBB1IP			DISGENET	Malignant neoplasm of urinary bladder	RT	#VALUE!	4	13.8	0.0068	0.063			WIKIPATHWAYS	Fragile X syndrome	RT	#VALUE!	6	20.7	3.5e-05	0.00016
							KRIT1			DISGENET	Neuroblastoma	RT	#VALUE!	3	10.3	0.0075	0.067			WIKIPATHWAYS	Melanoma	RT	#VALUE!	5	17.2	5.8e-05	0.00025
							RAF1			DISGENET	Stomach Neoplasms	RT	#VALUE!	5	17.2	0.0087	0.076			WIKIPATHWAYS	Brain derived neurotrophic factor BDNF signaling	RT	#VALUE!	6	20.7	6.2e-05	0.00026
							RALGDS			DISGENET	Malignant neoplasm of stomach	RT	#VALUE!	5	17.2	0.009	0.077			WIKIPATHWAYS	PI3K Akt signaling	RT	#VALUE!	8	27.6	6.8e-05	0.00028
										DISGENET	Undifferentiated carcinoma	RT	#VALUE!	4	13.8	0.01	0.08			WIKIPATHWAYS	EPO receptor signaling	RT	#VALUE!	4	13.8	7.1e-05	0.00029
										DISGENET	Carcinoma, Spindle-Cell	RT	#VALUE!	4	13.8	0.01	0.08			WIKIPATHWAYS	Non small cell lung cancer	RT	#VALUE!	5	17.2	7.2e-05	0.00029
										DISGENET	Carcinomatosis	RT	#VALUE!	4	13.8	0.01	0.08			WIKIPATHWAYS	PDGFR beta pathway	RT	#VALUE!	4	13.8	9.9e-05	0.00039
										DISGENET	Anaplastic carcinoma	RT	#VALUE!	4	13.8	0.01	0.08			WIKIPATHWAYS	Breast cancer pathway	RT	#VALUE!	6	20.7	0.00011	0.00042
										DISGENET	Carcinoma	RT	#VALUE!	4	13.8	0.01	0.08			WIKIPATHWAYS	Epithelial to mesenchymal transition in colorectal cancer	RT	#VALUE!	6	20.7	0.00014	0.00051
										DISGENET	Kabuki make-up syndrome	RT	#VALUE!	2	6.9	0.011	0.085			WIKIPATHWAYS	Pilocytic astrocytoma	RT	#VALUE!	3	10.3	0.00015	0.00053
										DISGENET	Myelomonocytic leukemia	RT	#VALUE!	2	6.9	0.014	0.1			WIKIPATHWAYS	BDNF TrkB signaling	RT	#VALUE!	4	13.8	0.00015	0.00053
										DISGENET	Neoplasms, Experimental	RT	#VALUE!	3	10.3	0.014	0.11			WIKIPATHWAYS	Bladder cancer	RT	#VALUE!	4	13.8	0.00026	0.00093
										DISGENET	Malignant neoplasm of esophagus	RT	#VALUE!	3	10.3	0.02	0.14			WIKIPATHWAYS	Focal adhesion PI3K Akt mTOR signaling	RT	#VALUE!	7	24.1	0.0003	0.0011
										DISGENET	Esophageal Neoplasms	RT	#VALUE!	3	10.3	0.02	0.14			WIKIPATHWAYS	IL11 signaling	RT	#VALUE!	4	13.8	0.00035	0.0012
										DISGENET	Glioblastoma	RT	#VALUE!	3	10.3	0.02	0.14			WIKIPATHWAYS	Embryonic stem cell pluripotency pathways	RT	#VALUE!	5	17.2	0.00049	0.0016
										DISGENET	Giant Cell Glioblastoma	RT	#VALUE!	3	10.3	0.023	0.16			WIKIPATHWAYS	RANKL RANK signaling	RT	#VALUE!	4	13.8	0.00051	0.0017
										DISGENET	Malignant neoplasm of breast	RT	#VALUE!	8	27.6	0.024	0.16			WIKIPATHWAYS	Hippo Merlin signaling dysregulation	RT	#VALUE!	5	17.2	0.00054	0.0017
										DISGENET	Colon Carcinoma	RT	#VALUE!	2	6.9	0.025	0.16			WIKIPATHWAYS	Hepatitis C and hepatocellular carcinoma	RT	#VALUE!	4	13.8	0.00071	0.0023
										DISGENET	Autosomal Recessive Polycystic Kidney Disease	RT	#VALUE!	2	6.9	0.025	0.16			WIKIPATHWAYS	Thyroid stimulating hormone TSH signaling	RT	#VALUE!	4	13.8	0.00079	0.0025
										DISGENET	Prostatic Neoplasms	RT	#VALUE!	6	20.7	0.026	0.16			WIKIPATHWAYS	MAPK pathway in congenital thyroid cancer	RT	#VALUE!	3	10.3	0.0011	0.0035
										DISGENET	Malignant neoplasm of prostate	RT	#VALUE!	6	20.7	0.026	0.16			WIKIPATHWAYS	Hepatitis B infection	RT	#VALUE!	5	17.2	0.0012	0.0037
										DISGENET	Head and Neck Carcinoma	RT	#VALUE!	2	6.9	0.028	0.17			WIKIPATHWAYS	Acute myeloid leukemia	RT	#VALUE!	4	13.8	0.0013	0.0039
										DISGENET	Adenocarcinoma of large intestine	RT	#VALUE!	3	10.3	0.029	0.17			WIKIPATHWAYS	Acute viral myocarditis	RT	#VALUE!	4	13.8	0.0024	0.007
										DISGENET	Ductal Carcinoma	RT	#VALUE!	2	6.9	0.03	0.17			WIKIPATHWAYS	Androgen receptor signaling	RT	#VALUE!	4	13.8	0.0025	0.0074
										DISGENET	Noonan Syndrome 1	RT	#VALUE!	2	6.9	0.03	0.17			WIKIPATHWAYS	Extracellular vesicle mediated signaling in recipient cells	RT	#VALUE!	3	10.3	0.0038	0.011
										DISGENET	Female Pseudo-Turner Syndrome	RT	#VALUE!	2	6.9	0.03	0.17			WIKIPATHWAYS	MAPK cascade	RT	#VALUE!	3	10.3	0.0048	0.014
										DISGENET	gallbladder neoplasm	RT	#VALUE!	2	6.9	0.03	0.17			WIKIPATHWAYS	Envelope proteins and their potential roles in EDMD physiopathology	RT	#VALUE!	3	10.3	0.0093	0.026
										DISGENET	Copper-Overload Cirrhosis	RT	#VALUE!	2	6.9	0.03	0.17			WIKIPATHWAYS	Netrin UNC5B signaling	RT	#VALUE!	3	10.3	0.012	0.032
										DISGENET	Malignant neoplasm of gallbladder	RT	#VALUE!	2	6.9	0.03	0.17			WIKIPATHWAYS	Apoptosis related network due to altered Notch3 in ovarian cancer	RT	#VALUE!	3	10.3	0.012	0.033
										DISGENET	Turner Syndrome, Male	RT	#VALUE!	2	6.9	0.03	0.17			WIKIPATHWAYS	Modulators of TCR signaling and T cell activation	RT	#VALUE!	3	10.3	0.016	0.043
										DISGENET	Malignant mesothelioma	RT	#VALUE!	3	10.3	0.037	0.19			WIKIPATHWAYS	T cell antigen receptor TCR pathway during Staphylococcus aureus infection	RT	#VALUE!	3	10.3	0.016	0.043
										DISGENET	Experimental Hepatoma	RT	#VALUE!	3	10.3	0.037	0.19			WIKIPATHWAYS	AGE RAGE pathway	RT	#VALUE!	3	10.3	0.018	0.048
										DISGENET	Liver Neoplasms, Experimental	RT	#VALUE!	3	10.3	0.037	0.19			WIKIPATHWAYS	Axon guidance	RT	#VALUE!	3	10.3	0.022	0.056
										DISGENET	Hepatoma, Morris	RT	#VALUE!	3	10.3	0.037	0.19			WIKIPATHWAYS	Head and neck squamous cell carcinoma	RT	#VALUE!	3	10.3	0.023	0.058
										DISGENET	Hepatoma, Novikoff	RT	#VALUE!	3	10.3	0.037	0.19			WIKIPATHWAYS	T cell activation SARS CoV 2	RT	#VALUE!	3	10.3	0.032	0.079
										DISGENET	Polyposis, Adenomatous Intestinal	RT	#VALUE!	2	6.9	0.044	0.22			WIKIPATHWAYS	Thyroid hormones production and peripheral downstream signaling effects	RT	#VALUE!	3	10.3	0.035	0.086
										DISGENET	Familial Intestinal Polyposis	RT	#VALUE!	2	6.9	0.044	0.22			WIKIPATHWAYS	Hippo signaling regulation	RT	#VALUE!	3	10.3	0.038	0.094
										DISGENET	Vitiligo	RT	#VALUE!	2	6.9	0.046	0.23			WIKIPATHWAYS	Cancer immunotherapy by CTLA4 blockade	RT	#VALUE!	2	6.9	0.044	0.11
										DISGENET	Adenomatous Polyposis Coli	RT	#VALUE!	2	6.9	0.046	0.23			WIKIPATHWAYS	Thermogenesis	RT	#VALUE!	3	10.3	0.046	0.11
										DISGENET	Hereditary Diffuse Gastric Cancer	RT	#VALUE!	4	13.8	0.047	0.23			WIKIPATHWAYS	IL9 signaling	RT	#VALUE!	2	6.9	0.053	0.12
										DISGENET	Cardiomyopathies	RT	#VALUE!	3	10.3	0.05	0.24			WIKIPATHWAYS	MFAP5 effect on permeability and motility of endothelial cells via cytoskeleton rearrangement	RT	#VALUE!	2	6.9	0.056	0.13
										DISGENET	Juvenile Myelomonocytic Leukemia	RT	#VALUE!	2	6.9	0.052	0.25			WIKIPATHWAYS	Kallmann syndrome	RT	#VALUE!	2	6.9	0.074	0.17
										DISGENET	Mammary Carcinoma, Human	RT	#VALUE!	5	17.2	0.055	0.25			WIKIPATHWAYS	Angiogenesis	RT	#VALUE!	2	6.9	0.074	0.17
										DISGENET	Mammary Neoplasms, Human	RT	#VALUE!	5	17.2	0.055	0.25			WIKIPATHWAYS	Relationship between inflammation COX 2 and EGFR	RT	#VALUE!	2	6.9	0.077	0.17
										DISGENET	Mammary Neoplasms	RT	#VALUE!	5	17.2	0.056	0.25			WIKIPATHWAYS	Thyroxine thyroid hormone production	RT	#VALUE!	2	6.9	0.077	0.17
										DISGENET	Neoplastic Cell Transformation	RT	#VALUE!	3	10.3	0.057	0.25			WIKIPATHWAYS	miRNA regulation of prostate cancer signaling	RT	#VALUE!	2	6.9	0.094	0.21
										DISGENET	Mammary Carcinoma, Animal	RT	#VALUE!	3	10.3	0.059	0.25			WIKIPATHWAYS	Mammary gland development pathway Pregnancy and lactation Stage 3 of 4	RT	#VALUE!	2	6.9	0.1	0.22
										DISGENET	Animal Mammary Neoplasms	RT	#VALUE!	3	10.3	0.059	0.25
										DISGENET	Cryptogenic Chronic Hepatitis	RT	#VALUE!	2	6.9	0.06	0.25
										DISGENET	Chronic Persistent Hepatitis	RT	#VALUE!	2	6.9	0.06	0.25
										DISGENET	Chronic active hepatitis	RT	#VALUE!	2	6.9	0.06	0.25
										DISGENET	Hepatitis, Chronic	RT	#VALUE!	2	6.9	0.06	0.25
										DISGENET	Breast Carcinoma	RT	#VALUE!	5	17.2	0.06	0.25
										DISGENET	Non-Small Cell Lung Carcinoma	RT	#VALUE!	3	10.3	0.069	0.29
										DISGENET	Hereditary Nonpolyposis Colorectal Neoplasms	RT	#VALUE!	2	6.9	0.07	0.29
										DISGENET	Disease Exacerbation	RT	#VALUE!	3	10.3	0.077	0.32
										DISGENET	Hereditary Nonpolyposis Colorectal Cancer	RT	#VALUE!	2	6.9	0.078	0.32
										DISGENET	Ovarian Carcinoma	RT	#VALUE!	2	6.9	0.08	0.33
										DISGENET	Head and Neck Neoplasms	RT	#VALUE!	2	6.9	0.088	0.35
										DISGENET	Burkitt Lymphoma	RT	#VALUE!	2	6.9	0.096	0.38
									BOTTOM1
									RAP1A|CRK|GAB1|RAPGEF1	Category	Term	RT	Genes	Count	%	P-Value	Benjamini			Category	Term	RT	Genes	Count	%	P-Value	Benjamini
										DISGENET	Noonan Syndrome	RT	#VALUE!	5	15.2	7.6e-07	0.0003			WIKIPATHWAYS	Hepatocyte growth factor receptor signaling	RT	#VALUE!	14	42.4	3.2e-25	6.8e-23
										DISGENET	Cardio-facio-cutaneous syndrome	RT	#VALUE!	4	12.1	2.5e-05	0.002			WIKIPATHWAYS	MET in type 1 papillary renal cell carcinoma	RT	#VALUE!	15	45.5	8.3e-24	8.8e-22
										DISGENET	Noonan syndrome-like disorder with loose anagen hair	RT	#VALUE!	4	12.1	2.5e-05	0.002			WIKIPATHWAYS	EGF EGFR signaling	RT	#VALUE!	18	54.5	7.7e-23	5.4e-21
										DISGENET	Noonan-Like Syndrome With Loose Anagen Hair	RT	#VALUE!	4	12.1	2.5e-05	0.002			WIKIPATHWAYS	Focal adhesion	RT	#VALUE!	17	51.5	2.3e-19	1.2e-17
										DISGENET	Costello syndrome (disorder)	RT	#VALUE!	4	12.1	2.5e-05	0.002			WIKIPATHWAYS	ErbB signaling	RT	#VALUE!	14	42.4	5.1e-19	2.2e-17
										DISGENET	LEOPARD Syndrome	RT	#VALUE!	4	12.1	4e-05	0.0026			WIKIPATHWAYS	Chemokine signaling	RT	#VALUE!	15	45.5	3.7e-17	1.3e-15
										DISGENET	Neoplasm Invasiveness	RT	#VALUE!	6	18.2	0.00023	0.013			WIKIPATHWAYS	Ras signaling	RT	#VALUE!	15	45.5	1.8e-16	5.3e-15
										DISGENET	Female Pseudo-Turner Syndrome	RT	#VALUE!	3	9.1	0.0005	0.019			WIKIPATHWAYS	Integrin mediated cell adhesion	RT	#VALUE!	13	39.4	2e-16	5.4e-15
										DISGENET	Noonan Syndrome 1	RT	#VALUE!	3	9.1	0.0005	0.019			WIKIPATHWAYS	Gastrin signaling	RT	#VALUE!	13	39.4	9e-16	2.1e-14
										DISGENET	Turner Syndrome, Male	RT	#VALUE!	3	9.1	0.0005	0.019			WIKIPATHWAYS	IL3 signaling	RT	#VALUE!	10	30.3	3e-14	6.4e-13
										DISGENET	Squamous cell carcinoma	RT	#VALUE!	5	15.2	0.00054	0.019			WIKIPATHWAYS	Kit receptor signaling	RT	#VALUE!	10	30.3	6.4e-14	1.2e-12
										DISGENET	Glioblastoma Multiforme	RT	#VALUE!	4	12.1	0.0047	0.12			WIKIPATHWAYS	Androgen receptor network in prostate cancer	RT	#VALUE!	11	33.3	1.3e-12	2.3e-11
										DISGENET	Adenocarcinoma, Tubular	RT	#VALUE!	4	12.1	0.0053	0.12			WIKIPATHWAYS	Prolactin signaling	RT	#VALUE!	10	30.3	1.5e-12	2.5e-11
										DISGENET	Adenocarcinoma, Basal Cell	RT	#VALUE!	4	12.1	0.0053	0.12			WIKIPATHWAYS	T cell receptor signaling	RT	#VALUE!	10	30.3	1.7e-12	2.6e-11
										DISGENET	Carcinoma, Granular Cell	RT	#VALUE!	4	12.1	0.0053	0.12			WIKIPATHWAYS	Insulin signaling	RT	#VALUE!	12	36.4	2e-12	2.8e-11
										DISGENET	Carcinoma, Cribriform	RT	#VALUE!	4	12.1	0.0053	0.12			WIKIPATHWAYS	B cell receptor signaling	RT	#VALUE!	10	30.3	1.2e-11	1.5e-10
										DISGENET	Adenocarcinoma	RT	#VALUE!	4	12.1	0.0053	0.12			WIKIPATHWAYS	Cancer pathways	RT	#VALUE!	16	48.5	1.4e-11	1.7e-10
										DISGENET	Adenocarcinoma, Oxyphilic	RT	#VALUE!	4	12.1	0.0053	0.12			WIKIPATHWAYS	IL2 signaling	RT	#VALUE!	8	24.2	2.4e-11	2.7e-10
										DISGENET	ovarian neoplasm	RT	#VALUE!	4	12.1	0.008	0.16			WIKIPATHWAYS	VEGFA VEGFR2 signaling	RT	#VALUE!	15	45.5	2.5e-11	2.7e-10
										DISGENET	Malignant neoplasm of kidney	RT	#VALUE!	3	9.1	0.0084	0.16			WIKIPATHWAYS	RAC1 PAK1 p38 MMP2 pathway	RT	#VALUE!	9	27.3	4.2e-11	4.4e-10
										DISGENET	Malignant neoplasm of ovary	RT	#VALUE!	4	12.1	0.0085	0.16			WIKIPATHWAYS	EGFR tyrosine kinase inhibitor resistance	RT	#VALUE!	9	27.3	2.4e-10	2.4e-09
										DISGENET	Neuroblastoma	RT	#VALUE!	3	9.1	0.0092	0.16			WIKIPATHWAYS	Angiopoietin like protein 8 regulatory pathway	RT	#VALUE!	10	30.3	3.1e-10	3e-09
										DISGENET	Mammary Neoplasms, Experimental	RT	#VALUE!	4	12.1	0.012	0.18			WIKIPATHWAYS	Nanoparticle mediated activation of receptor signaling	RT	#VALUE!	7	21.2	3.3e-10	3e-09
										DISGENET	Non-Small Cell Lung Carcinoma	RT	#VALUE!	4	12.1	0.012	0.18			WIKIPATHWAYS	Oncostatin M signaling	RT	#VALUE!	8	24.2	5.2e-10	4.6e-09
										DISGENET	Kabuki make-up syndrome	RT	#VALUE!	2	6.1	0.012	0.18			WIKIPATHWAYS	Alpha 6 beta 4 signaling	RT	#VALUE!	7	21.2	9.5e-10	8e-09
										DISGENET	Carcinomatosis	RT	#VALUE!	4	12.1	0.014	0.18			WIKIPATHWAYS	Regulation of actin cytoskeleton	RT	#VALUE!	10	30.3	9.8e-10	8e-09
										DISGENET	Carcinoma, Spindle-Cell	RT	#VALUE!	4	12.1	0.014	0.18			WIKIPATHWAYS	Physico chemical features and toxicity associated pathways	RT	#VALUE!	8	24.2	1.7e-09	1.3e-08
										DISGENET	Anaplastic carcinoma	RT	#VALUE!	4	12.1	0.014	0.18			WIKIPATHWAYS	Macrophage stimulating protein MSP signaling	RT	#VALUE!	9	27.3	1.8e-09	1.4e-08
										DISGENET	Undifferentiated carcinoma	RT	#VALUE!	4	12.1	0.014	0.18			WIKIPATHWAYS	Leptin signaling	RT	#VALUE!	8	24.2	2.9e-09	2.1e-08
										DISGENET	Carcinoma	RT	#VALUE!	4	12.1	0.014	0.18			WIKIPATHWAYS	PDGF pathway	RT	#VALUE!	7	21.2	3.3e-09	2.3e-08
										DISGENET	Myelomonocytic leukemia	RT	#VALUE!	2	6.1	0.015	0.19			WIKIPATHWAYS	MAPK signaling	RT	#VALUE!	11	33.3	4.5e-09	3.1e-08
										DISGENET	Leukemia, Myelocytic, Acute	RT	#VALUE!	4	12.1	0.016	0.19			WIKIPATHWAYS	TGF beta signaling pathway	RT	#VALUE!	9	27.3	9e-09	6e-08
										DISGENET	Leopard Syndrome 1	RT	#VALUE!	2	6.1	0.018	0.22			WIKIPATHWAYS	Interferon type I signaling	RT	#VALUE!	7	21.2	2.1e-08	1.4e-07
										DISGENET	Esophageal Neoplasms	RT	#VALUE!	3	9.1	0.024	0.27			WIKIPATHWAYS	Endometrial cancer	RT	#VALUE!	7	21.2	5.5e-08	3.4e-07
										DISGENET	Malignant neoplasm of esophagus	RT	#VALUE!	3	9.1	0.024	0.27			WIKIPATHWAYS	Non small cell lung cancer	RT	#VALUE!	7	21.2	1.2e-07	7.4e-07
										DISGENET	Glioblastoma	RT	#VALUE!	3	9.1	0.025	0.27			WIKIPATHWAYS	IL5 signaling	RT	#VALUE!	6	18.2	1.3e-07	7.7e-07
										DISGENET	Autosomal Recessive Polycystic Kidney Disease	RT	#VALUE!	2	6.1	0.028	0.28			WIKIPATHWAYS	Glioblastoma signaling	RT	#VALUE!	7	21.2	2.7e-07	1.5e-06
										DISGENET	Giant Cell Glioblastoma	RT	#VALUE!	3	9.1	0.028	0.28			WIKIPATHWAYS	IL4 signaling	RT	#VALUE!	6	18.2	6.2e-07	3.4e-06
										DISGENET	Neoplasm Metastasis	RT	#VALUE!	4	12.1	0.029	0.29			WIKIPATHWAYS	Pilocytic astrocytoma	RT	#VALUE!	4	12.1	7.1e-07	3.9e-06
										DISGENET	Glioma	RT	#VALUE!	3	9.1	0.029	0.29			WIKIPATHWAYS	Thyroid stimulating hormone TSH signaling	RT	#VALUE!	6	18.2	1.3e-06	6.9e-06
										DISGENET	Ductal Carcinoma	RT	#VALUE!	2	6.1	0.034	0.32			WIKIPATHWAYS	EPO receptor signaling	RT	#VALUE!	5	15.2	1.6e-06	8.1e-06
										DISGENET	Adenocarcinoma of large intestine	RT	#VALUE!	3	9.1	0.035	0.33			WIKIPATHWAYS	PDGFR beta pathway	RT	#VALUE!	5	15.2	2.5e-06	1.2e-05
										DISGENET	Pancreatic Neoplasm	RT	#VALUE!	3	9.1	0.038	0.35			WIKIPATHWAYS	Melanoma	RT	#VALUE!	6	18.2	2.9e-06	1.4e-05
										DISGENET	Malignant neoplasm of pancreas	RT	#VALUE!	3	9.1	0.039	0.35			WIKIPATHWAYS	Brain derived neurotrophic factor BDNF signaling	RT	#VALUE!	7	21.2	5.5e-06	2.7e-05
										DISGENET	Malignant mesothelioma	RT	#VALUE!	3	9.1	0.044	0.39			WIKIPATHWAYS	Bladder cancer	RT	#VALUE!	5	15.2	9.2e-06	4.3e-05
										DISGENET	Neoplasm of uncertain or unknown behavior of stomach	RT	#VALUE!	2	6.1	0.051	0.42			WIKIPATHWAYS	Pleural mesothelioma	RT	#VALUE!	10	30.3	9.7e-06	4.5e-05
										DISGENET	Benign neoplasm of stomach	RT	#VALUE!	2	6.1	0.051	0.42			WIKIPATHWAYS	Breast cancer pathway	RT	#VALUE!	7	21.2	1.1e-05	5.1e-05
										DISGENET	Carcinoma in situ of stomach	RT	#VALUE!	2	6.1	0.051	0.42			WIKIPATHWAYS	IL6 signaling	RT	#VALUE!	5	15.2	1.2e-05	5.5e-05
										DISGENET	Juvenile Myelomonocytic Leukemia	RT	#VALUE!	2	6.1	0.057	0.42			WIKIPATHWAYS	IL11 signaling	RT	#VALUE!	5	15.2	1.4e-05	5.9e-05
										DISGENET	Malignant Neoplasms	RT	#VALUE!	3	9.1	0.059	0.42			WIKIPATHWAYS	Epithelial to mesenchymal transition in colorectal cancer	RT	#VALUE!	7	21.2	1.5e-05	6.2e-05
										DISGENET	Cardiomyopathies	RT	#VALUE!	3	9.1	0.061	0.42			WIKIPATHWAYS	TROP2 regulatory signaling	RT	#VALUE!	5	15.2	1.5e-05	6.2e-05
										DISGENET	Stomach Carcinoma	RT	#VALUE!	2	6.1	0.063	0.42			WIKIPATHWAYS	MAPK pathway in congenital thyroid cancer	RT	#VALUE!	4	12.1	1.9e-05	7.9e-05
										DISGENET	Neoplastic Cell Transformation	RT	#VALUE!	3	9.1	0.068	0.42			WIKIPATHWAYS	NRP1 triggered signaling in pancreatic cancer	RT	#VALUE!	5	15.2	2.9e-05	0.00011
										DISGENET	Bladder Neoplasm	RT	#VALUE!	3	9.1	0.069	0.42			WIKIPATHWAYS	DNA damage response only ATM dependent	RT	#VALUE!	6	18.2	3.2e-05	0.00013
										DISGENET	Malignant neoplasm of urinary bladder	RT	#VALUE!	3	9.1	0.07	0.42			WIKIPATHWAYS	Fragile X syndrome	RT	#VALUE!	6	18.2	5.1e-05	0.0002
										DISGENET	Animal Mammary Neoplasms	RT	#VALUE!	3	9.1	0.071	0.42			WIKIPATHWAYS	Acute myeloid leukemia	RT	#VALUE!	5	15.2	8.2e-05	0.00031
										DISGENET	Mammary Carcinoma, Animal	RT	#VALUE!	3	9.1	0.071	0.42			WIKIPATHWAYS	PI3K Akt signaling	RT	#VALUE!	8	24.2	0.00011	0.00041
										DISGENET	Subependymal Giant Cell Astrocytoma	RT	#VALUE!	2	6.1	0.075	0.42			WIKIPATHWAYS	Hepatitis B infection	RT	#VALUE!	6	18.2	0.00014	0.00051
										DISGENET	Mixed oligoastrocytoma	RT	#VALUE!	2	6.1	0.075	0.42			WIKIPATHWAYS	4p16 3 copy number variation	RT	#VALUE!	4	12.1	0.00017	0.0006
										DISGENET	Grade I Astrocytoma	RT	#VALUE!	2	6.1	0.075	0.42			WIKIPATHWAYS	MAPK cascade	RT	#VALUE!	4	12.1	0.00018	0.00065
										DISGENET	Diffuse Astrocytoma	RT	#VALUE!	2	6.1	0.075	0.42			WIKIPATHWAYS	Focal adhesion PI3K Akt mTOR signaling	RT	#VALUE!	7	21.2	0.00046	0.0016
										DISGENET	Pilocytic Astrocytoma	RT	#VALUE!	2	6.1	0.075	0.42			WIKIPATHWAYS	5q35 copy number variation	RT	#VALUE!	5	15.2	0.00051	0.0017
										DISGENET	Cerebral Astrocytoma	RT	#VALUE!	2	6.1	0.075	0.42			WIKIPATHWAYS	RANKL RANK signaling	RT	#VALUE!	4	12.1	0.00063	0.0021
										DISGENET	Childhood Cerebral Astrocytoma	RT	#VALUE!	2	6.1	0.075	0.42			WIKIPATHWAYS	Embryonic stem cell pluripotency pathways	RT	#VALUE!	5	15.2	0.00064	0.0021
										DISGENET	Astrocytoma	RT	#VALUE!	2	6.1	0.075	0.42			WIKIPATHWAYS	Netrin UNC5B signaling	RT	#VALUE!	4	12.1	0.00071	0.0023
										DISGENET	Juvenile Pilocytic Astrocytoma	RT	#VALUE!	2	6.1	0.075	0.42			WIKIPATHWAYS	T cell antigen receptor TCR pathway during Staphylococcus aureus infection	RT	#VALUE!	4	12.1	0.0012	0.0038
										DISGENET	Intracranial Astrocytoma	RT	#VALUE!	2	6.1	0.075	0.42			WIKIPATHWAYS	AGE RAGE pathway	RT	#VALUE!	4	12.1	0.0014	0.0045
										DISGENET	Mammary Carcinoma, Human	RT	#VALUE!	5	15.2	0.076	0.42			WIKIPATHWAYS	Axon guidance	RT	#VALUE!	4	12.1	0.0018	0.0057
										DISGENET	Mammary Neoplasms, Human	RT	#VALUE!	5	15.2	0.076	0.42			WIKIPATHWAYS	Acute viral myocarditis	RT	#VALUE!	4	12.1	0.0029	0.009
										DISGENET	Mammary Neoplasms	RT	#VALUE!	5	15.2	0.077	0.42			WIKIPATHWAYS	Androgen receptor signaling	RT	#VALUE!	4	12.1	0.0031	0.0095
										DISGENET	Gemistocytic astrocytoma	RT	#VALUE!	2	6.1	0.077	0.42			WIKIPATHWAYS	Thyroxine thyroid hormone production	RT	#VALUE!	3	9.1	0.0032	0.0095
										DISGENET	Fibrillary Astrocytoma	RT	#VALUE!	2	6.1	0.077	0.42			WIKIPATHWAYS	T cell activation SARS CoV 2	RT	#VALUE!	4	12.1	0.0032	0.0095
										DISGENET	Protoplasmic astrocytoma	RT	#VALUE!	2	6.1	0.077	0.42			WIKIPATHWAYS	Pancreatic adenocarcinoma pathway	RT	#VALUE!	4	12.1	0.0033	0.0097
										DISGENET	Anaplastic astrocytoma	RT	#VALUE!	2	6.1	0.08	0.43			WIKIPATHWAYS	Thyroid hormones production and peripheral downstream signaling effects	RT	#VALUE!	4	12.1	0.0038	0.011
										DISGENET	Breast Carcinoma	RT	#VALUE!	5	15.2	0.082	0.43			WIKIPATHWAYS	Extracellular vesicle mediated signaling in recipient cells	RT	#VALUE!	3	9.1	0.0043	0.012
										DISGENET	Carcinoma, Ovarian Epithelial	RT	#VALUE!	2	6.1	0.089	0.45			WIKIPATHWAYS	miRNA regulation of prostate cancer signaling	RT	#VALUE!	3	9.1	0.0049	0.014
										DISGENET	Ovarian Carcinoma	RT	#VALUE!	2	6.1	0.089	0.45			WIKIPATHWAYS	BDNF TrkB signaling	RT	#VALUE!	3	9.1	0.0056	0.015
																				WIKIPATHWAYS	Hippo Merlin signaling dysregulation	RT	#VALUE!	4	12.1	0.0079	0.021
																				WIKIPATHWAYS	Common pathways underlying drug addiction	RT	#VALUE!	3	9.1	0.0085	0.023
																				WIKIPATHWAYS	Fibrin complement receptor 3 signaling	RT	#VALUE!	3	9.1	0.0093	0.025

## Sheet: FC_HR_occ
Bottom 2 item ID						PPI Partner result from STRING database			Gene Ontology Enrichment Analysis (GOEA) Result
ID	Genes	Weighted_SC	Rank_weighted_sc			Gene Symbols	PPI Partner
d108	JUN|MAP2K1|ARAF|MAPK1	0.182	113	bottom 2		JUN	JUND		Bottom 2
d110	MAPK1|ARAF|PTPN11|MAP2K1	0.182	114	bottom 1			JUNB		JUN|MAP2K1|ARAF|MAPK1	Category	Term	RT	Genes	Count	%	P-Value	Benjamini		Sublist	Category	Term	RT	Genes	Count	%	P-Value	Benjamini
							MAPK8			DISGENET	Cardiomyopathies	RT	#VALUE!	12	35.3	2.9e-14	1.9e-11			WIKIPATHWAYS	Hepatitis B infection	RT	#VALUE!	18	52.9	6.5e-22	2.2e-19
							ATF2			DISGENET	Turner Syndrome, Male	RT	#VALUE!	7	20.6	1.5e-13	2.5e-11			WIKIPATHWAYS	MAPK signaling	RT	#VALUE!	20	58.8	1.8e-21	3.1e-19
							ATF3			DISGENET	Noonan Syndrome 1	RT	#VALUE!	7	20.6	1.5e-13	2.5e-11			WIKIPATHWAYS	MAPK cascade	RT	#VALUE!	12	35.3	8.6e-20	9.6e-18
							EP300			DISGENET	Female Pseudo-Turner Syndrome	RT	#VALUE!	7	20.6	1.5e-13	2.5e-11			WIKIPATHWAYS	MET in type 1 papillary renal cell carcinoma	RT	#VALUE!	13	38.2	1.2e-18	1e-16
							FOS			DISGENET	Lung Neoplasms	RT	#VALUE!	13	38.2	2.8e-12	3.2e-10			WIKIPATHWAYS	Melanoma	RT	#VALUE!	13	38.2	7.8e-18	5.2e-16
							FOSB			DISGENET	Malignant neoplasm of lung	RT	#VALUE!	13	38.2	2.9e-12	3.2e-10			WIKIPATHWAYS	Host pathogen interaction of human coronaviruses MAPK signaling	RT	#VALUE!	11	32.4	4.1e-17	2.3e-15
							FOSL1			DISGENET	Cardio-facio-cutaneous syndrome	RT	#VALUE!	7	20.6	8.6e-12	5.7e-10			WIKIPATHWAYS	Oncostatin M signaling	RT	#VALUE!	12	35.3	6.3e-17	3e-15
							FOSL2			DISGENET	Noonan syndrome-like disorder with loose anagen hair	RT	#VALUE!	7	20.6	8.6e-12	5.7e-10			WIKIPATHWAYS	Endometrial cancer	RT	#VALUE!	12	35.3	2.5e-16	9.3e-15
						MAP2K1	MAPK1			DISGENET	Costello syndrome (disorder)	RT	#VALUE!	7	20.6	8.6e-12	5.7e-10			WIKIPATHWAYS	MAPK pathway in congenital thyroid cancer	RT	#VALUE!	9	26.5	2.6e-16	9.3e-15
							MAP2K2			DISGENET	Noonan-Like Syndrome With Loose Anagen Hair	RT	#VALUE!	7	20.6	8.6e-12	5.7e-10			WIKIPATHWAYS	ErbB signaling	RT	#VALUE!	13	38.2	2.8e-16	9.3e-15
							MAPK3			DISGENET	LEOPARD Syndrome	RT	#VALUE!	7	20.6	2.4e-11	1.4e-09			WIKIPATHWAYS	TGF beta signaling pathway	RT	#VALUE!	14	41.2	7.4e-16	2.2e-14
							RAF1			DISGENET	Noonan Syndrome	RT	#VALUE!	7	20.6	4.2e-11	2.3e-09			WIKIPATHWAYS	Non small cell lung cancer	RT	#VALUE!	12	35.3	1.2e-15	3.4e-14
							ARAF			DISGENET	Cutaneous Melanoma	RT	#VALUE!	7	20.6	1.4e-09	7e-08			WIKIPATHWAYS	Hepatocyte growth factor receptor signaling	RT	#VALUE!	10	29.4	3e-15	7.7e-14
							BRAF			DISGENET	Adenocarcinoma of lung (disorder)	RT	#VALUE!	10	29.4	3.6e-09	1.7e-07			WIKIPATHWAYS	Glioblastoma signaling	RT	#VALUE!	12	35.3	5.6e-15	1.3e-13
							KRAS			DISGENET	Liver neoplasms	RT	#VALUE!	9	26.5	4.2e-09	1.7e-07			WIKIPATHWAYS	EGF EGFR signaling	RT	#VALUE!	14	41.2	8.9e-15	2e-13
							KSR1			DISGENET	Malignant neoplasm of liver	RT	#VALUE!	9	26.5	4.2e-09	1.7e-07			WIKIPATHWAYS	Bladder cancer	RT	#VALUE!	10	29.4	1.6e-14	3.2e-13
							KSR2			DISGENET	Adenocarcinoma of large intestine	RT	#VALUE!	8	23.5	7.5e-09	2.9e-07			WIKIPATHWAYS	Corticotropin releasing hormone signaling	RT	#VALUE!	12	35.3	2.1e-14	4.1e-13
							LAMTOR3			DISGENET	Non-Small Cell Lung Carcinoma	RT	#VALUE!	9	26.5	8.9e-09	3.3e-07			WIKIPATHWAYS	Acute myeloid leukemia	RT	#VALUE!	11	32.4	5.1e-14	9.5e-13
						ARAF	YWHAH			DISGENET	Polyarthritis, Juvenile, Rheumatoid Factor Negative	RT	#VALUE!	8	23.5	6.5e-08	2e-06			WIKIPATHWAYS	Chromosomal and microsatellite instability in colorectal cancer	RT	#VALUE!	11	32.4	9.3e-14	1.6e-12
							KRAS			DISGENET	Juvenile arthritis	RT	#VALUE!	8	23.5	6.5e-08	2e-06			WIKIPATHWAYS	Prolactin signaling	RT	#VALUE!	11	32.4	1.1e-13	1.8e-12
							MAP2K2			DISGENET	Polyarthritis, Juvenile, Rheumatoid Factor Positive	RT	#VALUE!	8	23.5	6.5e-08	2e-06			WIKIPATHWAYS	IL3 signaling	RT	#VALUE!	10	29.4	1.1e-13	1.8e-12
							YWHAB			DISGENET	Juvenile psoriatic arthritis	RT	#VALUE!	8	23.5	6.5e-08	2e-06			WIKIPATHWAYS	Osteoarthritic chondrocyte hypertrophy	RT	#VALUE!	10	29.4	1.4e-13	2.1e-12
							YWHAZ			DISGENET	ovarian neoplasm	RT	#VALUE!	8	23.5	7.6e-08	2.2e-06			WIKIPATHWAYS	Inhibition of exosome biogenesis and secretion by Manumycin A in CRPC cells	RT	#VALUE!	8	23.5	2.1e-13	3.1e-12
							MAP2K1			DISGENET	Juvenile-Onset Still Disease	RT	#VALUE!	8	23.5	8e-08	2.2e-06			WIKIPATHWAYS	Breast cancer pathway	RT	#VALUE!	13	38.2	2.3e-13	3.2e-12
							NRAS			DISGENET	Malignant neoplasm of ovary	RT	#VALUE!	8	23.5	8.9e-08	2.4e-06			WIKIPATHWAYS	Kit receptor signaling	RT	#VALUE!	10	29.4	2.4e-13	3.3e-12
							RAF1			DISGENET	Brain Ischemia	RT	#VALUE!	6	17.6	6.7e-07	1.7e-05			WIKIPATHWAYS	Gastrin signaling	RT	#VALUE!	12	35.3	2.6e-13	3.4e-12
							HRAS			DISGENET	Cerebral Ischemia	RT	#VALUE!	6	17.6	6.7e-07	1.7e-05			WIKIPATHWAYS	EGFR tyrosine kinase inhibitor resistance	RT	#VALUE!	11	32.4	4e-13	5e-12
							BRAF			DISGENET	Squamous cell carcinoma	RT	#VALUE!	7	20.6	1.2e-06	2.7e-05			WIKIPATHWAYS	Serotonin receptor 2 and ELK SRF GATA4 signaling	RT	#VALUE!	8	23.5	5.1e-13	6.1e-12
						MAPK1	STAT3			DISGENET	Stomach Neoplasms	RT	#VALUE!	9	26.5	1.3e-06	2.9e-05			WIKIPATHWAYS	Pancreatic adenocarcinoma pathway	RT	#VALUE!	11	32.4	7.3e-13	8.3e-12
							PTPN7			DISGENET	Malignant neoplasm of stomach	RT	#VALUE!	9	26.5	1.4e-06	3e-05			WIKIPATHWAYS	IL5 signaling	RT	#VALUE!	9	26.5	7.5e-13	8.3e-12
							PEA15			DISGENET	Malignant Neoplasms	RT	#VALUE!	7	20.6	1.4e-06	3e-05			WIKIPATHWAYS	PDGF pathway	RT	#VALUE!	9	26.5	1.5e-12	1.6e-11
							TP53			DISGENET	Cholestasis, Extrahepatic	RT	#VALUE!	5	14.7	1.9e-06	3.9e-05			WIKIPATHWAYS	Macrophage stimulating protein MSP signaling	RT	#VALUE!	11	32.4	5.3e-12	5.5e-11
							RPS6KA1			DISGENET	Neoplastic Cell Transformation	RT	#VALUE!	7	20.6	2.3e-06	4.5e-05			WIKIPATHWAYS	Androgen receptor network in prostate cancer	RT	#VALUE!	11	32.4	5.8e-12	5.9e-11
							MKNK1			DISGENET	Thyroid Neoplasm	RT	#VALUE!	5	14.7	3.4e-06	6.7e-05			WIKIPATHWAYS	T cell receptor signaling	RT	#VALUE!	10	29.4	6.5e-12	6.4e-11
							DUSP1			DISGENET	Secondary Trigeminal Neuralgia	RT	#VALUE!	4	11.8	4.7e-06	8.4e-05			WIKIPATHWAYS	Nanoparticle mediated activation of receptor signaling	RT	#VALUE!	8	23.5	7.6e-12	7.3e-11
							JUN			DISGENET	Trigeminal Neuralgia	RT	#VALUE!	4	11.8	4.7e-06	8.4e-05			WIKIPATHWAYS	PDGFR beta pathway	RT	#VALUE!	8	23.5	1e-11	9.3e-11
							MAP2K1			DISGENET	Trigeminal Neuralgia, Idiopathic	RT	#VALUE!	4	11.8	4.7e-06	8.4e-05			WIKIPATHWAYS	BDNF TrkB signaling	RT	#VALUE!	8	23.5	2.7e-11	2.5e-10
							MAP2K2			DISGENET	melanoma	RT	#VALUE!	8	23.5	4.9e-06	8.6e-05			WIKIPATHWAYS	TNF alpha signaling	RT	#VALUE!	10	29.4	3.2e-11	2.8e-10
						PTPN11	SOS1			DISGENET	Neoplasm of uncertain or unknown behavior of breast	RT	#VALUE!	5	14.7	5.2e-06	8.7e-05			WIKIPATHWAYS	B cell receptor signaling	RT	#VALUE!	10	29.4	4.3e-11	3.7e-10
							SIRPA			DISGENET	Breast adenocarcinoma	RT	#VALUE!	5	14.7	5.2e-06	8.7e-05			WIKIPATHWAYS	Brain derived neurotrophic factor BDNF signaling	RT	#VALUE!	11	32.4	5.8e-11	4.9e-10
							EGFR			DISGENET	Thyroid carcinoma	RT	#VALUE!	5	14.7	7e-06	0.00011			WIKIPATHWAYS	Kisspeptin kisspeptin receptor system in the ovary	RT	#VALUE!	8	23.5	9.6e-11	7.8e-10
							FRS2			DISGENET	Malignant neoplasm of kidney	RT	#VALUE!	5	14.7	7.6e-06	0.00012			WIKIPATHWAYS	Cancer pathways	RT	#VALUE!	16	47.1	1.4e-10	1.2e-09
							GAB1			DISGENET	T-Cell Lymphoma	RT	#VALUE!	4	11.8	1.2e-05	0.00018			WIKIPATHWAYS	Leptin signaling	RT	#VALUE!	9	26.5	1.9e-10	1.5e-09
							GAB2			DISGENET	Breast Carcinoma	RT	#VALUE!	10	29.4	1.2e-05	0.00019			WIKIPATHWAYS	IL11 signaling	RT	#VALUE!	8	23.5	2.4e-10	1.8e-09
							GRB2			DISGENET	Liver Neoplasms, Experimental	RT	#VALUE!	6	17.6	1.4e-05	0.00019			WIKIPATHWAYS	Pleural mesothelioma	RT	#VALUE!	15	44.1	2.7e-10	2e-09
							IRS1			DISGENET	Hepatoma, Novikoff	RT	#VALUE!	6	17.6	1.4e-05	0.00019			WIKIPATHWAYS	Embryonic stem cell pluripotency pathways	RT	#VALUE!	10	29.4	4.2e-10	3e-09
							PDGFRB			DISGENET	Experimental Hepatoma	RT	#VALUE!	6	17.6	1.4e-05	0.00019			WIKIPATHWAYS	Interleukin 1 IL 1 structural pathway	RT	#VALUE!	8	23.5	5.2e-10	3.7e-09
							PECAM1			DISGENET	Hepatoma, Morris	RT	#VALUE!	6	17.6	1.4e-05	0.00019			WIKIPATHWAYS	Polycystic kidney disease pathway	RT	#VALUE!	9	26.5	8.2e-10	5.7e-09
										DISGENET	Hereditary Diffuse Gastric Cancer	RT	#VALUE!	8	23.5	1.5e-05	0.0002			WIKIPATHWAYS	Ras signaling	RT	#VALUE!	11	32.4	1.1e-09	7.3e-09
										DISGENET	Hemangiosarcoma	RT	#VALUE!	4	11.8	1.7e-05	0.00023			WIKIPATHWAYS	T cell activation SARS CoV 2	RT	#VALUE!	9	26.5	1.1e-09	7.3e-09
										DISGENET	Pancreatic carcinoma	RT	#VALUE!	4	11.8	2e-05	0.00026			WIKIPATHWAYS	Thyroid stimulating hormone TSH signaling	RT	#VALUE!	8	23.5	1.8e-09	1.2e-08
										DISGENET	Nevus sebaceous	RT	#VALUE!	3	8.8	2.4e-05	0.00028			WIKIPATHWAYS	ERK pathway in Huntington 39 s disease	RT	#VALUE!	6	17.6	3.9e-09	2.5e-08
										DISGENET	Linear Verrucous Epidermal Nevus	RT	#VALUE!	3	8.8	2.4e-05	0.00028			WIKIPATHWAYS	AGE RAGE pathway	RT	#VALUE!	8	23.5	4.5e-09	2.8e-08
										DISGENET	Verrucous epidermal nevus	RT	#VALUE!	3	8.8	2.4e-05	0.00028			WIKIPATHWAYS	IL2 signaling	RT	#VALUE!	7	20.6	4.6e-09	2.8e-08
										DISGENET	Organoid Nevus Phakomatosis	RT	#VALUE!	3	8.8	2.4e-05	0.00028			WIKIPATHWAYS	Serotonin HTR1 group and FOS pathway	RT	#VALUE!	7	20.6	4.6e-09	2.8e-08
										DISGENET	Nevus Sebaceus of Jadassohn	RT	#VALUE!	3	8.8	2.4e-05	0.00028			WIKIPATHWAYS	RAC1 PAK1 p38 MMP2 pathway	RT	#VALUE!	8	23.5	5.6e-09	3.3e-08
										DISGENET	Inflammatory linear verrucous epidermal nevus	RT	#VALUE!	3	8.8	2.4e-05	0.00028			WIKIPATHWAYS	Insulin signaling	RT	#VALUE!	10	29.4	6.3e-09	3.7e-08
										DISGENET	Neoplasms, Experimental	RT	#VALUE!	5	14.7	3.5e-05	0.00041			WIKIPATHWAYS	Aryl hydrocarbon receptor pathway	RT	#VALUE!	7	20.6	1.8e-08	1e-07
										DISGENET	Cardiomyopathies, Primary	RT	#VALUE!	5	14.7	4.2e-05	0.00047			WIKIPATHWAYS	Envelope proteins and their potential roles in EDMD physiopathology	RT	#VALUE!	7	20.6	1.8e-08	1e-07
										DISGENET	Myocardial Diseases, Secondary	RT	#VALUE!	5	14.7	4.2e-05	0.00047			WIKIPATHWAYS	Relationship between inflammation COX 2 and EGFR	RT	#VALUE!	6	17.6	3.3e-08	1.8e-07
										DISGENET	Malignant neoplasm of penis	RT	#VALUE!	3	8.8	4.8e-05	0.00051			WIKIPATHWAYS	4 hydroxytamoxifen dexamethasone and retinoic acids regulation of p27 expression	RT	#VALUE!	6	17.6	3.3e-08	1.8e-07
										DISGENET	Malignant tumor of cervix	RT	#VALUE!	3	8.8	4.8e-05	0.00051			WIKIPATHWAYS	Alzheimer 39 s disease	RT	#VALUE!	11	32.4	3.4e-08	1.8e-07
										DISGENET	Penile Neoplasms	RT	#VALUE!	3	8.8	4.8e-05	0.00051			WIKIPATHWAYS	Netrin UNC5B signaling	RT	#VALUE!	7	20.6	3.8e-08	2e-07
										DISGENET	Sezary Syndrome	RT	#VALUE!	4	11.8	6e-05	0.00062			WIKIPATHWAYS	EPO receptor signaling	RT	#VALUE!	6	17.6	4e-08	2.1e-07
										DISGENET	Neoplasm of uncertain or unknown behavior of ovary	RT	#VALUE!	4	11.8	7.5e-05	0.00076			WIKIPATHWAYS	Alzheimer 39 s disease and miRNA effects	RT	#VALUE!	11	32.4	4.1e-08	2.1e-07
										DISGENET	Cervix carcinoma	RT	#VALUE!	3	8.8	8e-05	0.00076			WIKIPATHWAYS	IL1 signaling	RT	#VALUE!	7	20.6	4.8e-08	2.5e-07
										DISGENET	Malignant neoplasm of thyroid	RT	#VALUE!	3	8.8	8e-05	0.00076			WIKIPATHWAYS	miRNA regulation of prostate cancer signaling	RT	#VALUE!	6	17.6	1e-07	5.1e-07
										DISGENET	Follicular thyroid carcinoma	RT	#VALUE!	3	8.8	8e-05	0.00076			WIKIPATHWAYS	Epithelial to mesenchymal transition in colorectal cancer	RT	#VALUE!	9	26.5	1.4e-07	6.8e-07
										DISGENET	NEVUS, EPIDERMAL (disorder)	RT	#VALUE!	3	8.8	8e-05	0.00076			WIKIPATHWAYS	Chemokine signaling	RT	#VALUE!	9	26.5	1.6e-07	7.7e-07
										DISGENET	Mammary Carcinoma, Human	RT	#VALUE!	9	26.5	8.3e-05	0.00076			WIKIPATHWAYS	DNA damage response only ATM dependent	RT	#VALUE!	8	23.5	1.7e-07	8.4e-07
										DISGENET	Mammary Neoplasms, Human	RT	#VALUE!	9	26.5	8.3e-05	0.00076			WIKIPATHWAYS	Fragile X syndrome	RT	#VALUE!	8	23.5	3.3e-07	1.6e-06
										DISGENET	Ovarian Carcinoma	RT	#VALUE!	4	11.8	8.3e-05	0.00076			WIKIPATHWAYS	Non genomic actions of 1 25 dihydroxyvitamin D3	RT	#VALUE!	7	20.6	3.6e-07	1.7e-06
										DISGENET	Mammary Neoplasms	RT	#VALUE!	9	26.5	8.5e-05	0.00076			WIKIPATHWAYS	Thymic stromal lymphopoietin TSLP signaling	RT	#VALUE!	6	17.6	3.9e-07	1.8e-06
										DISGENET	Hyperalgesia	RT	#VALUE!	5	14.7	9.1e-05	0.00076			WIKIPATHWAYS	IL9 signaling	RT	#VALUE!	5	14.7	4.4e-07	2e-06
										DISGENET	Hyperalgesia, Secondary	RT	#VALUE!	5	14.7	9.1e-05	0.00076			WIKIPATHWAYS	Common pathways underlying drug addiction	RT	#VALUE!	6	17.6	4.4e-07	2e-06
										DISGENET	Allodynia	RT	#VALUE!	5	14.7	9.1e-05	0.00076			WIKIPATHWAYS	IL6 signaling	RT	#VALUE!	6	17.6	5.6e-07	2.5e-06
										DISGENET	Hyperalgesia, Thermal	RT	#VALUE!	5	14.7	9.1e-05	0.00076			WIKIPATHWAYS	Angiopoietin like protein 8 regulatory pathway	RT	#VALUE!	8	23.5	5.7e-07	2.5e-06
										DISGENET	Tactile Allodynia	RT	#VALUE!	5	14.7	9.1e-05	0.00076			WIKIPATHWAYS	Serotonin receptor 4 6 7 and NR3C signaling	RT	#VALUE!	5	14.7	7e-07	3e-06
										DISGENET	Hyperalgesia, Primary	RT	#VALUE!	5	14.7	9.1e-05	0.00076			WIKIPATHWAYS	Translation inhibitors in chronically activated PDGFRA cells	RT	#VALUE!	6	17.6	7.9e-07	3.4e-06
										DISGENET	Mechanical Allodynia	RT	#VALUE!	5	14.7	9.1e-05	0.00076			WIKIPATHWAYS	IL7 signaling	RT	#VALUE!	5	14.7	8.8e-07	3.7e-06
										DISGENET	Carcinoma in situ of uterine cervix	RT	#VALUE!	3	8.8	0.00012	0.00087			WIKIPATHWAYS	Orexin receptor pathway	RT	#VALUE!	7	20.6	9.3e-07	3.8e-06
										DISGENET	Hemimegalencephaly	RT	#VALUE!	3	8.8	0.00012	0.00087			WIKIPATHWAYS	GNAQ pathways in port wine stain	RT	#VALUE!	5	14.7	1.1e-06	4.4e-06
										DISGENET	Leopard Syndrome 1	RT	#VALUE!	3	8.8	0.00012	0.00087			WIKIPATHWAYS	IL4 signaling	RT	#VALUE!	6	17.6	1.2e-06	4.8e-06
										DISGENET	Leukemia, Myelocytic, Acute	RT	#VALUE!	6	17.6	0.00012	0.00087			WIKIPATHWAYS	RANKL RANK signaling	RT	#VALUE!	6	17.6	1.2e-06	4.8e-06
										DISGENET	Embolic Infarction, Middle Cerebral Artery	RT	#VALUE!	4	11.8	0.00012	0.00087			WIKIPATHWAYS	Photodynamic therapy induced AP 1 survival signaling	RT	#VALUE!	6	17.6	1.3e-06	5.3e-06
										DISGENET	Thrombotic Infarction, Middle Cerebral Artery	RT	#VALUE!	4	11.8	0.00012	0.00087			WIKIPATHWAYS	Regulation of actin cytoskeleton	RT	#VALUE!	8	23.5	1.4e-06	5.3e-06
										DISGENET	Middle Cerebral Artery Thrombosis	RT	#VALUE!	4	11.8	0.00012	0.00087			WIKIPATHWAYS	Estrogen signaling	RT	#VALUE!	5	14.7	1.6e-06	6.1e-06
										DISGENET	Left Middle Cerebral Artery Infarction	RT	#VALUE!	4	11.8	0.00012	0.00087			WIKIPATHWAYS	Physiological and pathological hypertrophy of the heart	RT	#VALUE!	5	14.7	1.9e-06	7.3e-06
										DISGENET	Infarction, Middle Cerebral Artery	RT	#VALUE!	4	11.8	0.00012	0.00087			WIKIPATHWAYS	Cardiac hypertrophic response	RT	#VALUE!	6	17.6	2e-06	7.3e-06
										DISGENET	Right Middle Cerebral Artery Infarction	RT	#VALUE!	4	11.8	0.00012	0.00087			WIKIPATHWAYS	TGF beta receptor signaling	RT	#VALUE!	6	17.6	2e-06	7.3e-06
										DISGENET	Middle Cerebral Artery Syndrome	RT	#VALUE!	4	11.8	0.00012	0.00087			WIKIPATHWAYS	Integrin mediated cell adhesion	RT	#VALUE!	7	20.6	2.2e-06	8.1e-06
										DISGENET	Middle Cerebral Artery Occlusion	RT	#VALUE!	4	11.8	0.00012	0.00087			WIKIPATHWAYS	Thyroxine thyroid hormone production	RT	#VALUE!	5	14.7	2.3e-06	8.2e-06
										DISGENET	Middle Cerebral Artery Embolus	RT	#VALUE!	4	11.8	0.00012	0.00087			WIKIPATHWAYS	Toll like receptor signaling	RT	#VALUE!	7	20.6	2.3e-06	8.4e-06
										DISGENET	Uterine Cervical Neoplasm	RT	#VALUE!	4	11.8	0.00013	0.00093			WIKIPATHWAYS	MicroRNAs in cardiomyocyte hypertrophy	RT	#VALUE!	7	20.6	2.5e-06	8.8e-06
										DISGENET	Thyroid Gland Follicular Adenoma	RT	#VALUE!	4	11.8	0.00013	0.00093			WIKIPATHWAYS	TGF beta receptor signaling in skeletal dysplasias	RT	#VALUE!	6	17.6	2.8e-06	9.9e-06
										DISGENET	Pilomyxoid astrocytoma	RT	#VALUE!	3	8.8	0.00017	0.0012			WIKIPATHWAYS	FGFR3 signaling in chondrocyte proliferation and terminal differentiation	RT	#VALUE!	5	14.7	3.1e-06	1.1e-05
										DISGENET	Kidney Neoplasm	RT	#VALUE!	4	11.8	0.0002	0.0014			WIKIPATHWAYS	VEGFA VEGFR2 signaling	RT	#VALUE!	11	32.4	3.4e-06	1.2e-05
										DISGENET	Cocaine-Related Disorders	RT	#VALUE!	5	14.7	0.00033	0.0022			WIKIPATHWAYS	T cell antigen receptor TCR pathway during Staphylococcus aureus infection	RT	#VALUE!	6	17.6	3.6e-06	1.2e-05
										DISGENET	Cocaine Abuse	RT	#VALUE!	5	14.7	0.00045	0.003			WIKIPATHWAYS	PI3K Akt signaling	RT	#VALUE!	10	29.4	3.8e-06	1.3e-05
										DISGENET	Malignant neoplasm of breast	RT	#VALUE!	11	32.4	0.00054	0.0036			WIKIPATHWAYS	Focal adhesion	RT	#VALUE!	8	23.5	8.9e-06	3e-05
										DISGENET	Benign tumor of pancreas	RT	#VALUE!	3	8.8	0.00061	0.004			WIKIPATHWAYS	TNF related weak inducer of apoptosis TWEAK signaling	RT	#VALUE!	5	14.7	1.3e-05	4.2e-05
										DISGENET	Cocaine Dependence	RT	#VALUE!	5	14.7	0.00063	0.0041			WIKIPATHWAYS	Focal adhesion PI3K Akt mTOR signaling	RT	#VALUE!	9	26.5	1.5e-05	4.9e-05
										DISGENET	Grand Mal Status Epilepticus	RT	#VALUE!	4	11.8	0.00091	0.0056			WIKIPATHWAYS	Apoptosis modulation and signaling	RT	#VALUE!	6	17.6	2.5e-05	8.1e-05
										DISGENET	Complex Partial Status Epilepticus	RT	#VALUE!	4	11.8	0.00091	0.0056			WIKIPATHWAYS	Myometrial relaxation and contraction pathways	RT	#VALUE!	7	20.6	2.6e-05	8.3e-05
										DISGENET	Status Epilepticus, Subclinical	RT	#VALUE!	4	11.8	0.00091	0.0056			WIKIPATHWAYS	Thyroid hormones production and peripheral downstream signaling effects	RT	#VALUE!	6	17.6	2.6e-05	8.4e-05
										DISGENET	Petit mal status	RT	#VALUE!	4	11.8	0.00091	0.0056			WIKIPATHWAYS	IL26 signaling	RT	#VALUE!	5	14.7	3.3e-05	0.0001
										DISGENET	Non-Convulsive Status Epilepticus	RT	#VALUE!	4	11.8	0.00091	0.0056			WIKIPATHWAYS	Synaptic signaling associated with autism spectrum disorder	RT	#VALUE!	5	14.7	4.2e-05	0.00013
										DISGENET	Simple Partial Status Epilepticus	RT	#VALUE!	4	11.8	0.00091	0.0056			WIKIPATHWAYS	Hepatitis C and hepatocellular carcinoma	RT	#VALUE!	5	14.7	6e-05	0.00019
										DISGENET	Status Epilepticus	RT	#VALUE!	4	11.8	0.00095	0.0058			WIKIPATHWAYS	Senescence associated secretory phenotype SASP	RT	#VALUE!	6	17.6	6.7e-05	0.00021
										DISGENET	Malignant Glioma	RT	#VALUE!	4	11.8	0.001	0.0062			WIKIPATHWAYS	Pathways affected in adenoid cystic carcinoma	RT	#VALUE!	5	14.7	0.00011	0.00033
										DISGENET	mixed gliomas	RT	#VALUE!	4	11.8	0.001	0.0062			WIKIPATHWAYS	Physico chemical features and toxicity associated pathways	RT	#VALUE!	5	14.7	0.00012	0.00035
										DISGENET	Malignant tumor of colon	RT	#VALUE!	5	14.7	0.001	0.0062			WIKIPATHWAYS	Growth factors and hormones in beta cell proliferation	RT	#VALUE!	4	11.8	0.00013	0.00039
										DISGENET	Undifferentiated carcinoma	RT	#VALUE!	5	14.7	0.0011	0.0066			WIKIPATHWAYS	Urotensin II mediated signaling	RT	#VALUE!	5	14.7	0.00014	0.00041
										DISGENET	Anaplastic carcinoma	RT	#VALUE!	5	14.7	0.0011	0.0066			WIKIPATHWAYS	Th17 cell differentiation pathway	RT	#VALUE!	5	14.7	0.00014	0.00042
										DISGENET	Carcinoma, Spindle-Cell	RT	#VALUE!	5	14.7	0.0011	0.0066			WIKIPATHWAYS	TCA cycle nutrient use and invasiveness of ovarian cancer	RT	#VALUE!	3	8.8	0.00015	0.00042
										DISGENET	Carcinomatosis	RT	#VALUE!	5	14.7	0.0011	0.0066			WIKIPATHWAYS	IL19 signaling	RT	#VALUE!	4	11.8	0.00016	0.00047
										DISGENET	Carcinoma	RT	#VALUE!	5	14.7	0.0012	0.0067			WIKIPATHWAYS	Extracellular vesicle mediated signaling in recipient cells	RT	#VALUE!	4	11.8	0.00018	0.00052
										DISGENET	Sarcoma	RT	#VALUE!	3	8.8	0.0016	0.0092			WIKIPATHWAYS	Prion disease pathway	RT	#VALUE!	4	11.8	0.00025	0.0007
										DISGENET	Papillary thyroid carcinoma	RT	#VALUE!	4	11.8	0.0019	0.01			WIKIPATHWAYS	CAMKK2 pathway	RT	#VALUE!	4	11.8	0.00027	0.00075
										DISGENET	Glioma	RT	#VALUE!	4	11.8	0.0019	0.011			WIKIPATHWAYS	Cardiomyocyte signaling converging on titin	RT	#VALUE!	4	11.8	0.00027	0.00075
										DISGENET	Carcinoma of lung	RT	#VALUE!	3	8.8	0.002	0.011			WIKIPATHWAYS	JAK STAT signaling in the regulation of beta cells	RT	#VALUE!	4	11.8	0.0003	0.00082
										DISGENET	Reperfusion Injury	RT	#VALUE!	4	11.8	0.0021	0.011			WIKIPATHWAYS	Ethanol metabolism production of ROS by CYP2E1	RT	#VALUE!	3	8.8	0.00052	0.0014
										DISGENET	Cholangiocarcinoma	RT	#VALUE!	3	8.8	0.0025	0.014			WIKIPATHWAYS	Aryl hydrocarbon receptor pathway	RT	#VALUE!	4	11.8	0.00068	0.0019
										DISGENET	Liver carcinoma	RT	#VALUE!	7	20.6	0.0028	0.015			WIKIPATHWAYS	Thermogenesis	RT	#VALUE!	5	14.7	0.00076	0.0021
										DISGENET	Adenoid Cystic Carcinoma	RT	#VALUE!	4	11.8	0.0029	0.015			WIKIPATHWAYS	RalA downstream regulated genes	RT	#VALUE!	3	8.8	0.00094	0.0025
										DISGENET	Pancreatic Neoplasm	RT	#VALUE!	4	11.8	0.0029	0.015			WIKIPATHWAYS	NRP1 triggered signaling in pancreatic cancer	RT	#VALUE!	4	11.8	0.0011	0.0029
										DISGENET	Sterility, Postpartum	RT	#VALUE!	3	8.8	0.0029	0.015			WIKIPATHWAYS	Osteopontin signaling	RT	#VALUE!	3	8.8	0.0011	0.0029
										DISGENET	Female sterility	RT	#VALUE!	3	8.8	0.0029	0.015			WIKIPATHWAYS	MFAP5 mediated ovarian cancer cell motility and invasiveness	RT	#VALUE!	3	8.8	0.0011	0.0029
										DISGENET	Female infertility	RT	#VALUE!	3	8.8	0.0029	0.015			WIKIPATHWAYS	Neuroinflammation	RT	#VALUE!	3	8.8	0.0011	0.0029
										DISGENET	Subfertility, Female	RT	#VALUE!	3	8.8	0.0029	0.015			WIKIPATHWAYS	Cell cycle	RT	#VALUE!	5	14.7	0.0011	0.0029
										DISGENET	Malignant neoplasm of pancreas	RT	#VALUE!	4	11.8	0.0031	0.015			WIKIPATHWAYS	Measles virus infection	RT	#VALUE!	5	14.7	0.0018	0.0046
										DISGENET	Neoplasm Metastasis	RT	#VALUE!	5	14.7	0.0033	0.016			WIKIPATHWAYS	MFAP5 effect on permeability and motility of endothelial cells via cytoskeleton rearrangement	RT	#VALUE!	3	8.8	0.0022	0.0055
										DISGENET	Carcinoma, Ovarian Epithelial	RT	#VALUE!	3	8.8	0.0033	0.017			WIKIPATHWAYS	Autophagy in pancreatic ductal adenocarcinoma	RT	#VALUE!	3	8.8	0.0027	0.0067
										DISGENET	Head and Neck Neoplasms	RT	#VALUE!	3	8.8	0.004	0.02			WIKIPATHWAYS	Head and neck squamous cell carcinoma	RT	#VALUE!	4	11.8	0.0029	0.0072
										DISGENET	Brain Neoplasms	RT	#VALUE!	3	8.8	0.0056	0.027			WIKIPATHWAYS	17p13 3 YWHAE copy number variation	RT	#VALUE!	3	8.8	0.0029	0.0073
										DISGENET	Hairy Cell Leukemia	RT	#VALUE!	2	5.9	0.0058	0.028			WIKIPATHWAYS	Sudden infant death syndrome SIDS susceptibility pathways	RT	#VALUE!	5	14.7	0.0033	0.008
										DISGENET	RAS-ASSOCIATED AUTOIMMUNE LEUKOPROLIFERATIVE DISORDER	RT	#VALUE!	2	5.9	0.0058	0.028			WIKIPATHWAYS	Regulatory circuits of STAT3 signaling	RT	#VALUE!	4	11.8	0.0033	0.0082
										DISGENET	Lymphoma	RT	#VALUE!	3	8.8	0.0059	0.028			WIKIPATHWAYS	Photodynamic therapy induced NFE2L2 NRF2 survival signaling	RT	#VALUE!	3	8.8	0.0035	0.0086
										DISGENET	Carcinoma, Transitional Cell	RT	#VALUE!	3	8.8	0.0061	0.029			WIKIPATHWAYS	Follicle stimulating hormone FSH signaling	RT	#VALUE!	3	8.8	0.0038	0.0092
										DISGENET	Multiple Myeloma	RT	#VALUE!	3	8.8	0.0064	0.031			WIKIPATHWAYS	Hypothesized pathways in pathogenesis of cardiovascular disease	RT	#VALUE!	3	8.8	0.0042	0.01
										DISGENET	Malignant Head and Neck Neoplasm	RT	#VALUE!	3	8.8	0.0071	0.033			WIKIPATHWAYS	Angiotensin II receptor type 1 pathway	RT	#VALUE!	3	8.8	0.0052	0.012
										DISGENET	Prostatic Neoplasms	RT	#VALUE!	7	20.6	0.0072	0.034			WIKIPATHWAYS	Cannabinoid receptor signaling	RT	#VALUE!	3	8.8	0.0056	0.013
										DISGENET	Malignant neoplasm of prostate	RT	#VALUE!	7	20.6	0.0072	0.034			WIKIPATHWAYS	Regucalcin in proximal tubule epithelial kidney cells	RT	#VALUE!	3	8.8	0.0068	0.016
										DISGENET	Bladder Neoplasm	RT	#VALUE!	4	11.8	0.0074	0.034			WIKIPATHWAYS	PI3K AKT mTOR signaling and therapeutic opportunities in prostate cancer	RT	#VALUE!	3	8.8	0.0068	0.016
										DISGENET	Malignant neoplasm of urinary bladder	RT	#VALUE!	4	11.8	0.0076	0.035			WIKIPATHWAYS	IL17 signaling	RT	#VALUE!	3	8.8	0.0068	0.016
										DISGENET	Colorectal Neoplasms	RT	#VALUE!	5	14.7	0.0078	0.035			WIKIPATHWAYS	Wnt signaling and pluripotency	RT	#VALUE!	4	11.8	0.0071	0.016
										DISGENET	Neuroblastoma	RT	#VALUE!	3	8.8	0.008	0.036			WIKIPATHWAYS	Endothelin pathways	RT	#VALUE!	3	8.8	0.0072	0.016
										DISGENET	GIANT PIGMENTED HAIRY NEVUS	RT	#VALUE!	2	5.9	0.0086	0.039			WIKIPATHWAYS	Alpha 6 beta 4 signaling	RT	#VALUE!	3	8.8	0.0072	0.016
										DISGENET	Depressive disorder	RT	#VALUE!	5	14.7	0.009	0.04			WIKIPATHWAYS	Host pathogen interaction of human coronaviruses interferon induction	RT	#VALUE!	3	8.8	0.0072	0.016
										DISGENET	Colonic Neoplasms	RT	#VALUE!	4	11.8	0.0093	0.041			WIKIPATHWAYS	Circadian rhythm genes	RT	#VALUE!	5	14.7	0.0073	0.016
										DISGENET	Malignant neoplasm of mouth	RT	#VALUE!	3	8.8	0.01	0.046			WIKIPATHWAYS	p38 MAPK signaling	RT	#VALUE!	3	8.8	0.0081	0.018
										DISGENET	Mouth Neoplasms	RT	#VALUE!	3	8.8	0.01	0.046			WIKIPATHWAYS	Neovascularization processes	RT	#VALUE!	3	8.8	0.009	0.02
										DISGENET	leukemia	RT	#VALUE!	3	8.8	0.011	0.047			WIKIPATHWAYS	HDAC6 interactions in the central nervous system	RT	#VALUE!	4	11.8	0.0092	0.02
										DISGENET	Thymus Neoplasms	RT	#VALUE!	2	5.9	0.011	0.049			WIKIPATHWAYS	Network map of SARS CoV 2 signaling	RT	#VALUE!	5	14.7	0.0097	0.021
										DISGENET	Nevus, Keratinocytic, Nonepidermolytic	RT	#VALUE!	2	5.9	0.011	0.049			WIKIPATHWAYS	Neural crest cell migration during development	RT	#VALUE!	3	8.8	0.01	0.022
										DISGENET	Melanocytic nevus	RT	#VALUE!	2	5.9	0.011	0.049			WIKIPATHWAYS	ATM signaling	RT	#VALUE!	3	8.8	0.01	0.022
										DISGENET	Disease Exacerbation	RT	#VALUE!	4	11.8	0.012	0.049			WIKIPATHWAYS	Spinal cord injury	RT	#VALUE!	4	11.8	0.011	0.024
										DISGENET	Substance Withdrawal Syndrome	RT	#VALUE!	3	8.8	0.012	0.05			WIKIPATHWAYS	Neural crest cell migration in cancer	RT	#VALUE!	3	8.8	0.012	0.025
										DISGENET	Drug Withdrawal Symptoms	RT	#VALUE!	3	8.8	0.012	0.05			WIKIPATHWAYS	Neuroinflammation and glutamatergic signaling	RT	#VALUE!	4	11.8	0.017	0.035
										DISGENET	Withdrawal Symptoms	RT	#VALUE!	3	8.8	0.012	0.05			WIKIPATHWAYS	8p23 1 copy number variation syndrome	RT	#VALUE!	3	8.8	0.019	0.04
										DISGENET	THYROID CANCER, NONMEDULLARY, 2	RT	#VALUE!	2	5.9	0.014	0.059			WIKIPATHWAYS	IL18 signaling	RT	#VALUE!	3	8.8	0.02	0.041
										DISGENET	Streptococcal pneumonia	RT	#VALUE!	2	5.9	0.017	0.069			WIKIPATHWAYS	Pilocytic astrocytoma	RT	#VALUE!	2	5.9	0.023	0.048
										DISGENET	CEROID LIPOFUSCINOSIS, NEURONAL, 6	RT	#VALUE!	2	5.9	0.017	0.069			WIKIPATHWAYS	10q11 21q11 23 copy number variation syndrome	RT	#VALUE!	3	8.8	0.023	0.048
										DISGENET	Pleocytosis	RT	#VALUE!	2	5.9	0.017	0.069			WIKIPATHWAYS	Axon guidance	RT	#VALUE!	3	8.8	0.032	0.065
										DISGENET	Leukocytosis	RT	#VALUE!	2	5.9	0.017	0.069			WIKIPATHWAYS	Nuclear receptors meta pathway	RT	#VALUE!	5	14.7	0.032	0.066
										DISGENET	Thyroid cancer, follicular	RT	#VALUE!	2	5.9	0.02	0.08			WIKIPATHWAYS	TCA cycle in senescence	RT	#VALUE!	2	5.9	0.038	0.077
										DISGENET	Thymic Carcinoma	RT	#VALUE!	2	5.9	0.02	0.08			WIKIPATHWAYS	Mammary gland development pathway Involution Stage 4 of 4	RT	#VALUE!	2	5.9	0.038	0.077
										DISGENET	Leukemia, Megakaryoblastic, of Down Syndrome	RT	#VALUE!	2	5.9	0.023	0.09			WIKIPATHWAYS	NPHP1 deletion syndrome	RT	#VALUE!	2	5.9	0.042	0.084
										DISGENET	Pancreatic carcinoma, familial	RT	#VALUE!	2	5.9	0.026	0.1			WIKIPATHWAYS	Clear cell renal cell carcinoma pathways	RT	#VALUE!	3	8.8	0.043	0.084
										DISGENET	Liver Diseases, Parasitic	RT	#VALUE!	2	5.9	0.026	0.1			WIKIPATHWAYS	Acute viral myocarditis	RT	#VALUE!	3	8.8	0.043	0.084
										DISGENET	Atrophic	RT	#VALUE!	2	5.9	0.029	0.11			WIKIPATHWAYS	Androgen receptor signaling	RT	#VALUE!	3	8.8	0.045	0.087
										DISGENET	Malignant neoplasm of gallbladder	RT	#VALUE!	2	5.9	0.031	0.12			WIKIPATHWAYS	Hair follicle development cytodifferentiation part 3 of 3	RT	#VALUE!	3	8.8	0.045	0.087
										DISGENET	gallbladder neoplasm	RT	#VALUE!	2	5.9	0.031	0.12			WIKIPATHWAYS	MAPK and NFkB signaling inhibited by Yersinia YopJ	RT	#VALUE!	2	5.9	0.046	0.088
										DISGENET	B-Cell Lymphomas	RT	#VALUE!	2	5.9	0.034	0.13			WIKIPATHWAYS	Bile acid synthesis and enterohepatic circulation	RT	#VALUE!	2	5.9	0.046	0.088
										DISGENET	Mental Depression	RT	#VALUE!	4	11.8	0.036	0.14			WIKIPATHWAYS	G protein signaling	RT	#VALUE!	3	8.8	0.048	0.093
										DISGENET	Carcinogenesis	RT	#VALUE!	2	5.9	0.037	0.14			WIKIPATHWAYS	Estrogen receptor pathway	RT	#VALUE!	2	5.9	0.049	0.094
										DISGENET	Streptozotocin Diabetes	RT	#VALUE!	3	8.8	0.038	0.14			WIKIPATHWAYS	lncRNA in canonical Wnt signaling and colorectal cancer	RT	#VALUE!	3	8.8	0.055	0.1
										DISGENET	Diabetes Mellitus, Experimental	RT	#VALUE!	3	8.8	0.038	0.14			WIKIPATHWAYS	Quercetin and Nf kB AP 1 induced apoptosis	RT	#VALUE!	2	5.9	0.06	0.11
										DISGENET	Alloxan Diabetes	RT	#VALUE!	3	8.8	0.038	0.14			WIKIPATHWAYS	TGF beta signaling in thyroid cells for epithelial mesenchymal transition	RT	#VALUE!	2	5.9	0.064	0.12
										DISGENET	Condition, Preneoplastic	RT	#VALUE!	3	8.8	0.04	0.15			WIKIPATHWAYS	NF1 copy number variation syndrome	RT	#VALUE!	3	8.8	0.067	0.12
										DISGENET	Precancerous Conditions	RT	#VALUE!	3	8.8	0.04	0.15			WIKIPATHWAYS	Wnt signaling	RT	#VALUE!	3	8.8	0.072	0.13
										DISGENET	Carcinoma, Granular Cell	RT	#VALUE!	3	8.8	0.044	0.16			WIKIPATHWAYS	BMP signaling in eyelid development	RT	#VALUE!	2	5.9	0.075	0.14
										DISGENET	Adenocarcinoma, Tubular	RT	#VALUE!	3	8.8	0.044	0.16			WIKIPATHWAYS	Lipid metabolism in senescent cells	RT	#VALUE!	2	5.9	0.075	0.14
										DISGENET	Carcinoma, Cribriform	RT	#VALUE!	3	8.8	0.044	0.16			WIKIPATHWAYS	Hypertrophy model	RT	#VALUE!	2	5.9	0.075	0.14
										DISGENET	Adenocarcinoma, Basal Cell	RT	#VALUE!	3	8.8	0.044	0.16			WIKIPATHWAYS	Osteoblast differentiation and related diseases	RT	#VALUE!	3	8.8	0.078	0.14
										DISGENET	Adenocarcinoma	RT	#VALUE!	3	8.8	0.044	0.16			WIKIPATHWAYS	Type II diabetes mellitus	RT	#VALUE!	2	5.9	0.079	0.14
										DISGENET	Adenocarcinoma, Oxyphilic	RT	#VALUE!	3	8.8	0.044	0.16			WIKIPATHWAYS	Hippo Merlin signaling dysregulation	RT	#VALUE!	3	8.8	0.08	0.14
										DISGENET	Gliosis	RT	#VALUE!	2	5.9	0.048	0.17			WIKIPATHWAYS	Cancer immunotherapy by PD 1 blockade	RT	#VALUE!	2	5.9	0.086	0.15
										DISGENET	Astrocytosis	RT	#VALUE!	2	5.9	0.048	0.17			WIKIPATHWAYS	Ebstein Barr virus LMP1 signaling	RT	#VALUE!	2	5.9	0.086	0.15
										DISGENET	Acute Myeloid Leukemia, M1	RT	#VALUE!	3	8.8	0.05	0.17			WIKIPATHWAYS	Ebola virus infection in host	RT	#VALUE!	3	8.8	0.089	0.16
										DISGENET	Acute Myeloid Leukemia (AML-M2)	RT	#VALUE!	3	8.8	0.05	0.17			WIKIPATHWAYS	Kallmann syndrome	RT	#VALUE!	2	5.9	0.089	0.16
										DISGENET	Hypertrophy	RT	#VALUE!	2	5.9	0.051	0.17			WIKIPATHWAYS	Hippocampal synaptogenesis and neurogenesis	RT	#VALUE!	2	5.9	0.089	0.16
										DISGENET	Adrenocortical carcinoma	RT	#VALUE!	2	5.9	0.051	0.17			WIKIPATHWAYS	S1P receptor signal transduction	RT	#VALUE!	2	5.9	0.093	0.16
										DISGENET	Juvenile Myelomonocytic Leukemia	RT	#VALUE!	2	5.9	0.053	0.18
										DISGENET	Stomach Carcinoma	RT	#VALUE!	2	5.9	0.059	0.2
										DISGENET	Splenomegaly	RT	#VALUE!	2	5.9	0.062	0.21
										DISGENET	Nasopharyngeal carcinoma	RT	#VALUE!	2	5.9	0.062	0.21
										DISGENET	Granulomatous Slack Skin	RT	#VALUE!	2	5.9	0.062	0.21
										DISGENET	Animal Mammary Neoplasms	RT	#VALUE!	3	8.8	0.063	0.21
										DISGENET	Mammary Carcinoma, Animal	RT	#VALUE!	3	8.8	0.063	0.21
										DISGENET	Lymphoma, T-Cell, Cutaneous	RT	#VALUE!	2	5.9	0.064	0.21
										DISGENET	Sepsis	RT	#VALUE!	2	5.9	0.067	0.21
										DISGENET	Extrahepatic Cholangiocarcinoma	RT	#VALUE!	2	5.9	0.067	0.21
										DISGENET	Pyemia	RT	#VALUE!	2	5.9	0.067	0.21
										DISGENET	Cancer of Head	RT	#VALUE!	2	5.9	0.067	0.21
										DISGENET	Septicemia	RT	#VALUE!	2	5.9	0.067	0.21
										DISGENET	Head Neoplasms	RT	#VALUE!	2	5.9	0.067	0.21
										DISGENET	Intrahepatic Cholangiocarcinoma	RT	#VALUE!	2	5.9	0.067	0.21
										DISGENET	Upper Aerodigestive Tract Neoplasms	RT	#VALUE!	2	5.9	0.067	0.21
										DISGENET	Severe Sepsis	RT	#VALUE!	2	5.9	0.067	0.21
										DISGENET	Subependymal Giant Cell Astrocytoma	RT	#VALUE!	2	5.9	0.07	0.21
										DISGENET	Cerebral Astrocytoma	RT	#VALUE!	2	5.9	0.07	0.21
										DISGENET	Grade I Astrocytoma	RT	#VALUE!	2	5.9	0.07	0.21
										DISGENET	Childhood Cerebral Astrocytoma	RT	#VALUE!	2	5.9	0.07	0.21
										DISGENET	Neck Neoplasms	RT	#VALUE!	2	5.9	0.07	0.21
										DISGENET	Intracranial Astrocytoma	RT	#VALUE!	2	5.9	0.07	0.21
										DISGENET	Diffuse Astrocytoma	RT	#VALUE!	2	5.9	0.07	0.21
										DISGENET	Hypertrophic obstructive cardiomyopathy	RT	#VALUE!	2	5.9	0.07	0.21
										DISGENET	Cancer of Neck	RT	#VALUE!	2	5.9	0.07	0.21
										DISGENET	Astrocytoma	RT	#VALUE!	2	5.9	0.07	0.21
										DISGENET	Juvenile Pilocytic Astrocytoma	RT	#VALUE!	2	5.9	0.07	0.21
										DISGENET	Mixed oligoastrocytoma	RT	#VALUE!	2	5.9	0.07	0.21
										DISGENET	Pilocytic Astrocytoma	RT	#VALUE!	2	5.9	0.07	0.21
										DISGENET	Gemistocytic astrocytoma	RT	#VALUE!	2	5.9	0.073	0.21
										DISGENET	Lymphatic Metastasis	RT	#VALUE!	2	5.9	0.073	0.21
										DISGENET	Fibrillary Astrocytoma	RT	#VALUE!	2	5.9	0.073	0.21
										DISGENET	Protoplasmic astrocytoma	RT	#VALUE!	2	5.9	0.073	0.21
										DISGENET	Mammary Neoplasms, Experimental	RT	#VALUE!	3	8.8	0.073	0.21
										DISGENET	Anaplastic astrocytoma	RT	#VALUE!	2	5.9	0.075	0.22
										DISGENET	Endometrioma	RT	#VALUE!	3	8.8	0.078	0.22
										DISGENET	Endometriosis	RT	#VALUE!	3	8.8	0.078	0.22
										DISGENET	Myeloid Leukemia, Chronic	RT	#VALUE!	2	5.9	0.081	0.23
										DISGENET	Hematopoetic Myelodysplasia	RT	#VALUE!	2	5.9	0.081	0.23
										DISGENET	Neoplasm Invasiveness	RT	#VALUE!	3	8.8	0.098	0.27
										DISGENET	Follicular adenoma	RT	#VALUE!	2	5.9	0.099	0.27
										DISGENET	Adenoma, Microcystic	RT	#VALUE!	2	5.9	0.099	0.27
										DISGENET	Adenoma	RT	#VALUE!	2	5.9	0.099	0.27
										DISGENET	Papillary adenoma	RT	#VALUE!	2	5.9	0.099	0.27
										DISGENET	Adenoma, Basal Cell	RT	#VALUE!	2	5.9	0.099	0.27
										DISGENET	Adenoma, Monomorphic	RT	#VALUE!	2	5.9	0.099	0.27
										DISGENET	Adenoma, Trabecular	RT	#VALUE!	2	5.9	0.099	0.27
									Bottom 1
									MAPK1|ARAF|PTPN11|MAP2K1	Category	Term	RT	Genes	Count	%	P-Value	Benjamini		Sublist	Category	Term	RT	Genes	Count	%	P-Value	Benjamini
										DISGENET	Noonan Syndrome 1	RT	#VALUE!	8	23.5	3.2e-16	6.8e-14			WIKIPATHWAYS	MAPK cascade	RT	#VALUE!	14	41.2	1.7e-24	5.3e-22
										DISGENET	Female Pseudo-Turner Syndrome	RT	#VALUE!	8	23.5	3.2e-16	6.8e-14			WIKIPATHWAYS	MET in type 1 papillary renal cell carcinoma	RT	#VALUE!	15	44.1	8.6e-23	1.4e-20
										DISGENET	Turner Syndrome, Male	RT	#VALUE!	8	23.5	3.2e-16	6.8e-14			WIKIPATHWAYS	Glioblastoma signaling	RT	#VALUE!	16	47.1	1.4e-22	1.5e-20
										DISGENET	Cardiomyopathies	RT	#VALUE!	12	35.3	4.6e-14	3.8e-12			WIKIPATHWAYS	EGFR tyrosine kinase inhibitor resistance	RT	#VALUE!	16	47.1	2.1e-22	1.6e-20
										DISGENET	Cardio-facio-cutaneous syndrome	RT	#VALUE!	8	23.5	4.8e-14	3.8e-12			WIKIPATHWAYS	ErbB signaling	RT	#VALUE!	16	47.1	6.3e-22	4e-20
										DISGENET	Costello syndrome (disorder)	RT	#VALUE!	8	23.5	4.8e-14	3.8e-12			WIKIPATHWAYS	MAPK signaling	RT	#VALUE!	20	58.8	1.8e-21	8.5e-20
										DISGENET	Noonan syndrome-like disorder with loose anagen hair	RT	#VALUE!	8	23.5	4.8e-14	3.8e-12			WIKIPATHWAYS	Non small cell lung cancer	RT	#VALUE!	15	44.1	1.9e-21	8.5e-20
										DISGENET	Noonan-Like Syndrome With Loose Anagen Hair	RT	#VALUE!	8	23.5	4.8e-14	3.8e-12			WIKIPATHWAYS	Endometrial cancer	RT	#VALUE!	14	41.2	2.8e-20	1.1e-18
										DISGENET	LEOPARD Syndrome	RT	#VALUE!	8	23.5	1.6e-13	1.1e-11			WIKIPATHWAYS	Melanoma	RT	#VALUE!	14	41.2	8.4e-20	2.7e-18
										DISGENET	Noonan Syndrome	RT	#VALUE!	8	23.5	3.3e-13	2.1e-11			WIKIPATHWAYS	BDNF TrkB signaling	RT	#VALUE!	12	35.3	8.6e-20	2.7e-18
										DISGENET	Cutaneous Melanoma	RT	#VALUE!	7	20.6	1.7e-09	1e-07			WIKIPATHWAYS	Prolactin signaling	RT	#VALUE!	14	41.2	2.8e-19	7.9e-18
										DISGENET	Adenocarcinoma of lung (disorder)	RT	#VALUE!	10	29.4	5.1e-09	2.7e-07			WIKIPATHWAYS	Hepatitis B infection	RT	#VALUE!	16	47.1	2.2e-18	5.7e-17
										DISGENET	Adenocarcinoma of large intestine	RT	#VALUE!	8	23.5	9.7e-09	4.8e-07			WIKIPATHWAYS	Acute myeloid leukemia	RT	#VALUE!	13	38.2	9.4e-18	2.3e-16
										DISGENET	Non-Small Cell Lung Carcinoma	RT	#VALUE!	9	26.5	1.2e-08	5.5e-07			WIKIPATHWAYS	Hepatocyte growth factor receptor signaling	RT	#VALUE!	11	32.4	2.1e-17	4.8e-16
										DISGENET	ovarian neoplasm	RT	#VALUE!	8	23.5	9.9e-08	4.2e-06			WIKIPATHWAYS	Ras signaling	RT	#VALUE!	16	47.1	4.5e-17	9.4e-16
										DISGENET	Malignant neoplasm of ovary	RT	#VALUE!	8	23.5	1.2e-07	4.6e-06			WIKIPATHWAYS	IL5 signaling	RT	#VALUE!	11	32.4	5.6e-17	1.1e-15
										DISGENET	Lung Neoplasms	RT	#VALUE!	9	26.5	7.3e-07	2.6e-05			WIKIPATHWAYS	Bladder cancer	RT	#VALUE!	11	32.4	1.4e-16	2.5e-15
										DISGENET	Malignant neoplasm of lung	RT	#VALUE!	9	26.5	7.5e-07	2.6e-05			WIKIPATHWAYS	Breast cancer pathway	RT	#VALUE!	15	44.1	1.5e-16	2.7e-15
										DISGENET	Brain Ischemia	RT	#VALUE!	6	17.6	8.1e-07	2.6e-05			WIKIPATHWAYS	Embryonic stem cell pluripotency pathways	RT	#VALUE!	14	41.2	1.6e-16	2.7e-15
										DISGENET	Cerebral Ischemia	RT	#VALUE!	6	17.6	8.1e-07	2.6e-05			WIKIPATHWAYS	EGF EGFR signaling	RT	#VALUE!	15	44.1	2.2e-16	3.4e-15
										DISGENET	Squamous cell carcinoma	RT	#VALUE!	7	20.6	1.4e-06	4.4e-05			WIKIPATHWAYS	MAPK pathway in congenital thyroid cancer	RT	#VALUE!	9	26.5	2.6e-16	4e-15
										DISGENET	Stomach Neoplasms	RT	#VALUE!	9	26.5	1.7e-06	4.8e-05			WIKIPATHWAYS	Nanoparticle mediated activation of receptor signaling	RT	#VALUE!	10	29.4	4e-16	5.8e-15
										DISGENET	Malignant Neoplasms	RT	#VALUE!	7	20.6	1.7e-06	4.8e-05			WIKIPATHWAYS	Brain derived neurotrophic factor BDNF signaling	RT	#VALUE!	14	41.2	1.2e-15	1.7e-14
										DISGENET	Malignant neoplasm of stomach	RT	#VALUE!	9	26.5	1.9e-06	4.9e-05			WIKIPATHWAYS	IL3 signaling	RT	#VALUE!	11	32.4	1.3e-15	1.7e-14
										DISGENET	Uterine Cervical Neoplasm	RT	#VALUE!	5	14.7	3.2e-06	7.5e-05			WIKIPATHWAYS	Kit receptor signaling	RT	#VALUE!	11	32.4	3e-15	3.8e-14
										DISGENET	Liver neoplasms	RT	#VALUE!	7	20.6	3.2e-06	7.5e-05			WIKIPATHWAYS	Oncostatin M signaling	RT	#VALUE!	11	32.4	5.6e-15	6.8e-14
										DISGENET	Malignant neoplasm of liver	RT	#VALUE!	7	20.6	3.2e-06	7.5e-05			WIKIPATHWAYS	Gastrin signaling	RT		13	38.2	6e-15	7e-14
										DISGENET	Thyroid Neoplasm	RT	#VALUE!	5	14.7	4e-06	9.1e-05			WIKIPATHWAYS	IL2 signaling	RT	#VALUE!	10	29.4	7.2e-15	8.1e-14
										DISGENET	melanoma	RT	#VALUE!	8	23.5	6.3e-06	0.00014			WIKIPATHWAYS	PDGF pathway	RT	#VALUE!	10	29.4	1.6e-14	1.7e-13
										DISGENET	Thyroid carcinoma	RT	#VALUE!	5	14.7	8.1e-06	0.00017			WIKIPATHWAYS	B cell receptor signaling	RT	#VALUE!	12	35.3	2.1e-14	2.2e-13
										DISGENET	Malignant neoplasm of kidney	RT	#VALUE!	5	14.7	8.8e-06	0.00018			WIKIPATHWAYS	EPO receptor signaling	RT	#VALUE!	9	26.5	3.1e-14	3.2e-13
										DISGENET	Hepatoma, Novikoff	RT	#VALUE!	6	17.6	1.6e-05	0.0003			WIKIPATHWAYS	Leptin signaling	RT	#VALUE!	11	32.4	6.9e-14	6.8e-13
										DISGENET	Experimental Hepatoma	RT	#VALUE!	6	17.6	1.6e-05	0.0003			WIKIPATHWAYS	PDGFR beta pathway	RT	#VALUE!	9	26.5	8.5e-14	8.1e-13
										DISGENET	Hepatoma, Morris	RT	#VALUE!	6	17.6	1.6e-05	0.0003			WIKIPATHWAYS	Macrophage stimulating protein MSP signaling	RT	#VALUE!	12	35.3	1.3e-13	1.2e-12
										DISGENET	Liver Neoplasms, Experimental	RT	#VALUE!	6	17.6	1.6e-05	0.0003			WIKIPATHWAYS	Androgen receptor network in prostate cancer	RT	#VALUE!	12	35.3	1.4e-13	1.3e-12
										DISGENET	Hereditary Diffuse Gastric Cancer	RT	#VALUE!	8	23.5	1.9e-05	0.00033			WIKIPATHWAYS	miRNA regulation of prostate cancer signaling	RT	#VALUE!	9	26.5	1.6e-13	1.4e-12
										DISGENET	Hemangiosarcoma	RT	#VALUE!	4	11.8	1.9e-05	0.00033			WIKIPATHWAYS	Inhibition of exosome biogenesis and secretion by Manumycin A in CRPC cells	RT	#VALUE!	8	23.5	2.1e-13	1.8e-12
										DISGENET	Nevus Sebaceus of Jadassohn	RT	#VALUE!	3	8.8	2.6e-05	0.00038			WIKIPATHWAYS	Serotonin receptor 2 and ELK SRF GATA4 signaling	RT	#VALUE!	8	23.5	5.1e-13	4.2e-12
										DISGENET	Linear Verrucous Epidermal Nevus	RT	#VALUE!	3	8.8	2.6e-05	0.00038			WIKIPATHWAYS	TNF alpha signaling	RT	#VALUE!	11	32.4	7.3e-13	5.8e-12
										DISGENET	Verrucous epidermal nevus	RT	#VALUE!	3	8.8	2.6e-05	0.00038			WIKIPATHWAYS	Pancreatic adenocarcinoma pathway	RT	#VALUE!	11	32.4	7.3e-13	5.8e-12
										DISGENET	Nevus sebaceous	RT	#VALUE!	3	8.8	2.6e-05	0.00038			WIKIPATHWAYS	RAC1 PAK1 p38 MMP2 pathway	RT	#VALUE!	10	29.4	2.6e-12	2e-11
										DISGENET	Organoid Nevus Phakomatosis	RT	#VALUE!	3	8.8	2.6e-05	0.00038			WIKIPATHWAYS	IL11 signaling	RT	#VALUE!	9	26.5	3.4e-12	2.5e-11
										DISGENET	Inflammatory linear verrucous epidermal nevus	RT	#VALUE!	3	8.8	2.6e-05	0.00038			WIKIPATHWAYS	Envelope proteins and their potential roles in EDMD physiopathology	RT	#VALUE!	9	26.5	4.9e-12	3.6e-11
										DISGENET	Neoplasm Metastasis	RT	#VALUE!	7	20.6	3.6e-05	0.00052			WIKIPATHWAYS	T cell receptor signaling	RT	#VALUE!	10	29.4	6.5e-12	4.7e-11
										DISGENET	Neoplasms, Experimental	RT	#VALUE!	5	14.7	4.1e-05	0.00057			WIKIPATHWAYS	Cancer pathways	RT	#VALUE!	17	50	1e-11	7.1e-11
										DISGENET	Carcinoma of lung	RT	#VALUE!	4	11.8	4.1e-05	0.00057			WIKIPATHWAYS	Insulin signaling	RT	#VALUE!	12	35.3	1e-11	7.1e-11
										DISGENET	Neoplastic Cell Transformation	RT	#VALUE!	6	17.6	5.1e-05	0.00066			WIKIPATHWAYS	Fragile X syndrome	RT	#VALUE!	11	32.4	1.8e-11	1.2e-10
										DISGENET	Penile Neoplasms	RT	#VALUE!	3	8.8	5.2e-05	0.00066			WIKIPATHWAYS	ERK pathway in Huntington 39 s disease	RT	#VALUE!	7	20.6	2.6e-11	1.7e-10
										DISGENET	Malignant tumor of cervix	RT	#VALUE!	3	8.8	5.2e-05	0.00066			WIKIPATHWAYS	T cell activation SARS CoV 2	RT	#VALUE!	10	29.4	2.9e-11	1.9e-10
										DISGENET	Malignant neoplasm of penis	RT	#VALUE!	3	8.8	5.2e-05	0.00066			WIKIPATHWAYS	Kisspeptin kisspeptin receptor system in the ovary	RT	#VALUE!	8	23.5	9.6e-11	6.1e-10
										DISGENET	Cholangiocarcinoma	RT	#VALUE!	4	11.8	6e-05	0.00075			WIKIPATHWAYS	Regulation of actin cytoskeleton	RT	#VALUE!	11	32.4	1.4e-10	8.9e-10
										DISGENET	Sezary Syndrome	RT	#VALUE!	4	11.8	6.7e-05	0.00082			WIKIPATHWAYS	PI3K Akt signaling	RT	#VALUE!	14	41.2	1.5e-10	8.9e-10
										DISGENET	Neoplasm of uncertain or unknown behavior of ovary	RT	#VALUE!	4	11.8	8.3e-05	0.00096			WIKIPATHWAYS	IL6 signaling	RT	#VALUE!	8	23.5	2e-10	1.2e-09
										DISGENET	Malignant neoplasm of thyroid	RT	#VALUE!	3	8.8	8.6e-05	0.00096			WIKIPATHWAYS	Chromosomal and microsatellite instability in colorectal cancer	RT	#VALUE!	9	26.5	2.4e-10	1.4e-09
										DISGENET	Follicular thyroid carcinoma	RT	#VALUE!	3	8.8	8.6e-05	0.00096			WIKIPATHWAYS	Pleural mesothelioma	RT	#VALUE!	15	44.1	2.7e-10	1.5e-09
										DISGENET	NEVUS, EPIDERMAL (disorder)	RT	#VALUE!	3	8.8	8.6e-05	0.00096			WIKIPATHWAYS	Relationship between inflammation COX 2 and EGFR	RT	#VALUE!	7	20.6	3.6e-10	2e-09
										DISGENET	Cervix carcinoma	RT	#VALUE!	3	8.8	8.6e-05	0.00096			WIKIPATHWAYS	Chemokine signaling	RT	#VALUE!	11	32.4	3.7e-10	2.1e-09
										DISGENET	Ovarian Carcinoma	RT	#VALUE!	4	11.8	9.2e-05	0.001			WIKIPATHWAYS	Focal adhesion PI3K Akt mTOR signaling	RT	#VALUE!	13	38.2	6e-10	3.3e-09
										DISGENET	Malignant tumor of colon	RT	#VALUE!	6	17.6	9.6e-05	0.001			WIKIPATHWAYS	Thyroid stimulating hormone TSH signaling	RT	#VALUE!	8	23.5	1.8e-09	9.6e-09
										DISGENET	Anaplastic carcinoma	RT	#VALUE!	6	17.6	0.00011	0.0011			WIKIPATHWAYS	Alpha 6 beta 4 signaling	RT	#VALUE!	7	20.6	2.2e-09	1.2e-08
										DISGENET	Undifferentiated carcinoma	RT	#VALUE!	6	17.6	0.00011	0.0011			WIKIPATHWAYS	Focal adhesion	RT	#VALUE!	11	32.4	2.3e-09	1.2e-08
										DISGENET	Carcinomatosis	RT	#VALUE!	6	17.6	0.00011	0.0011			WIKIPATHWAYS	Integrin mediated cell adhesion	RT	#VALUE!	9	26.5	3.6e-09	1.8e-08
										DISGENET	Carcinoma, Spindle-Cell	RT	#VALUE!	6	17.6	0.00011	0.0011			WIKIPATHWAYS	Host pathogen interaction of human coronaviruses MAPK signaling	RT	#VALUE!	7	20.6	3.8e-09	1.9e-08
										DISGENET	Carcinoma	RT	#VALUE!	6	17.6	0.00011	0.0011			WIKIPATHWAYS	IL9 signaling	RT	#VALUE!	6	17.6	3.9e-09	1.9e-08
										DISGENET	Glioma	RT	#VALUE!	5	14.7	0.00012	0.0012			WIKIPATHWAYS	AGE RAGE pathway	RT	#VALUE!	8	23.5	4.5e-09	2.2e-08
										DISGENET	Head and Neck Neoplasms	RT	#VALUE!	4	11.8	0.00012	0.0012			WIKIPATHWAYS	Epithelial to mesenchymal transition in colorectal cancer	RT	#VALUE!	10	29.4	7e-09	3.3e-08
										DISGENET	Leopard Syndrome 1	RT	#VALUE!	3	8.8	0.00013	0.0012			WIKIPATHWAYS	DNA damage response only ATM dependent	RT	#VALUE!	9	26.5	7e-09	3.3e-08
										DISGENET	Carcinoma in situ of uterine cervix	RT	#VALUE!	3	8.8	0.00013	0.0012			WIKIPATHWAYS	Aryl hydrocarbon receptor pathway	RT	#VALUE!	7	20.6	1.8e-08	8.4e-08
										DISGENET	Hemimegalencephaly	RT	#VALUE!	3	8.8	0.00013	0.0012			WIKIPATHWAYS	Polycystic kidney disease pathway	RT	#VALUE!	8	23.5	2.7e-08	1.3e-07
										DISGENET	Breast Carcinoma	RT	#VALUE!	9	26.5	0.00013	0.0012			WIKIPATHWAYS	Angiopoietin like protein 8 regulatory pathway	RT	#VALUE!	9	26.5	2.8e-08	1.3e-07
										DISGENET	Thyroid Gland Follicular Adenoma	RT	#VALUE!	4	11.8	0.00015	0.0013			WIKIPATHWAYS	IL4 signaling	RT	#VALUE!	7	20.6	3e-08	1.3e-07
										DISGENET	Pilomyxoid astrocytoma	RT	#VALUE!	3	8.8	0.00018	0.0016			WIKIPATHWAYS	4 hydroxytamoxifen dexamethasone and retinoic acids regulation of p27 expression	RT	#VALUE!	6	17.6	3.3e-08	1.4e-07
										DISGENET	Brain Neoplasms	RT	#VALUE!	4	11.8	0.0002	0.0018			WIKIPATHWAYS	Alzheimer 39 s disease	RT	#VALUE!	11	32.4	3.4e-08	1.5e-07
										DISGENET	Kidney Neoplasm	RT	#VALUE!	4	11.8	0.00022	0.0019			WIKIPATHWAYS	Netrin UNC5B signaling	RT	#VALUE!	7	20.6	3.8e-08	1.6e-07
										DISGENET	Neoplasm of uncertain or unknown behavior of breast	RT	#VALUE!	4	11.8	0.00024	0.002			WIKIPATHWAYS	Alzheimer 39 s disease and miRNA effects	RT	#VALUE!	11	32.4	4.1e-08	1.7e-07
										DISGENET	Breast adenocarcinoma	RT	#VALUE!	4	11.8	0.00024	0.002			WIKIPATHWAYS	Thyroid hormones production and peripheral downstream signaling effects	RT	#VALUE!	8	23.5	5.1e-08	2.1e-07
										DISGENET	Malignant Head and Neck Neoplasm	RT	#VALUE!	4	11.8	0.00029	0.0024			WIKIPATHWAYS	T cell antigen receptor TCR pathway during Staphylococcus aureus infection	RT	#VALUE!	7	20.6	1.1e-07	4.6e-07
										DISGENET	Malignant neoplasm of gallbladder	RT	#VALUE!	3	8.8	0.00047	0.0038			WIKIPATHWAYS	4p16 3 copy number variation	RT	#VALUE!	6	17.6	1.2e-07	4.9e-07
										DISGENET	gallbladder neoplasm	RT	#VALUE!	3	8.8	0.00047	0.0038			WIKIPATHWAYS	Physico chemical features and toxicity associated pathways	RT	#VALUE!	7	20.6	1.6e-07	6.6e-07
										DISGENET	Squamous cell carcinoma of the head and neck	RT	#VALUE!	4	11.8	0.00048	0.0038			WIKIPATHWAYS	Serotonin HTR1 group and FOS pathway	RT	#VALUE!	6	17.6	2.6e-07	1e-06
										DISGENET	Polyarthritis, Juvenile, Rheumatoid Factor Negative	RT	#VALUE!	5	14.7	0.00058	0.0044			WIKIPATHWAYS	VEGFA VEGFR2 signaling	RT	#VALUE!	12	35.3	3.7e-07	1.4e-06
										DISGENET	Juvenile arthritis	RT	#VALUE!	5	14.7	0.00058	0.0044			WIKIPATHWAYS	Thymic stromal lymphopoietin TSLP signaling	RT	#VALUE!	6	17.6	3.9e-07	1.5e-06
										DISGENET	Juvenile psoriatic arthritis	RT	#VALUE!	5	14.7	0.00058	0.0044			WIKIPATHWAYS	Common pathways underlying drug addiction	RT	#VALUE!	6	17.6	4.4e-07	1.7e-06
										DISGENET	Polyarthritis, Juvenile, Rheumatoid Factor Positive	RT	#VALUE!	5	14.7	0.00058	0.0044			WIKIPATHWAYS	TCA cycle nutrient use and invasiveness of ovarian cancer	RT	#VALUE!	4	11.8	5.3e-07	2e-06
										DISGENET	Juvenile-Onset Still Disease	RT	#VALUE!	5	14.7	0.00065	0.0049			WIKIPATHWAYS	TGF beta signaling pathway	RT	#VALUE!	8	23.5	5.7e-07	2.1e-06
										DISGENET	Mammary Neoplasms, Human	RT	#VALUE!	8	23.5	0.00072	0.0053			WIKIPATHWAYS	Serotonin receptor 4 6 7 and NR3C signaling	RT	#VALUE!	5	14.7	7e-07	2.6e-06
										DISGENET	Mammary Carcinoma, Human	RT	#VALUE!	8	23.5	0.00072	0.0053			WIKIPATHWAYS	IL7 signaling	RT	#VALUE!	5	14.7	8.8e-07	3.2e-06
										DISGENET	Mammary Neoplasms	RT	#VALUE!	8	23.5	0.00074	0.0053			WIKIPATHWAYS	Pilocytic astrocytoma	RT	#VALUE!	4	11.8	1.1e-06	3.8e-06
										DISGENET	T-Cell Lymphoma	RT	#VALUE!	3	8.8	0.001	0.0072			WIKIPATHWAYS	GNAQ pathways in port wine stain	RT	#VALUE!	5	14.7	1.1e-06	3.9e-06
										DISGENET	Colonic Neoplasms	RT	#VALUE!	5	14.7	0.001	0.0072			WIKIPATHWAYS	NRP1 triggered signaling in pancreatic cancer	RT	#VALUE!	6	17.6	1.6e-06	5.7e-06
										DISGENET	Myocardial Diseases, Secondary	RT	#VALUE!	4	11.8	0.0011	0.0076			WIKIPATHWAYS	Hepatitis C and hepatocellular carcinoma	RT	#VALUE!	6	17.6	2.1e-06	7.5e-06
										DISGENET	Cardiomyopathies, Primary	RT	#VALUE!	4	11.8	0.0011	0.0076			WIKIPATHWAYS	Thyroxine thyroid hormone production	RT	#VALUE!	5	14.7	2.3e-06	7.8e-06
										DISGENET	Malignant Glioma	RT	#VALUE!	4	11.8	0.0012	0.0078			WIKIPATHWAYS	Thermogenesis	RT	#VALUE!	7	20.6	3.1e-06	1.1e-05
										DISGENET	mixed gliomas	RT	#VALUE!	4	11.8	0.0012	0.0078			WIKIPATHWAYS	FGFR3 signaling in chondrocyte proliferation and terminal differentiation	RT	#VALUE!	5	14.7	3.1e-06	1.1e-05
										DISGENET	Adrenocortical carcinoma	RT	#VALUE!	3	8.8	0.0013	0.0086			WIKIPATHWAYS	Extracellular vesicle mediated signaling in recipient cells	RT	#VALUE!	5	14.7	4.2e-06	1.4e-05
										DISGENET	Pancreatic carcinoma	RT	#VALUE!	3	8.8	0.0014	0.0095			WIKIPATHWAYS	Head and neck squamous cell carcinoma	RT	#VALUE!	6	17.6	8.6e-06	2.8e-05
										DISGENET	Leukemia, Myelocytic, Acute	RT	#VALUE!	5	14.7	0.0016	0.011			WIKIPATHWAYS	Non genomic actions of 1 25 dihydroxyvitamin D3	RT	#VALUE!	6	17.6	9.2e-06	3e-05
										DISGENET	Sarcoma	RT	#VALUE!	3	8.8	0.0018	0.011			WIKIPATHWAYS	Orexin receptor pathway	RT	#VALUE!	6	17.6	2e-05	6.5e-05
										DISGENET	Malignant neoplasm of prostate	RT	#VALUE!	8	23.5	0.0018	0.012			WIKIPATHWAYS	Translation inhibitors in chronically activated PDGFRA cells	RT	#VALUE!	5	14.7	2.8e-05	8.8e-05
										DISGENET	Prostatic Neoplasms	RT	#VALUE!	8	23.5	0.0018	0.012			WIKIPATHWAYS	Interleukin 1 IL 1 structural pathway	RT	#VALUE!	5	14.7	3.5e-05	0.00011
										DISGENET	Neoplasm Invasiveness	RT	#VALUE!	5	14.7	0.0021	0.013			WIKIPATHWAYS	RANKL RANK signaling	RT	#VALUE!	5	14.7	3.8e-05	0.00012
										DISGENET	Papillary thyroid carcinoma	RT	#VALUE!	4	11.8	0.0021	0.013			WIKIPATHWAYS	Synaptic signaling associated with autism spectrum disorder	RT	#VALUE!	5	14.7	4.2e-05	0.00013
										DISGENET	Cancer of Head	RT	#VALUE!	3	8.8	0.0023	0.014			WIKIPATHWAYS	MicroRNAs in cardiomyocyte hypertrophy	RT	#VALUE!	6	17.6	4.5e-05	0.00014
										DISGENET	Intrahepatic Cholangiocarcinoma	RT	#VALUE!	3	8.8	0.0023	0.014			WIKIPATHWAYS	IL1 signaling	RT	#VALUE!	5	14.7	5.2e-05	0.00016
										DISGENET	Upper Aerodigestive Tract Neoplasms	RT	#VALUE!	3	8.8	0.0023	0.014			WIKIPATHWAYS	Cardiac hypertrophic response	RT	#VALUE!	5	14.7	5.6e-05	0.00017
										DISGENET	Head Neoplasms	RT	#VALUE!	3	8.8	0.0023	0.014			WIKIPATHWAYS	Estrogen signaling	RT	#VALUE!	4	11.8	9e-05	0.00027
										DISGENET	Extrahepatic Cholangiocarcinoma	RT	#VALUE!	3	8.8	0.0023	0.014			WIKIPATHWAYS	Kallmann syndrome	RT	#VALUE!	4	11.8	0.0001	0.0003
										DISGENET	Cancer of Neck	RT	#VALUE!	3	8.8	0.0025	0.015			WIKIPATHWAYS	Growth factors and hormones in beta cell proliferation	RT	#VALUE!	4	11.8	0.00013	0.00038
										DISGENET	Neck Neoplasms	RT	#VALUE!	3	8.8	0.0025	0.015			WIKIPATHWAYS	Regulatory circuits of STAT3 signaling	RT	#VALUE!	5	14.7	0.00022	0.00064
										DISGENET	Malignant neoplasm of breast	RT	#VALUE!	10	29.4	0.0031	0.017			WIKIPATHWAYS	Cardiomyocyte signaling converging on titin	RT	#VALUE!	4	11.8	0.00027	0.00078
										DISGENET	Female sterility	RT	#VALUE!	3	8.8	0.0031	0.017			WIKIPATHWAYS	JAK STAT signaling in the regulation of beta cells	RT	#VALUE!	4	11.8	0.0003	0.00084
										DISGENET	Female infertility	RT	#VALUE!	3	8.8	0.0031	0.017			WIKIPATHWAYS	TNF related weak inducer of apoptosis TWEAK signaling	RT	#VALUE!	4	11.8	0.00041	0.0012
										DISGENET	Subfertility, Female	RT	#VALUE!	3	8.8	0.0031	0.017			WIKIPATHWAYS	Corticotropin releasing hormone signaling	RT	#VALUE!	5	14.7	0.00042	0.0012
										DISGENET	Sterility, Postpartum	RT	#VALUE!	3	8.8	0.0031	0.017			WIKIPATHWAYS	Toll like receptor signaling	RT	#VALUE!	5	14.7	0.00064	0.0018
										DISGENET	Pancreatic Neoplasm	RT	#VALUE!	4	11.8	0.0032	0.018			WIKIPATHWAYS	NF1 copy number variation syndrome	RT	#VALUE!	5	14.7	0.00079	0.0022
										DISGENET	Liver carcinoma	RT	#VALUE!	7	20.6	0.0034	0.018			WIKIPATHWAYS	IL26 signaling	RT	#VALUE!	4	11.8	0.00082	0.0022
										DISGENET	Malignant neoplasm of pancreas	RT	#VALUE!	4	11.8	0.0034	0.018			WIKIPATHWAYS	5q35 copy number variation	RT	#VALUE!	5	14.7	0.00085	0.0023
										DISGENET	Cholestasis, Extrahepatic	RT	#VALUE!	3	8.8	0.0041	0.022			WIKIPATHWAYS	Senescence associated secretory phenotype SASP	RT	#VALUE!	5	14.7	0.00091	0.0024
										DISGENET	Condition, Preneoplastic	RT	#VALUE!	4	11.8	0.0042	0.022			WIKIPATHWAYS	Osteoarthritic chondrocyte hypertrophy	RT	#VALUE!	4	11.8	0.00093	0.0025
										DISGENET	Precancerous Conditions	RT	#VALUE!	4	11.8	0.0042	0.022			WIKIPATHWAYS	RalA downstream regulated genes	RT	#VALUE!	3	8.8	0.00094	0.0025
										DISGENET	Carcinoma, Granular Cell	RT	#VALUE!	4	11.8	0.0049	0.025			WIKIPATHWAYS	Osteopontin signaling	RT	#VALUE!	3	8.8	0.0011	0.0029
										DISGENET	Adenocarcinoma, Oxyphilic	RT	#VALUE!	4	11.8	0.0049	0.025			WIKIPATHWAYS	MFAP5 mediated ovarian cancer cell motility and invasiveness	RT	#VALUE!	3	8.8	0.0011	0.0029
										DISGENET	Adenocarcinoma, Tubular	RT	#VALUE!	4	11.8	0.0049	0.025			WIKIPATHWAYS	Hippo Merlin signaling dysregulation	RT	#VALUE!	5	14.7	0.0012	0.003
										DISGENET	Adenocarcinoma, Basal Cell	RT	#VALUE!	4	11.8	0.0049	0.025			WIKIPATHWAYS	TGF beta receptor signaling	RT	#VALUE!	4	11.8	0.0012	0.0031
										DISGENET	Adenocarcinoma	RT	#VALUE!	4	11.8	0.0049	0.025			WIKIPATHWAYS	TGF beta receptor signaling in skeletal dysplasias	RT	#VALUE!	4	11.8	0.0015	0.0038
										DISGENET	Carcinoma, Cribriform	RT	#VALUE!	4	11.8	0.0049	0.025			WIKIPATHWAYS	Pathways affected in adenoid cystic carcinoma	RT	#VALUE!	4	11.8	0.002	0.005
										DISGENET	Malignant neoplasm of brain	RT	#VALUE!	3	8.8	0.0057	0.029			WIKIPATHWAYS	MFAP5 effect on permeability and motility of endothelial cells via cytoskeleton rearrangement	RT	#VALUE!	3	8.8	0.0022	0.0054
										DISGENET	Hairy Cell Leukemia	RT	#VALUE!	2	5.9	0.006	0.03			WIKIPATHWAYS	Urotensin II mediated signaling	RT	#VALUE!	4	11.8	0.0024	0.0058
										DISGENET	RAS-ASSOCIATED AUTOIMMUNE LEUKOPROLIFERATIVE DISORDER	RT	#VALUE!	2	5.9	0.006	0.03			WIKIPATHWAYS	BMP signaling in eyelid development	RT	#VALUE!	3	8.8	0.0027	0.0065
										DISGENET	Lymphoma	RT	#VALUE!	3	8.8	0.0063	0.031			WIKIPATHWAYS	Autophagy in pancreatic ductal adenocarcinoma	RT	#VALUE!	3	8.8	0.0027	0.0065
										DISGENET	Multiple Myeloma	RT	#VALUE!	3	8.8	0.0069	0.034			WIKIPATHWAYS	17p13 3 YWHAE copy number variation	RT	#VALUE!	3	8.8	0.0029	0.0071
										DISGENET	Bladder Neoplasm	RT	#VALUE!	4	11.8	0.0082	0.04			WIKIPATHWAYS	Physiological and pathological hypertrophy of the heart	RT	#VALUE!	3	8.8	0.0038	0.0091
										DISGENET	Malignant neoplasm of urinary bladder	RT	#VALUE!	4	11.8	0.0083	0.04			WIKIPATHWAYS	Follicle stimulating hormone FSH signaling	RT	#VALUE!	3	8.8	0.0038	0.0091
										DISGENET	Animal Mammary Neoplasms	RT	#VALUE!	4	11.8	0.0085	0.04			WIKIPATHWAYS	Clear cell renal cell carcinoma pathways	RT	#VALUE!	4	11.8	0.0043	0.01
										DISGENET	Mammary Carcinoma, Animal	RT	#VALUE!	4	11.8	0.0085	0.04			WIKIPATHWAYS	Acute viral myocarditis	RT	#VALUE!	4	11.8	0.0043	0.01
										DISGENET	Osteosarcoma	RT	#VALUE!	3	8.8	0.0086	0.04			WIKIPATHWAYS	IL19 signaling	RT	#VALUE!	3	8.8	0.0052	0.012
										DISGENET	Neuroblastoma	RT	#VALUE!	3	8.8	0.0086	0.04			WIKIPATHWAYS	Apoptosis modulation and signaling	RT	#VALUE!	4	11.8	0.0053	0.012
										DISGENET	Colorectal Neoplasms	RT	#VALUE!	5	14.7	0.0088	0.041			WIKIPATHWAYS	Regucalcin in proximal tubule epithelial kidney cells	RT	#VALUE!	3	8.8	0.0068	0.015
										DISGENET	GIANT PIGMENTED HAIRY NEVUS	RT	#VALUE!	2	5.9	0.0089	0.041			WIKIPATHWAYS	IL17 signaling	RT	#VALUE!	3	8.8	0.0068	0.015
										DISGENET	Mammary Neoplasms, Experimental	RT	#VALUE!	4	11.8	0.011	0.049			WIKIPATHWAYS	Prion disease pathway	RT	#VALUE!	3	8.8	0.0068	0.015
										DISGENET	Mouth Neoplasms	RT	#VALUE!	3	8.8	0.011	0.05			WIKIPATHWAYS	PI3K AKT mTOR signaling and therapeutic opportunities in prostate cancer	RT	#VALUE!	3	8.8	0.0068	0.015
										DISGENET	Malignant neoplasm of mouth	RT	#VALUE!	3	8.8	0.011	0.05			WIKIPATHWAYS	CAMKK2 pathway	RT	#VALUE!	3	8.8	0.0072	0.016
										DISGENET	leukemia	RT	#VALUE!	3	8.8	0.012	0.052			WIKIPATHWAYS	Endothelin pathways	RT	#VALUE!	3	8.8	0.0072	0.016
										DISGENET	Melanocytic nevus	RT	#VALUE!	2	5.9	0.012	0.052			WIKIPATHWAYS	p38 MAPK signaling	RT	#VALUE!	3	8.8	0.0081	0.018
										DISGENET	Thymus Neoplasms	RT	#VALUE!	2	5.9	0.012	0.052			WIKIPATHWAYS	Cell cycle	RT	#VALUE!	4	11.8	0.011	0.024
										DISGENET	Nevus, Keratinocytic, Nonepidermolytic	RT	#VALUE!	2	5.9	0.012	0.052			WIKIPATHWAYS	Spinal cord injury	RT	#VALUE!	4	11.8	0.011	0.024
										DISGENET	Disease Exacerbation	RT	#VALUE!	4	11.8	0.013	0.055			WIKIPATHWAYS	TROP2 regulatory signaling	RT	#VALUE!	3	8.8	0.013	0.028
										DISGENET	THYROID CANCER, NONMEDULLARY, 2	RT	#VALUE!	2	5.9	0.015	0.064			WIKIPATHWAYS	Photodynamic therapy induced AP 1 survival signaling	RT	#VALUE!	3	8.8	0.017	0.036
										DISGENET	Streptococcal pneumonia	RT	#VALUE!	2	5.9	0.018	0.075			WIKIPATHWAYS	Neuroinflammation and glutamatergic signaling	RT	#VALUE!	4	11.8	0.017	0.036
										DISGENET	Leukocytosis	RT	#VALUE!	2	5.9	0.018	0.075			WIKIPATHWAYS	Interferon type I signaling	RT	#VALUE!	3	8.8	0.018	0.039
										DISGENET	Pleocytosis	RT	#VALUE!	2	5.9	0.018	0.075			WIKIPATHWAYS	8p23 1 copy number variation syndrome	RT	#VALUE!	3	8.8	0.019	0.04
										DISGENET	CEROID LIPOFUSCINOSIS, NEURONAL, 6	RT	#VALUE!	2	5.9	0.018	0.075			WIKIPATHWAYS	IL18 signaling	RT	#VALUE!	3	8.8	0.02	0.041
										DISGENET	Rectal Neoplasms	RT	#VALUE!	2	5.9	0.021	0.085			WIKIPATHWAYS	Myometrial relaxation and contraction pathways	RT	#VALUE!	4	11.8	0.022	0.046
										DISGENET	Thymic Carcinoma	RT	#VALUE!	2	5.9	0.021	0.085			WIKIPATHWAYS	Sudden infant death syndrome SIDS susceptibility pathways	RT	#VALUE!	4	11.8	0.024	0.049
										DISGENET	Rectal Carcinoma	RT	#VALUE!	2	5.9	0.021	0.085			WIKIPATHWAYS	Th17 cell differentiation pathway	RT	#VALUE!	3	8.8	0.03	0.061
										DISGENET	Thyroid cancer, follicular	RT	#VALUE!	2	5.9	0.021	0.085			WIKIPATHWAYS	Axon guidance	RT	#VALUE!	3	8.8	0.032	0.064
										DISGENET	Leukemia, Megakaryoblastic, of Down Syndrome	RT	#VALUE!	2	5.9	0.024	0.096			WIKIPATHWAYS	Burn wound healing	RT	#VALUE!	3	8.8	0.034	0.069
										DISGENET	Hyperalgesia, Secondary	RT	#VALUE!	3	8.8	0.026	0.1			WIKIPATHWAYS	Ethanol metabolism production of ROS by CYP2E1	RT	#VALUE!	2	5.9	0.034	0.069
										DISGENET	Hyperalgesia	RT	#VALUE!	3	8.8	0.026	0.1			WIKIPATHWAYS	TCA cycle in senescence	RT	#VALUE!	2	5.9	0.038	0.076
										DISGENET	Tactile Allodynia	RT	#VALUE!	3	8.8	0.026	0.1			WIKIPATHWAYS	Mammary gland development pathway Involution Stage 4 of 4	RT	#VALUE!	2	5.9	0.038	0.076
										DISGENET	Hyperalgesia, Thermal	RT	#VALUE!	3	8.8	0.026	0.1			WIKIPATHWAYS	NPHP1 deletion syndrome	RT	#VALUE!	2	5.9	0.042	0.083
										DISGENET	Allodynia	RT	#VALUE!	3	8.8	0.026	0.1			WIKIPATHWAYS	Androgen receptor signaling	RT	#VALUE!	3	8.8	0.045	0.087
										DISGENET	Hyperalgesia, Primary	RT	#VALUE!	3	8.8	0.026	0.1			WIKIPATHWAYS	Bile acid synthesis and enterohepatic circulation	RT	#VALUE!	2	5.9	0.046	0.088
										DISGENET	Mechanical Allodynia	RT	#VALUE!	3	8.8	0.026	0.1			WIKIPATHWAYS	MAPK and NFkB signaling inhibited by Yersinia YopJ	RT	#VALUE!	2	5.9	0.046	0.088
										DISGENET	Pancreatic carcinoma, familial	RT	#VALUE!	2	5.9	0.027	0.1			WIKIPATHWAYS	G protein signaling	RT	#VALUE!	3	8.8	0.048	0.093
										DISGENET	Liver Diseases, Parasitic	RT	#VALUE!	2	5.9	0.027	0.1			WIKIPATHWAYS	Estrogen receptor pathway	RT	#VALUE!	2	5.9	0.049	0.094
										DISGENET	Nasopharyngeal Neoplasms	RT	#VALUE!	2	5.9	0.027	0.1			WIKIPATHWAYS	RIOK1 and RIOK2 in EGFR and PI3K mediated tumorigenesis	RT	#VALUE!	2	5.9	0.057	0.11
										DISGENET	Diabetes Mellitus, Non-Insulin-Dependent	RT	#VALUE!	4	11.8	0.028	0.1			WIKIPATHWAYS	TGF beta signaling in thyroid cells for epithelial mesenchymal transition	RT	#VALUE!	2	5.9	0.064	0.12
										DISGENET	Head and Neck Carcinoma	RT	#VALUE!	2	5.9	0.03	0.11			WIKIPATHWAYS	Leptin insulin signaling overlap	RT	#VALUE!	2	5.9	0.064	0.12
										DISGENET	Atrophic	RT	#VALUE!	2	5.9	0.03	0.11			WIKIPATHWAYS	Congenital generalized lipodystrophy	RT	#VALUE!	2	5.9	0.068	0.13
										DISGENET	Papilloma, Squamous Cell	RT	#VALUE!	2	5.9	0.035	0.13			WIKIPATHWAYS	HDAC6 interactions in the central nervous system	RT	#VALUE!	3	8.8	0.07	0.13
										DISGENET	Papilloma	RT	#VALUE!	2	5.9	0.035	0.13			WIKIPATHWAYS	Lipid metabolism in senescent cells	RT	#VALUE!	2	5.9	0.075	0.14
										DISGENET	Papillomatosis	RT	#VALUE!	2	5.9	0.035	0.13			WIKIPATHWAYS	Imatinib and chronic myeloid leukemia	RT	#VALUE!	2	5.9	0.075	0.14
										DISGENET	Trigeminal Neuralgia	RT	#VALUE!	2	5.9	0.035	0.13			WIKIPATHWAYS	Extracellular vesicles in the crosstalk of cardiac cells	RT	#VALUE!	2	5.9	0.079	0.14
										DISGENET	Secondary Trigeminal Neuralgia	RT	#VALUE!	2	5.9	0.035	0.13			WIKIPATHWAYS	Type II diabetes mellitus	RT	#VALUE!	2	5.9	0.079	0.14
										DISGENET	B-Cell Lymphomas	RT	#VALUE!	2	5.9	0.035	0.13			WIKIPATHWAYS	22q11 2 copy number variation syndrome	RT	#VALUE!	3	8.8	0.085	0.15
										DISGENET	Trigeminal Neuralgia, Idiopathic	RT	#VALUE!	2	5.9	0.035	0.13			WIKIPATHWAYS	Cancer immunotherapy by PD 1 blockade	RT	#VALUE!	2	5.9	0.086	0.15
										DISGENET	Adenoid Cystic Carcinoma	RT	#VALUE!	3	8.8	0.036	0.13			WIKIPATHWAYS	Ebola virus infection in host	RT	#VALUE!	3	8.8	0.089	0.16
										DISGENET	Benign tumor of pancreas	RT	#VALUE!	2	5.9	0.038	0.14			WIKIPATHWAYS	Hippocampal synaptogenesis and neurogenesis	RT	#VALUE!	2	5.9	0.089	0.16
										DISGENET	Carcinogenesis	RT	#VALUE!	2	5.9	0.038	0.14			WIKIPATHWAYS	Hypothesized pathways in pathogenesis of cardiovascular disease	RT	#VALUE!	2	5.9	0.093	0.16
										DISGENET	Diabetes Mellitus, Experimental	RT	#VALUE!	3	8.8	0.041	0.14			WIKIPATHWAYS	S1P receptor signal transduction	RT	#VALUE!	2	5.9	0.093	0.16
										DISGENET	Streptozotocin Diabetes	RT	#VALUE!	3	8.8	0.041	0.14			WIKIPATHWAYS	Measles virus infection	RT	#VALUE!	3	8.8	0.098	0.17
										DISGENET	Alloxan Diabetes	RT	#VALUE!	3	8.8	0.041	0.14
										DISGENET	Malignant mesothelioma	RT	#VALUE!	3	8.8	0.042	0.14
										DISGENET	gliosarcoma	RT	#VALUE!	2	5.9	0.047	0.16
										DISGENET	Gliosis	RT	#VALUE!	2	5.9	0.05	0.17
										DISGENET	Astrocytosis	RT	#VALUE!	2	5.9	0.05	0.17
										DISGENET	Hypertrophy	RT	#VALUE!	2	5.9	0.053	0.18
										DISGENET	Acute Myeloid Leukemia (AML-M2)	RT	#VALUE!	3	8.8	0.053	0.18
										DISGENET	Acute Myeloid Leukemia, M1	RT	#VALUE!	3	8.8	0.053	0.18
										DISGENET	Juvenile Myelomonocytic Leukemia	RT	#VALUE!	2	5.9	0.055	0.18
										DISGENET	Adenocarcinoma of prostate	RT	#VALUE!	2	5.9	0.058	0.19
										DISGENET	Stomach Carcinoma	RT	#VALUE!	2	5.9	0.061	0.2
										DISGENET	Granulomatous Slack Skin	RT	#VALUE!	2	5.9	0.064	0.21
										DISGENET	Splenomegaly	RT	#VALUE!	2	5.9	0.064	0.21
										DISGENET	Nasopharyngeal carcinoma	RT	#VALUE!	2	5.9	0.064	0.21
										DISGENET	Lymphoma, T-Cell, Cutaneous	RT	#VALUE!	2	5.9	0.067	0.22
										DISGENET	Severe Sepsis	RT	#VALUE!	2	5.9	0.069	0.22
										DISGENET	Sepsis	RT	#VALUE!	2	5.9	0.069	0.22
										DISGENET	Septicemia	RT	#VALUE!	2	5.9	0.069	0.22
										DISGENET	Pyemia	RT	#VALUE!	2	5.9	0.069	0.22
										DISGENET	Pilocytic Astrocytoma	RT	#VALUE!	2	5.9	0.072	0.22
										DISGENET	Diffuse Astrocytoma	RT	#VALUE!	2	5.9	0.072	0.22
										DISGENET	Subependymal Giant Cell Astrocytoma	RT	#VALUE!	2	5.9	0.072	0.22
										DISGENET	Grade I Astrocytoma	RT	#VALUE!	2	5.9	0.072	0.22
										DISGENET	Intracranial Astrocytoma	RT	#VALUE!	2	5.9	0.072	0.22
										DISGENET	Childhood Cerebral Astrocytoma	RT	#VALUE!	2	5.9	0.072	0.22
										DISGENET	Hypertrophic obstructive cardiomyopathy	RT	#VALUE!	2	5.9	0.072	0.22
										DISGENET	Juvenile Pilocytic Astrocytoma	RT	#VALUE!	2	5.9	0.072	0.22
										DISGENET	Mixed oligoastrocytoma	RT	#VALUE!	2	5.9	0.072	0.22
										DISGENET	Cerebral Astrocytoma	RT	#VALUE!	2	5.9	0.072	0.22
										DISGENET	Astrocytoma	RT	#VALUE!	2	5.9	0.072	0.22
										DISGENET	Lymphatic Metastasis	RT	#VALUE!	2	5.9	0.075	0.22
										DISGENET	Protoplasmic astrocytoma	RT	#VALUE!	2	5.9	0.075	0.22
										DISGENET	Gemistocytic astrocytoma	RT	#VALUE!	2	5.9	0.075	0.22
										DISGENET	Fibrillary Astrocytoma	RT	#VALUE!	2	5.9	0.075	0.22
										DISGENET	Anaplastic astrocytoma	RT	#VALUE!	2	5.9	0.078	0.23
										DISGENET	Endometriosis	RT	#VALUE!	3	8.8	0.083	0.24
										DISGENET	Endometrioma	RT	#VALUE!	3	8.8	0.083	0.24
										DISGENET	Hematopoetic Myelodysplasia	RT	#VALUE!	2	5.9	0.083	0.24
										DISGENET	Myeloid Leukemia, Chronic	RT	#VALUE!	2	5.9	0.083	0.24
										DISGENET	Carcinoma, Ovarian Epithelial	RT	#VALUE!	2	5.9	0.086	0.25
										DISGENET	Marijuana Abuse	RT	#VALUE!	2	5.9	0.086	0.25
										DISGENET	Squamous cell carcinoma of lung	RT	#VALUE!	2	5.9	0.092	0.26
										DISGENET	cervical cancer	RT	#VALUE!	2	5.9	0.097	0.27

## Sheet: FC_occ_cdg
Bottom 2 item ID						PPI Partner result from STRING database			Gene Ontology Enrichment Analysis (GOEA) Result
ID	Genes	Weighted_SC	Rank_weighted_sc			Gene Symbols	PPI Partner
d96	RAP1A|CRK|GAB1|RAPGEF1	0.282	113	bottom 2		SOS1	SOS2		Bottom 2
d97	SOS1|MET|HGF|GRB2	0.268	114	bottom 1			MET		RAP1A|CRK|GAB1|RAPGEF1	Category	Term	RT	Genes	Count	%	P-Value	Benjamini		Category	Term	RT	Genes	Count	%	P-Value	Benjamini
							SOS1			DISGENET	Neoplasm Invasiveness	RT	#VALUE!	7	24.1	9.1e-06	0.0032		WIKIPATHWAYS	Hepatocyte growth factor receptor signaling	RT	#VALUE!	15	51.7	2.4e-28	4.7e-26
							PIK3R1			DISGENET	Squamous cell carcinoma	RT	#VALUE!	6	20.7	2e-05	0.0032		WIKIPATHWAYS	MET in type 1 papillary renal cell carcinoma	RT	#VALUE!	16	55.2	1e-26	1e-24
							SHC1			DISGENET	Neoplasm Metastasis	RT	#VALUE!	7	24.1	2.3e-05	0.0032		WIKIPATHWAYS	EGF EGFR signaling	RT	#VALUE!	17	58.6	1.2e-21	7e-20
							GRB2			DISGENET	Noonan Syndrome	RT	#VALUE!	4	13.8	3.7e-05	0.0039		WIKIPATHWAYS	ErbB signaling	RT	#VALUE!	15	51.7	1.4e-21	7e-20
							PTPN11			DISGENET	Leukemia, Myelocytic, Acute	RT	#VALUE!	6	20.7	0.0001	0.0083		WIKIPATHWAYS	Focal adhesion	RT	#VALUE!	17	58.6	4.7e-20	1.9e-18
							CRK			DISGENET	Mammary Neoplasms, Experimental	RT	#VALUE!	5	17.2	0.00083	0.034		WIKIPATHWAYS	Gastrin signaling	RT	#VALUE!	13	44.8	3.1e-16	1e-14
							CRKL			DISGENET	Benign neoplasm of stomach	RT	#VALUE!	3	10.3	0.00099	0.034		WIKIPATHWAYS	Integrin mediated cell adhesion	RT	#VALUE!	12	41.4	4.9e-15	1.4e-13
							EGFR			DISGENET	Carcinoma in situ of stomach	RT	#VALUE!	3	10.3	0.00099	0.034		WIKIPATHWAYS	Androgen receptor network in prostate cancer	RT	#VALUE!	12	41.4	1e-14	2.5e-13
						MET	SHC1			DISGENET	Neoplasm of uncertain or unknown behavior of stomach	RT	#VALUE!	3	10.3	0.00099	0.034		WIKIPATHWAYS	Chemokine signaling	RT	#VALUE!	13	44.8	2.6e-14	5.8e-13
							SRC			DISGENET	Noonan-Like Syndrome With Loose Anagen Hair	RT	#VALUE!	3	10.3	0.0012	0.034		WIKIPATHWAYS	EGFR tyrosine kinase inhibitor resistance	RT	#VALUE!	11	37.9	3.8e-14	7.6e-13
							PLXNB1			DISGENET	Costello syndrome (disorder)	RT	#VALUE!	3	10.3	0.0012	0.034		WIKIPATHWAYS	Insulin signaling	RT	#VALUE!	12	41.4	7.6e-13	1.4e-11
							CBL			DISGENET	Noonan syndrome-like disorder with loose anagen hair	RT	#VALUE!	3	10.3	0.0012	0.034		WIKIPATHWAYS	IL3 signaling	RT	#VALUE!	9	31	1.4e-12	2.3e-11
							CD44			DISGENET	Cardio-facio-cutaneous syndrome	RT	#VALUE!	3	10.3	0.0012	0.034		WIKIPATHWAYS	Kit receptor signaling	RT	#VALUE!	9	31	2.7e-12	4.1e-11
							EGFR			DISGENET	Stomach Carcinoma	RT	#VALUE!	3	10.3	0.0015	0.034		WIKIPATHWAYS	Ras signaling	RT	#VALUE!	12	41.4	3.6e-12	5e-11
							ERBB3			DISGENET	LEOPARD Syndrome	RT	#VALUE!	3	10.3	0.0017	0.034		WIKIPATHWAYS	B cell receptor signaling	RT	#VALUE!	10	34.5	5.5e-12	7.1e-11
							GAB1			DISGENET	Diffuse Astrocytoma	RT	#VALUE!	3	10.3	0.0022	0.034		WIKIPATHWAYS	Alpha 6 beta 4 signaling	RT	#VALUE!	8	27.6	5.7e-12	7.1e-11
							GRB2			DISGENET	Intracranial Astrocytoma	RT	#VALUE!	3	10.3	0.0022	0.034		WIKIPATHWAYS	VEGFA VEGFR2 signaling	RT	#VALUE!	15	51.7	7e-12	8.1e-11
							HGF			DISGENET	Juvenile Pilocytic Astrocytoma	RT	#VALUE!	3	10.3	0.0022	0.034		WIKIPATHWAYS	RAC1 PAK1 p38 MMP2 pathway	RT	#VALUE!	9	31	2.2e-11	2.4e-10
						CRK	PXN			DISGENET	Subependymal Giant Cell Astrocytoma	RT	#VALUE!	3	10.3	0.0022	0.034		WIKIPATHWAYS	Prolactin signaling	RT	#VALUE!	9	31	4.4e-11	4.6e-10
							EGFR			DISGENET	Cerebral Astrocytoma	RT	#VALUE!	3	10.3	0.0022	0.034		WIKIPATHWAYS	T cell receptor signaling	RT	#VALUE!	9	31	4.9e-11	4.9e-10
							PTK2			DISGENET	Childhood Cerebral Astrocytoma	RT	#VALUE!	3	10.3	0.0022	0.034		WIKIPATHWAYS	Macrophage stimulating protein MSP signaling	RT	#VALUE!	9	31	9.6e-10	9.1e-09
							ELMO1			DISGENET	Pilocytic Astrocytoma	RT	#VALUE!	3	10.3	0.0022	0.034		WIKIPATHWAYS	IL2 signaling	RT	#VALUE!	7	24.1	1.2e-09	1.1e-08
							DOCK1			DISGENET	Astrocytoma	RT	#VALUE!	3	10.3	0.0022	0.034		WIKIPATHWAYS	Glioblastoma signaling	RT	#VALUE!	8	27.6	4.6e-09	4e-08
							RAPGEF1			DISGENET	Grade I Astrocytoma	RT	#VALUE!	3	10.3	0.0022	0.034		WIKIPATHWAYS	Angiopoietin like protein 8 regulatory pathway	RT	#VALUE!	9	31	4.8e-09	4e-08
							SRC			DISGENET	Mixed oligoastrocytoma	RT	#VALUE!	3	10.3	0.0022	0.034		WIKIPATHWAYS	Regulation of actin cytoskeleton	RT	#VALUE!	9	31	1.3e-08	1e-07
							ABL1			DISGENET	Fibrillary Astrocytoma	RT	#VALUE!	3	10.3	0.0023	0.034		WIKIPATHWAYS	Interferon type I signaling	RT	#VALUE!	7	24.1	1.3e-08	1e-07
							BCAR1			DISGENET	Gemistocytic astrocytoma	RT	#VALUE!	3	10.3	0.0023	0.034		WIKIPATHWAYS	Cancer pathways	RT	#VALUE!	13	44.8	1.4e-08	1.1e-07
							CBL			DISGENET	Protoplasmic astrocytoma	RT	#VALUE!	3	10.3	0.0023	0.034		WIKIPATHWAYS	Oncostatin M signaling	RT	#VALUE!	7	24.1	1.7e-08	1.2e-07
						HGF	NRP1			DISGENET	Anaplastic astrocytoma	RT	#VALUE!	3	10.3	0.0025	0.036		WIKIPATHWAYS	Nanoparticle mediated activation of receptor signaling	RT	#VALUE!	6	20.7	2.1e-08	1.4e-07
							IGF1R			DISGENET	Pancreatic Neoplasm	RT	#VALUE!	4	13.8	0.0026	0.036		WIKIPATHWAYS	Physico chemical features and toxicity associated pathways	RT	#VALUE!	7	24.1	4.6e-08	3e-07
							KDR			DISGENET	Malignant neoplasm of pancreas	RT	#VALUE!	4	13.8	0.0027	0.037		WIKIPATHWAYS	Leptin signaling	RT	#VALUE!	7	24.1	7.1e-08	4.6e-07
							IL7			DISGENET	Glioblastoma Multiforme	RT	#VALUE!	4	13.8	0.0035	0.043		WIKIPATHWAYS	TGF beta signaling pathway	RT	#VALUE!	8	27.6	1.3e-07	8e-07
							NTRK1			DISGENET	Adenocarcinoma, Basal Cell	RT	#VALUE!	4	13.8	0.004	0.043		WIKIPATHWAYS	PDGF pathway	RT	#VALUE!	6	20.7	1.3e-07	8.1e-07
							MET			DISGENET	Carcinoma, Granular Cell	RT	#VALUE!	4	13.8	0.004	0.043		WIKIPATHWAYS	IL6 signaling	RT	#VALUE!	6	20.7	2e-07	1.1e-06
							CD44			DISGENET	Adenocarcinoma, Oxyphilic	RT	#VALUE!	4	13.8	0.004	0.043		WIKIPATHWAYS	IL4 signaling	RT	#VALUE!	6	20.7	4.2e-07	2.4e-06
							EGFR			DISGENET	Carcinoma, Cribriform	RT	#VALUE!	4	13.8	0.004	0.043		WIKIPATHWAYS	NRP1 triggered signaling in pancreatic cancer	RT	#VALUE!	6	20.7	5.7e-07	3.1e-06
							FGF2			DISGENET	Adenocarcinoma, Tubular	RT	#VALUE!	4	13.8	0.004	0.043		WIKIPATHWAYS	Endometrial cancer	RT	#VALUE!	6	20.7	1.4e-06	7.3e-06
							FN1			DISGENET	Adenocarcinoma	RT	#VALUE!	4	13.8	0.004	0.043		WIKIPATHWAYS	4p16 3 copy number variation	RT	#VALUE!	5	17.2	2.7e-06	1.4e-05
						RAPGEF1	RHOQ			DISGENET	Acute Myeloid Leukemia, M1	RT	#VALUE!	4	13.8	0.0049	0.05		WIKIPATHWAYS	Pleural mesothelioma	RT	#VALUE!	10	34.5	5e-06	2.5e-05
							BCAR1			DISGENET	Acute Myeloid Leukemia (AML-M2)	RT	#VALUE!	4	13.8	0.0049	0.05		WIKIPATHWAYS	IL5 signaling	RT	#VALUE!	5	17.2	5e-06	2.5e-05
							CBL			DISGENET	Malignant Neoplasms	RT	#VALUE!	4	13.8	0.0052	0.052		WIKIPATHWAYS	MAPK signaling	RT	#VALUE!	8	27.6	8.8e-06	4.2e-05
							CBLB			DISGENET	ovarian neoplasm	RT	#VALUE!	4	13.8	0.0059	0.058		WIKIPATHWAYS	TROP2 regulatory signaling	RT	#VALUE!	5	17.2	1.1e-05	5.2e-05
							CDH1			DISGENET	Malignant neoplasm of ovary	RT	#VALUE!	4	13.8	0.0063	0.06		WIKIPATHWAYS	5q35 copy number variation	RT	#VALUE!	6	20.7	2.2e-05	0.0001
							CRK			DISGENET	Bladder Neoplasm	RT	#VALUE!	4	13.8	0.0067	0.063		WIKIPATHWAYS	DNA damage response only ATM dependent	RT	#VALUE!	6	20.7	2.2e-05	0.0001
							CRKL			DISGENET	Malignant neoplasm of urinary bladder	RT	#VALUE!	4	13.8	0.0068	0.063		WIKIPATHWAYS	Fragile X syndrome	RT	#VALUE!	6	20.7	3.5e-05	0.00016
							GRB2			DISGENET	Neuroblastoma	RT	#VALUE!	3	10.3	0.0075	0.067		WIKIPATHWAYS	Melanoma	RT	#VALUE!	5	17.2	5.8e-05	0.00025
							RAP1A			DISGENET	Stomach Neoplasms	RT	#VALUE!	5	17.2	0.0087	0.076		WIKIPATHWAYS	Brain derived neurotrophic factor BDNF signaling	RT	#VALUE!	6	20.7	6.2e-05	0.00026
							RAP1B			DISGENET	Malignant neoplasm of stomach	RT	#VALUE!	5	17.2	0.009	0.077		WIKIPATHWAYS	PI3K Akt signaling	RT	#VALUE!	8	27.6	6.8e-05	0.00028
						RAP1A	RAPGEF2			DISGENET	Undifferentiated carcinoma	RT	#VALUE!	4	13.8	0.01	0.08		WIKIPATHWAYS	EPO receptor signaling	RT	#VALUE!	4	13.8	7.1e-05	0.00029
							RAPGEF6			DISGENET	Carcinoma, Spindle-Cell	RT	#VALUE!	4	13.8	0.01	0.08		WIKIPATHWAYS	Non small cell lung cancer	RT	#VALUE!	5	17.2	7.2e-05	0.00029
							RASGRP2			DISGENET	Carcinomatosis	RT	#VALUE!	4	13.8	0.01	0.08		WIKIPATHWAYS	PDGFR beta pathway	RT	#VALUE!	4	13.8	9.9e-05	0.00039
							RAPGEF1			DISGENET	Anaplastic carcinoma	RT	#VALUE!	4	13.8	0.01	0.08		WIKIPATHWAYS	Breast cancer pathway	RT	#VALUE!	6	20.7	0.00011	0.00042
							RASSF5			DISGENET	Carcinoma	RT	#VALUE!	4	13.8	0.01	0.08		WIKIPATHWAYS	Epithelial to mesenchymal transition in colorectal cancer	RT	#VALUE!	6	20.7	0.00014	0.00051
							RAPGEF4			DISGENET	Kabuki make-up syndrome	RT	#VALUE!	2	6.9	0.011	0.085		WIKIPATHWAYS	Pilocytic astrocytoma	RT	#VALUE!	3	10.3	0.00015	0.00053
							APBB1IP			DISGENET	Myelomonocytic leukemia	RT	#VALUE!	2	6.9	0.014	0.1		WIKIPATHWAYS	BDNF TrkB signaling	RT	#VALUE!	4	13.8	0.00015	0.00053
							KRIT1			DISGENET	Neoplasms, Experimental	RT	#VALUE!	3	10.3	0.014	0.11		WIKIPATHWAYS	Bladder cancer	RT	#VALUE!	4	13.8	0.00026	0.00093
							RAF1			DISGENET	Malignant neoplasm of esophagus	RT	#VALUE!	3	10.3	0.02	0.14		WIKIPATHWAYS	Focal adhesion PI3K Akt mTOR signaling	RT	#VALUE!	7	24.1	0.0003	0.0011
							RALGDS			DISGENET	Esophageal Neoplasms	RT	#VALUE!	3	10.3	0.02	0.14		WIKIPATHWAYS	IL11 signaling	RT	#VALUE!	4	13.8	0.00035	0.0012
						SOS1	ABI1			DISGENET	Glioblastoma	RT	#VALUE!	3	10.3	0.02	0.14		WIKIPATHWAYS	Embryonic stem cell pluripotency pathways	RT	#VALUE!	5	17.2	0.00049	0.0016
							EGFR			DISGENET	Giant Cell Glioblastoma	RT	#VALUE!	3	10.3	0.023	0.16		WIKIPATHWAYS	RANKL RANK signaling	RT	#VALUE!	4	13.8	0.00051	0.0017
							EPS8			DISGENET	Malignant neoplasm of breast	RT	#VALUE!	8	27.6	0.024	0.16		WIKIPATHWAYS	Hippo Merlin signaling dysregulation	RT	#VALUE!	5	17.2	0.00054	0.0017
							FRS2			DISGENET	Colon Carcinoma	RT	#VALUE!	2	6.9	0.025	0.16		WIKIPATHWAYS	Hepatitis C and hepatocellular carcinoma	RT	#VALUE!	4	13.8	0.00071	0.0023
							GRB2			DISGENET	Autosomal Recessive Polycystic Kidney Disease	RT	#VALUE!	2	6.9	0.025	0.16		WIKIPATHWAYS	Thyroid stimulating hormone TSH signaling	RT	#VALUE!	4	13.8	0.00079	0.0025
							HRAS			DISGENET	Prostatic Neoplasms	RT	#VALUE!	6	20.7	0.026	0.16		WIKIPATHWAYS	MAPK pathway in congenital thyroid cancer	RT	#VALUE!	3	10.3	0.0011	0.0035
							KRAS			DISGENET	Malignant neoplasm of prostate	RT	#VALUE!	6	20.7	0.026	0.16		WIKIPATHWAYS	Hepatitis B infection	RT	#VALUE!	5	17.2	0.0012	0.0037
							PTK2			DISGENET	Head and Neck Carcinoma	RT	#VALUE!	2	6.9	0.028	0.17		WIKIPATHWAYS	Acute myeloid leukemia	RT	#VALUE!	4	13.8	0.0013	0.0039
							PTPN11			DISGENET	Adenocarcinoma of large intestine	RT	#VALUE!	3	10.3	0.029	0.17		WIKIPATHWAYS	Acute viral myocarditis	RT	#VALUE!	4	13.8	0.0024	0.007
							SHC1			DISGENET	Ductal Carcinoma	RT	#VALUE!	2	6.9	0.03	0.17		WIKIPATHWAYS	Androgen receptor signaling	RT	#VALUE!	4	13.8	0.0025	0.0074
						GRB2	LCP2			DISGENET	Noonan Syndrome 1	RT	#VALUE!	2	6.9	0.03	0.17		WIKIPATHWAYS	Extracellular vesicle mediated signaling in recipient cells	RT	#VALUE!	3	10.3	0.0038	0.011
							SOS2			DISGENET	Female Pseudo-Turner Syndrome	RT	#VALUE!	2	6.9	0.03	0.17		WIKIPATHWAYS	MAPK cascade	RT	#VALUE!	3	10.3	0.0048	0.014
							WASL			DISGENET	gallbladder neoplasm	RT	#VALUE!	2	6.9	0.03	0.17		WIKIPATHWAYS	Envelope proteins and their potential roles in EDMD physiopathology	RT	#VALUE!	3	10.3	0.0093	0.026
							PLCG1			DISGENET	Copper-Overload Cirrhosis	RT	#VALUE!	2	6.9	0.03	0.17		WIKIPATHWAYS	Netrin UNC5B signaling	RT	#VALUE!	3	10.3	0.012	0.032
							PDGFRB			DISGENET	Malignant neoplasm of gallbladder	RT	#VALUE!	2	6.9	0.03	0.17		WIKIPATHWAYS	Apoptosis related network due to altered Notch3 in ovarian cancer	RT	#VALUE!	3	10.3	0.012	0.033
							BLNK			DISGENET	Turner Syndrome, Male	RT	#VALUE!	2	6.9	0.03	0.17		WIKIPATHWAYS	Modulators of TCR signaling and T cell activation	RT	#VALUE!	3	10.3	0.016	0.043
							CBL			DISGENET	Malignant mesothelioma	RT	#VALUE!	3	10.3	0.037	0.19		WIKIPATHWAYS	T cell antigen receptor TCR pathway during Staphylococcus aureus infection	RT	#VALUE!	3	10.3	0.016	0.043
							ERBB2			DISGENET	Experimental Hepatoma	RT	#VALUE!	3	10.3	0.037	0.19		WIKIPATHWAYS	AGE RAGE pathway	RT	#VALUE!	3	10.3	0.018	0.048
							ERBB3			DISGENET	Liver Neoplasms, Experimental	RT	#VALUE!	3	10.3	0.037	0.19		WIKIPATHWAYS	Axon guidance	RT	#VALUE!	3	10.3	0.022	0.056
							GAB1			DISGENET	Hepatoma, Morris	RT	#VALUE!	3	10.3	0.037	0.19		WIKIPATHWAYS	Head and neck squamous cell carcinoma	RT	#VALUE!	3	10.3	0.023	0.058
										DISGENET	Hepatoma, Novikoff	RT	#VALUE!	3	10.3	0.037	0.19		WIKIPATHWAYS	T cell activation SARS CoV 2	RT	#VALUE!	3	10.3	0.032	0.079
										DISGENET	Polyposis, Adenomatous Intestinal	RT	#VALUE!	2	6.9	0.044	0.22		WIKIPATHWAYS	Thyroid hormones production and peripheral downstream signaling effects	RT	#VALUE!	3	10.3	0.035	0.086
										DISGENET	Familial Intestinal Polyposis	RT	#VALUE!	2	6.9	0.044	0.22		WIKIPATHWAYS	Hippo signaling regulation	RT	#VALUE!	3	10.3	0.038	0.094
										DISGENET	Vitiligo	RT	#VALUE!	2	6.9	0.046	0.23		WIKIPATHWAYS	Cancer immunotherapy by CTLA4 blockade	RT	#VALUE!	2	6.9	0.044	0.11
										DISGENET	Adenomatous Polyposis Coli	RT	#VALUE!	2	6.9	0.046	0.23		WIKIPATHWAYS	Thermogenesis	RT	#VALUE!	3	10.3	0.046	0.11
										DISGENET	Hereditary Diffuse Gastric Cancer	RT	#VALUE!	4	13.8	0.047	0.23		WIKIPATHWAYS	IL9 signaling	RT	#VALUE!	2	6.9	0.053	0.12
										DISGENET	Cardiomyopathies	RT	#VALUE!	3	10.3	0.05	0.24		WIKIPATHWAYS	MFAP5 effect on permeability and motility of endothelial cells via cytoskeleton rearrangement	RT	#VALUE!	2	6.9	0.056	0.13
										DISGENET	Juvenile Myelomonocytic Leukemia	RT	#VALUE!	2	6.9	0.052	0.25		WIKIPATHWAYS	Kallmann syndrome	RT	#VALUE!	2	6.9	0.074	0.17
										DISGENET	Mammary Carcinoma, Human	RT	#VALUE!	5	17.2	0.055	0.25		WIKIPATHWAYS	Angiogenesis	RT	#VALUE!	2	6.9	0.074	0.17
										DISGENET	Mammary Neoplasms, Human	RT	#VALUE!	5	17.2	0.055	0.25		WIKIPATHWAYS	Relationship between inflammation COX 2 and EGFR	RT	#VALUE!	2	6.9	0.077	0.17
										DISGENET	Mammary Neoplasms	RT	#VALUE!	5	17.2	0.056	0.25		WIKIPATHWAYS	Thyroxine thyroid hormone production	RT	#VALUE!	2	6.9	0.077	0.17
										DISGENET	Neoplastic Cell Transformation	RT	#VALUE!	3	10.3	0.057	0.25		WIKIPATHWAYS	miRNA regulation of prostate cancer signaling	RT	#VALUE!	2	6.9	0.094	0.21
										DISGENET	Mammary Carcinoma, Animal	RT	#VALUE!	3	10.3	0.059	0.25		WIKIPATHWAYS	Mammary gland development pathway Pregnancy and lactation Stage 3 of 4	RT	#VALUE!	2	6.9	0.1	0.22
										DISGENET	Animal Mammary Neoplasms	RT	#VALUE!	3	10.3	0.059	0.25
										DISGENET	Cryptogenic Chronic Hepatitis	RT	#VALUE!	2	6.9	0.06	0.25
										DISGENET	Chronic Persistent Hepatitis	RT	#VALUE!	2	6.9	0.06	0.25
										DISGENET	Chronic active hepatitis	RT	#VALUE!	2	6.9	0.06	0.25
										DISGENET	Hepatitis, Chronic	RT	#VALUE!	2	6.9	0.06	0.25
										DISGENET	Breast Carcinoma	RT	#VALUE!	5	17.2	0.06	0.25
										DISGENET	Non-Small Cell Lung Carcinoma	RT	#VALUE!	3	10.3	0.069	0.29
										DISGENET	Hereditary Nonpolyposis Colorectal Neoplasms	RT	#VALUE!	2	6.9	0.07	0.29
										DISGENET	Disease Exacerbation	RT	#VALUE!	3	10.3	0.077	0.32
										DISGENET	Hereditary Nonpolyposis Colorectal Cancer	RT	#VALUE!	2	6.9	0.078	0.32
										DISGENET	Ovarian Carcinoma	RT	#VALUE!	2	6.9	0.08	0.33
										DISGENET	Head and Neck Neoplasms	RT	#VALUE!	2	6.9	0.088	0.35
										DISGENET	Burkitt Lymphoma	RT	#VALUE!	2	6.9	0.096	0.38
									Bottom 1
									SOS1|MET|HGF|GRB2	Category	Term	RT	Genes	Count	%	P-Value	Benjamini		Category	Term	RT	Genes	Count	%	P-Value	Benjamini
										DISGENET	Neuroblastoma	RT	#VALUE!	6	18.8	3.3e-07	0.00021		WIKIPATHWAYS	EGFR tyrosine kinase inhibitor resistance	RT	#VALUE!	17	53.1	2.4e-25	5.5e-23
										DISGENET	Noonan Syndrome	RT	#VALUE!	5	15.6	8.7e-07	0.00028		WIKIPATHWAYS	Glioblastoma signaling	RT	#VALUE!	13	40.6	2.1e-17	2.3e-15
										DISGENET	Neoplasm Invasiveness	RT	#VALUE!	8	25	1.4e-06	0.0003		WIKIPATHWAYS	MET in type 1 papillary renal cell carcinoma	RT	#VALUE!	12	37.5	3.4e-17	2.3e-15
										DISGENET	Squamous cell carcinoma	RT	#VALUE!	7	21.9	2.2e-06	0.00034		WIKIPATHWAYS	EGF EGFR signaling	RT	#VALUE!	15	46.9	4.1e-17	2.3e-15
										DISGENET	Malignant Neoplasms	RT	#VALUE!	7	21.9	2.6e-06	0.00034		WIKIPATHWAYS	ErbB signaling	RT	#VALUE!	12	37.5	4.8e-15	2.1e-13
										DISGENET	Malignant neoplasm of gallbladder	RT	#VALUE!	4	12.5	4.8e-06	0.00043		WIKIPATHWAYS	Ras signaling	RT	#VALUE!	14	43.8	1.3e-14	5e-13
										DISGENET	gallbladder neoplasm	RT	#VALUE!	4	12.5	4.8e-06	0.00043		WIKIPATHWAYS	Focal adhesion	RT	#VALUE!	13	40.6	1.2e-12	3.8e-11
										DISGENET	Adenocarcinoma of large intestine	RT	#VALUE!	6	18.8	1.2e-05	0.00094		WIKIPATHWAYS	PI3K Akt signaling	RT	#VALUE!	15	46.9	1.6e-12	4.6e-11
										DISGENET	Leukemia, Myelocytic, Acute	RT	#VALUE!	7	21.9	1.5e-05	0.00094		WIKIPATHWAYS	Hepatocyte growth factor receptor signaling	RT	#VALUE!	8	25	1.6e-11	4.1e-10
										DISGENET	Hemangiosarcoma	RT	#VALUE!	4	12.5	2.3e-05	0.00094		WIKIPATHWAYS	Cancer pathways	RT	#VALUE!	16	50	2.6e-11	5.8e-10
										DISGENET	Noonan-Like Syndrome With Loose Anagen Hair	RT	#VALUE!	4	12.5	2.8e-05	0.00094		WIKIPATHWAYS	Physico chemical features and toxicity associated pathways	RT	#VALUE!	9	28.1	4.4e-11	9.1e-10
										DISGENET	Noonan syndrome-like disorder with loose anagen hair	RT	#VALUE!	4	12.5	2.8e-05	0.00094		WIKIPATHWAYS	Pleural mesothelioma	RT	#VALUE!	15	46.9	5.4e-11	9.1e-10
										DISGENET	Costello syndrome (disorder)	RT	#VALUE!	4	12.5	2.8e-05	0.00094		WIKIPATHWAYS	PDGF pathway	RT	#VALUE!	8	25	5.6e-11	9.1e-10
										DISGENET	Cardio-facio-cutaneous syndrome	RT	#VALUE!	4	12.5	2.8e-05	0.00094		WIKIPATHWAYS	RAC1 PAK1 p38 MMP2 pathway	RT	#VALUE!	9	28.1	5.7e-11	9.1e-10
										DISGENET	Adenocarcinoma, Basal Cell	RT	#VALUE!	6	18.8	3e-05	0.00094		WIKIPATHWAYS	Macrophage stimulating protein MSP signaling	RT	#VALUE!	10	31.2	7.2e-11	1.1e-09
										DISGENET	Adenocarcinoma, Oxyphilic	RT	#VALUE!	6	18.8	3e-05	0.00094		WIKIPATHWAYS	Gastrin signaling	RT	#VALUE!	10	31.2	1.3e-10	1.8e-09
										DISGENET	Carcinoma, Cribriform	RT	#VALUE!	6	18.8	3e-05	0.00094		WIKIPATHWAYS	Hippo Merlin signaling dysregulation	RT	#VALUE!	10	31.2	2e-10	2.7e-09
										DISGENET	Adenocarcinoma, Tubular	RT	#VALUE!	6	18.8	3e-05	0.00094		WIKIPATHWAYS	Nanoparticle mediated activation of receptor signaling	RT	#VALUE!	7	21.9	4.1e-10	5.1e-09
										DISGENET	Adenocarcinoma	RT	#VALUE!	6	18.8	3e-05	0.00094		WIKIPATHWAYS	Alpha 6 beta 4 signaling	RT	#VALUE!	7	21.9	1.2e-09	1.4e-08
										DISGENET	Carcinoma, Granular Cell	RT	#VALUE!	6	18.8	3e-05	0.00094		WIKIPATHWAYS	Focal adhesion PI3K Akt mTOR signaling	RT	#VALUE!	12	37.5	2.9e-09	3.3e-08
										DISGENET	Stomach Carcinoma	RT	#VALUE!	4	12.5	3.8e-05	0.0011		WIKIPATHWAYS	Leptin signaling	RT	#VALUE!	8	25	3.7e-09	4e-08
										DISGENET	LEOPARD Syndrome	RT	#VALUE!	4	12.5	4.4e-05	0.0012		WIKIPATHWAYS	Prolactin signaling	RT	#VALUE!	8	25	5e-09	5.1e-08
										DISGENET	Neoplasm Metastasis	RT	#VALUE!	7	21.9	5.4e-05	0.0012		WIKIPATHWAYS	B cell receptor signaling	RT	#VALUE!	8	25	2.3e-08	2.1e-07
										DISGENET	Grade I Astrocytoma	RT	#VALUE!	4	12.5	6.5e-05	0.0012		WIKIPATHWAYS	Kit receptor signaling	RT	#VALUE!	7	21.9	2.3e-08	2.1e-07
										DISGENET	Pilocytic Astrocytoma	RT	#VALUE!	4	12.5	6.5e-05	0.0012		WIKIPATHWAYS	NRP1 triggered signaling in pancreatic cancer	RT	#VALUE!	7	21.9	2.3e-08	2.1e-07
										DISGENET	Childhood Cerebral Astrocytoma	RT	#VALUE!	4	12.5	6.5e-05	0.0012		WIKIPATHWAYS	Breast cancer pathway	RT	#VALUE!	9	28.1	4.3e-08	3.6e-07
										DISGENET	Intracranial Astrocytoma	RT	#VALUE!	4	12.5	6.5e-05	0.0012		WIKIPATHWAYS	Extracellular vesicle mediated signaling in recipient cells	RT	#VALUE!	6	18.8	4.4e-08	3.6e-07
										DISGENET	Mixed oligoastrocytoma	RT	#VALUE!	4	12.5	6.5e-05	0.0012		WIKIPATHWAYS	Endometrial cancer	RT	#VALUE!	7	21.9	6.8e-08	5.5e-07
										DISGENET	Juvenile Pilocytic Astrocytoma	RT	#VALUE!	4	12.5	6.5e-05	0.0012		WIKIPATHWAYS	4p16 3 copy number variation	RT	#VALUE!	6	18.8	7.3e-08	5.7e-07
										DISGENET	Diffuse Astrocytoma	RT	#VALUE!	4	12.5	6.5e-05	0.0012		WIKIPATHWAYS	BDNF TrkB signaling	RT	#VALUE!	6	18.8	8.6e-08	6.5e-07
										DISGENET	Astrocytoma	RT	#VALUE!	4	12.5	6.5e-05	0.0012		WIKIPATHWAYS	VEGFA VEGFR2 signaling	RT	#VALUE!	12	37.5	1.2e-07	8.7e-07
										DISGENET	Subependymal Giant Cell Astrocytoma	RT	#VALUE!	4	12.5	6.5e-05	0.0012		WIKIPATHWAYS	Non small cell lung cancer	RT	#VALUE!	7	21.9	1.5e-07	1.1e-06
										DISGENET	Cerebral Astrocytoma	RT	#VALUE!	4	12.5	6.5e-05	0.0012		WIKIPATHWAYS	T cell receptor signaling	RT	#VALUE!	7	21.9	2e-07	1.3e-06
										DISGENET	Gemistocytic astrocytoma	RT	#VALUE!	4	12.5	7.3e-05	0.0013		WIKIPATHWAYS	Brain derived neurotrophic factor BDNF signaling	RT	#VALUE!	8	25	3.7e-07	2.4e-06
										DISGENET	Protoplasmic astrocytoma	RT	#VALUE!	4	12.5	7.3e-05	0.0013		WIKIPATHWAYS	IL3 signaling	RT	#VALUE!	6	18.8	6.7e-07	4.3e-06
										DISGENET	Fibrillary Astrocytoma	RT	#VALUE!	4	12.5	7.3e-05	0.0013		WIKIPATHWAYS	Insulin signaling	RT	#VALUE!	8	25	1e-06	6.6e-06
										DISGENET	Anaplastic astrocytoma	RT	#VALUE!	4	12.5	8.2e-05	0.0014		WIKIPATHWAYS	Angiogenesis	RT	#VALUE!	5	15.6	1.3e-06	7.8e-06
										DISGENET	Mammary Neoplasms, Experimental	RT	#VALUE!	6	18.8	0.00012	0.002		WIKIPATHWAYS	Oncostatin M signaling	RT	#VALUE!	6	18.8	1.3e-06	7.8e-06
										DISGENET	Glioma	RT	#VALUE!	5	15.6	0.00016	0.0025		WIKIPATHWAYS	PDGFR beta pathway	RT	#VALUE!	5	15.6	2.8e-06	1.6e-05
										DISGENET	Disease Exacerbation	RT	#VALUE!	6	18.8	0.00016	0.0025		WIKIPATHWAYS	Embryonic stem cell pluripotency pathways	RT	#VALUE!	7	21.9	2.9e-06	1.6e-05
										DISGENET	Mammary Carcinoma, Human	RT	#VALUE!	9	28.1	0.00018	0.0028		WIKIPATHWAYS	Fragile X syndrome	RT	#VALUE!	7	21.9	3.5e-06	1.9e-05
										DISGENET	Mammary Neoplasms, Human	RT	#VALUE!	9	28.1	0.00018	0.0028		WIKIPATHWAYS	Head and neck squamous cell carcinoma	RT	#VALUE!	6	18.8	5.3e-06	2.8e-05
										DISGENET	Mammary Neoplasms	RT	#VALUE!	9	28.1	0.00019	0.0028		WIKIPATHWAYS	IL2 signaling	RT	#VALUE!	5	15.6	7.7e-06	4.1e-05
										DISGENET	Breast Carcinoma	RT	#VALUE!	9	28.1	0.00022	0.0031		WIKIPATHWAYS	Polycystic kidney disease pathway	RT	#VALUE!	6	18.8	1e-05	5.3e-05
										DISGENET	Pancreatic Neoplasm	RT	#VALUE!	5	15.6	0.00027	0.0038		WIKIPATHWAYS	Bladder cancer	RT	#VALUE!	5	15.6	1.1e-05	5.3e-05
										DISGENET	Malignant neoplasm of pancreas	RT	#VALUE!	5	15.6	0.00029	0.004		WIKIPATHWAYS	Regulation of actin cytoskeleton	RT	#VALUE!	7	21.9	1.2e-05	5.7e-05
										DISGENET	Stomach Neoplasms	RT	#VALUE!	7	21.9	0.0003	0.0041		WIKIPATHWAYS	TROP2 regulatory signaling	RT	#VALUE!	5	15.6	1.7e-05	8.2e-05
										DISGENET	Malignant neoplasm of stomach	RT	#VALUE!	7	21.9	0.00032	0.0042		WIKIPATHWAYS	MAPK signaling	RT	#VALUE!	8	25	1.9e-05	8.8e-05
										DISGENET	Liver Neoplasms, Experimental	RT	#VALUE!	5	15.6	0.00039	0.0048		WIKIPATHWAYS	Chemokine signaling	RT	#VALUE!	7	21.9	2e-05	9.2e-05
										DISGENET	Hepatoma, Novikoff	RT	#VALUE!	5	15.6	0.00039	0.0048		WIKIPATHWAYS	Hippo signaling regulation	RT	#VALUE!	6	18.8	2.1e-05	9.5e-05
										DISGENET	Experimental Hepatoma	RT	#VALUE!	5	15.6	0.00039	0.0048		WIKIPATHWAYS	DNA damage response only ATM dependent	RT	#VALUE!	6	18.8	3.8e-05	0.00017
										DISGENET	Hepatoma, Morris	RT	#VALUE!	5	15.6	0.00039	0.0048		WIKIPATHWAYS	5q35 copy number variation	RT	#VALUE!	6	18.8	3.8e-05	0.00017
										DISGENET	Head and Neck Carcinoma	RT	#VALUE!	3	9.4	0.00044	0.0052		WIKIPATHWAYS	Relationship between inflammation COX 2 and EGFR	RT	#VALUE!	4	12.5	8.7e-05	0.00036
										DISGENET	Female Pseudo-Turner Syndrome	RT	#VALUE!	3	9.4	0.00053	0.0061		WIKIPATHWAYS	TGF beta signaling pathway	RT	#VALUE!	6	18.8	8.8e-05	0.00036
										DISGENET	Noonan Syndrome 1	RT	#VALUE!	3	9.4	0.00053	0.0061		WIKIPATHWAYS	Melanoma	RT	#VALUE!	5	15.6	8.8e-05	0.00036
										DISGENET	Turner Syndrome, Male	RT	#VALUE!	3	9.4	0.00053	0.0061		WIKIPATHWAYS	MAPK cascade	RT	#VALUE!	4	12.5	0.0002	0.00082
										DISGENET	Acute Myeloid Leukemia, M1	RT	#VALUE!	5	15.6	0.00063	0.0067		WIKIPATHWAYS	Epithelial to mesenchymal transition in colorectal cancer	RT	#VALUE!	6	18.8	0.00023	0.00091
										DISGENET	Acute Myeloid Leukemia (AML-M2)	RT	#VALUE!	5	15.6	0.00063	0.0067		WIKIPATHWAYS	IL5 signaling	RT	#VALUE!	4	12.5	0.00029	0.0011
										DISGENET	Papilloma, Squamous Cell	RT	#VALUE!	3	9.4	0.00064	0.0067		WIKIPATHWAYS	Integrin mediated cell adhesion	RT	#VALUE!	5	15.6	0.00042	0.0016
										DISGENET	Papilloma	RT	#VALUE!	3	9.4	0.00064	0.0067		WIKIPATHWAYS	IL6 signaling	RT	#VALUE!	4	12.5	0.00045	0.0017
										DISGENET	Papillomatosis	RT	#VALUE!	3	9.4	0.00064	0.0067		WIKIPATHWAYS	IL11 signaling	RT	#VALUE!	4	12.5	0.00048	0.0018
										DISGENET	Neoplastic Cell Transformation	RT	#VALUE!	5	15.6	0.00094	0.0096		WIKIPATHWAYS	Thermogenesis	RT	#VALUE!	5	15.6	0.00053	0.0019
										DISGENET	Bladder Neoplasm	RT	#VALUE!	5	15.6	0.00097	0.0097		WIKIPATHWAYS	Androgen receptor network in prostate cancer	RT	#VALUE!	5	15.6	0.00055	0.0019
										DISGENET	Malignant neoplasm of urinary bladder	RT	#VALUE!	5	15.6	0.00099	0.0098		WIKIPATHWAYS	Aryl hydrocarbon receptor pathway	RT	#VALUE!	4	12.5	0.00055	0.0019
										DISGENET	Neoplasms, Experimental	RT	#VALUE!	4	12.5	0.0012	0.012		WIKIPATHWAYS	Envelope proteins and their potential roles in EDMD physiopathology	RT	#VALUE!	4	12.5	0.00055	0.0019
										DISGENET	Neoplasm of uncertain or unknown behavior of stomach	RT	#VALUE!	3	9.4	0.0013	0.012		WIKIPATHWAYS	RANKL RANK signaling	RT	#VALUE!	4	12.5	0.0007	0.0024
										DISGENET	Benign neoplasm of stomach	RT	#VALUE!	3	9.4	0.0013	0.012		WIKIPATHWAYS	IL4 signaling	RT	#VALUE!	4	12.5	0.0007	0.0024
										DISGENET	Carcinoma in situ of stomach	RT	#VALUE!	3	9.4	0.0013	0.012		WIKIPATHWAYS	Netrin UNC5B signaling	RT	#VALUE!	4	12.5	0.00078	0.0026
										DISGENET	Malignant neoplasm of breast	RT	#VALUE!	11	34.4	0.0013	0.012		WIKIPATHWAYS	T cell antigen receptor TCR pathway during Staphylococcus aureus infection	RT	#VALUE!	4	12.5	0.0013	0.0043
										DISGENET	Lung Neoplasms	RT	#VALUE!	6	18.8	0.0014	0.012		WIKIPATHWAYS	MAPK pathway in congenital thyroid cancer	RT	#VALUE!	3	9.4	0.0014	0.0045
										DISGENET	Malignant Glioma	RT	#VALUE!	4	12.5	0.0014	0.012		WIKIPATHWAYS	Acute myeloid leukemia	RT	#VALUE!	4	12.5	0.0018	0.0057
										DISGENET	mixed gliomas	RT	#VALUE!	4	12.5	0.0014	0.012		WIKIPATHWAYS	Hepatitis B infection	RT	#VALUE!	5	15.6	0.0018	0.0058
										DISGENET	Malignant neoplasm of lung	RT	#VALUE!	6	18.8	0.0014	0.012		WIKIPATHWAYS	Axon guidance	RT	#VALUE!	4	12.5	0.002	0.0062
										DISGENET	Non-Small Cell Lung Carcinoma	RT	#VALUE!	5	15.6	0.0014	0.012		WIKIPATHWAYS	Kallmann syndrome	RT	#VALUE!	3	9.4	0.0032	0.0097
										DISGENET	Juvenile Myelomonocytic Leukemia	RT	#VALUE!	3	9.4	0.0016	0.014		WIKIPATHWAYS	T cell activation SARS CoV 2	RT	#VALUE!	4	12.5	0.0036	0.011
										DISGENET	Carcinoma, Spindle-Cell	RT	#VALUE!	5	15.6	0.0017	0.014		WIKIPATHWAYS	EPO receptor signaling	RT	#VALUE!	3	9.4	0.0037	0.011
										DISGENET	Undifferentiated carcinoma	RT	#VALUE!	5	15.6	0.0017	0.014		WIKIPATHWAYS	Thyroid hormones production and peripheral downstream signaling effects	RT	#VALUE!	4	12.5	0.0042	0.012
										DISGENET	Anaplastic carcinoma	RT	#VALUE!	5	15.6	0.0017	0.014		WIKIPATHWAYS	miRNA regulation of prostate cancer signaling	RT	#VALUE!	3	9.4	0.0053	0.015
										DISGENET	Carcinomatosis	RT	#VALUE!	5	15.6	0.0017	0.014		WIKIPATHWAYS	Mammary gland development pathway Pregnancy and lactation Stage 3 of 4	RT	#VALUE!	3	9.4	0.006	0.017
										DISGENET	Carcinoma	RT	#VALUE!	5	15.6	0.0017	0.014		WIKIPATHWAYS	p38 MAPK signaling	RT	#VALUE!	3	9.4	0.0067	0.019
										DISGENET	Esophageal Neoplasms	RT	#VALUE!	4	12.5	0.0019	0.015		WIKIPATHWAYS	Angiopoietin like protein 8 regulatory pathway	RT	#VALUE!	4	12.5	0.011	0.031
										DISGENET	Malignant neoplasm of esophagus	RT	#VALUE!	4	12.5	0.0019	0.015		WIKIPATHWAYS	Hepatitis C and hepatocellular carcinoma	RT	#VALUE!	3	9.4	0.017	0.046
										DISGENET	Glioblastoma	RT	#VALUE!	4	12.5	0.002	0.015		WIKIPATHWAYS	SARS CoV 2 altering angiogenesis via NRP1	RT	#VALUE!	2	6.2	0.018	0.048
										DISGENET	Hereditary Diffuse Gastric Cancer	RT	#VALUE!	6	18.8	0.0022	0.016		WIKIPATHWAYS	Thyroid stimulating hormone TSH signaling	RT	#VALUE!	3	9.4	0.018	0.048
										DISGENET	Nasopharyngeal carcinoma	RT	#VALUE!	3	9.4	0.0022	0.016		WIKIPATHWAYS	Modulators of TCR signaling and T cell activation	RT	#VALUE!	3	9.4	0.019	0.052
										DISGENET	Giant Cell Glioblastoma	RT	#VALUE!	4	12.5	0.0024	0.017		WIKIPATHWAYS	Pilocytic astrocytoma	RT	#VALUE!	2	6.2	0.021	0.055
										DISGENET	Carcinoma of lung	RT	#VALUE!	3	9.4	0.0024	0.018		WIKIPATHWAYS	ROBO4 and VEGF signaling crosstalk	RT	#VALUE!	2	6.2	0.021	0.055
										DISGENET	Extrahepatic Cholangiocarcinoma	RT	#VALUE!	3	9.4	0.0026	0.019		WIKIPATHWAYS	AGE RAGE pathway	RT	#VALUE!	3	9.4	0.023	0.058
										DISGENET	Intrahepatic Cholangiocarcinoma	RT	#VALUE!	3	9.4	0.0026	0.019		WIKIPATHWAYS	Urotensin II mediated signaling	RT	#VALUE!	3	9.4	0.024	0.062
										DISGENET	Prostatic Neoplasms	RT	#VALUE!	8	25	0.0028	0.019		WIKIPATHWAYS	Regulatory circuits of STAT3 signaling	RT	#VALUE!	3	9.4	0.031	0.077
										DISGENET	Malignant neoplasm of prostate	RT	#VALUE!	8	25	0.0028	0.019		WIKIPATHWAYS	Clear cell renal cell carcinoma pathways	RT	#VALUE!	3	9.4	0.036	0.089
										DISGENET	Cholangiocarcinoma	RT	#VALUE!	3	9.4	0.0031	0.021		WIKIPATHWAYS	Androgen receptor signaling	RT	#VALUE!	3	9.4	0.038	0.092
										DISGENET	Adenocarcinoma of lung (disorder)	RT	#VALUE!	5	15.6	0.004	0.027		WIKIPATHWAYS	TNF alpha signaling	RT	#VALUE!	3	9.4	0.039	0.094
										DISGENET	Squamous cell carcinoma of lung	RT	#VALUE!	3	9.4	0.0046	0.031		WIKIPATHWAYS	Pancreatic adenocarcinoma pathway	RT	#VALUE!	3	9.4	0.039	0.094
										DISGENET	Liver carcinoma	RT	#VALUE!	7	21.9	0.0048	0.032		WIKIPATHWAYS	Network map of SARS CoV 2 signaling	RT	#VALUE!	4	12.5	0.041	0.097
										DISGENET	Head and Neck Neoplasms	RT	#VALUE!	3	9.4	0.0049	0.032		WIKIPATHWAYS	RalA downstream regulated genes	RT	#VALUE!	2	6.2	0.042	0.098
										DISGENET	Malignant mesothelioma	RT	#VALUE!	4	12.5	0.0049	0.032		WIKIPATHWAYS	Mammary gland development pathway Puberty Stage 2 of 4	RT	#VALUE!	2	6.2	0.045	0.1
										DISGENET	Glioblastoma Multiforme	RT	#VALUE!	4	12.5	0.0052	0.034		WIKIPATHWAYS	MFAP5 mediated ovarian cancer cell motility and invasiveness	RT	#VALUE!	2	6.2	0.045	0.1
										DISGENET	Uterine Cervical Neoplasm	RT	#VALUE!	3	9.4	0.0055	0.035		WIKIPATHWAYS	ERK pathway in Huntington 39 s disease	RT	#VALUE!	2	6.2	0.058	0.13
										DISGENET	Neoplasm of uncertain or unknown behavior of breast	RT	#VALUE!	3	9.4	0.0075	0.047		WIKIPATHWAYS	Inhibition of exosome biogenesis and secretion by Manumycin A in CRPC cells	RT	#VALUE!	2	6.2	0.062	0.14
										DISGENET	Breast adenocarcinoma	RT	#VALUE!	3	9.4	0.0075	0.047		WIKIPATHWAYS	MFAP5 effect on permeability and motility of endothelial cells via cytoskeleton rearrangement	RT	#VALUE!	2	6.2	0.062	0.14
										DISGENET	Cardiomyopathies	RT	#VALUE!	4	12.5	0.008	0.05		WIKIPATHWAYS	Overview of nanoparticle effects	RT	#VALUE!	2	6.2	0.065	0.14
										DISGENET	Diabetic Nephropathy	RT	#VALUE!	3	9.4	0.0086	0.053		WIKIPATHWAYS	Serotonin receptor 2 and ELK SRF GATA4 signaling	RT	#VALUE!	2	6.2	0.068	0.15
										DISGENET	Malignant Head and Neck Neoplasm	RT	#VALUE!	3	9.4	0.0086	0.053		WIKIPATHWAYS	Extracellular vesicles in the crosstalk of cardiac cells	RT	#VALUE!	2	6.2	0.072	0.16
										DISGENET	ovarian neoplasm	RT	#VALUE!	4	12.5	0.0087	0.053		WIKIPATHWAYS	Cell interactions of the pancreatic cancer microenvironment	RT	#VALUE!	2	6.2	0.088	0.19
										DISGENET	Malignant neoplasm of ovary	RT	#VALUE!	4	12.5	0.0093	0.054		WIKIPATHWAYS	Growth factors and hormones in beta cell proliferation	RT	#VALUE!	2	6.2	0.088	0.19
										DISGENET	Verrucous epidermal nevus	RT	#VALUE!	2	6.2	0.0096	0.054
										DISGENET	Organoid Nevus Phakomatosis	RT	#VALUE!	2	6.2	0.0096	0.054
										DISGENET	Nevus Sebaceus of Jadassohn	RT	#VALUE!	2	6.2	0.0096	0.054
										DISGENET	Nevus sebaceous	RT	#VALUE!	2	6.2	0.0096	0.054
										DISGENET	Linear Verrucous Epidermal Nevus	RT	#VALUE!	2	6.2	0.0096	0.054
										DISGENET	Inflammatory linear verrucous epidermal nevus	RT	#VALUE!	2	6.2	0.0096	0.054
										DISGENET	Mammary Carcinoma, Animal	RT	#VALUE!	4	12.5	0.01	0.057
										DISGENET	Animal Mammary Neoplasms	RT	#VALUE!	4	12.5	0.01	0.057
										DISGENET	Colonic Neoplasms	RT	#VALUE!	4	12.5	0.012	0.068
										DISGENET	Malignant neoplasm of penis	RT	#VALUE!	2	6.2	0.013	0.068
										DISGENET	Penile Neoplasms	RT	#VALUE!	2	6.2	0.013	0.068
										DISGENET	Malignant tumor of cervix	RT	#VALUE!	2	6.2	0.013	0.068
										DISGENET	Malignant neoplasm of mouth	RT	#VALUE!	3	9.4	0.013	0.068
										DISGENET	Mouth Neoplasms	RT	#VALUE!	3	9.4	0.013	0.068
										DISGENET	Malignant tumor of colon	RT	#VALUE!	4	12.5	0.014	0.073
										DISGENET	Skin Neoplasms	RT	#VALUE!	3	9.4	0.015	0.078
										DISGENET	Malignant neoplasm of skin	RT	#VALUE!	3	9.4	0.015	0.078
										DISGENET	Myelomonocytic leukemia	RT	#VALUE!	2	6.2	0.016	0.079
										DISGENET	Cervix carcinoma	RT	#VALUE!	2	6.2	0.016	0.079
										DISGENET	Follicular thyroid carcinoma	RT	#VALUE!	2	6.2	0.016	0.079
										DISGENET	NEVUS, EPIDERMAL (disorder)	RT	#VALUE!	2	6.2	0.016	0.079
										DISGENET	Hemimegalencephaly	RT	#VALUE!	2	6.2	0.019	0.094
										DISGENET	Carcinoma in situ of uterine cervix	RT	#VALUE!	2	6.2	0.019	0.094
										DISGENET	MYELODYSPLASTIC SYNDROME	RT	#VALUE!	3	9.4	0.019	0.094
										DISGENET	Cardiomegaly	RT	#VALUE!	3	9.4	0.028	0.13
										DISGENET	Cardiac Hypertrophy	RT	#VALUE!	3	9.4	0.028	0.13
										DISGENET	Autosomal Recessive Polycystic Kidney Disease	RT	#VALUE!	2	6.2	0.028	0.13
										DISGENET	Colon Carcinoma	RT	#VALUE!	2	6.2	0.028	0.13
										DISGENET	Alveolitis, Fibrosing	RT	#VALUE!	3	9.4	0.029	0.13
										DISGENET	Pulmonary Fibrosis	RT	#VALUE!	3	9.4	0.03	0.14
										DISGENET	Papillary thyroid carcinoma	RT	#VALUE!	3	9.4	0.031	0.14
										DISGENET	Reperfusion Injury	RT	#VALUE!	3	9.4	0.033	0.15
										DISGENET	Copper-Overload Cirrhosis	RT	#VALUE!	2	6.2	0.035	0.16
										DISGENET	Carcinogenesis	RT	#VALUE!	2	6.2	0.041	0.19
										DISGENET	Carcinoma in situ of bladder	RT	#VALUE!	2	6.2	0.047	0.21
										DISGENET	Benign neoplasm of bladder	RT	#VALUE!	2	6.2	0.047	0.21
										DISGENET	Neoplasm of uncertain or unknown behavior of bladder	RT	#VALUE!	2	6.2	0.047	0.21
										DISGENET	Unipolar Depression	RT	#VALUE!	4	12.5	0.049	0.22
										DISGENET	Polyposis, Adenomatous Intestinal	RT	#VALUE!	2	6.2	0.05	0.22
										DISGENET	Familial Intestinal Polyposis	RT	#VALUE!	2	6.2	0.05	0.22
										DISGENET	Adenomatous Polyposis Coli	RT	#VALUE!	2	6.2	0.053	0.23
										DISGENET	Adrenocortical carcinoma	RT	#VALUE!	2	6.2	0.056	0.24
										DISGENET	Carcinoma of bladder	RT	#VALUE!	2	6.2	0.056	0.24
										DISGENET	Schizophrenia	RT	#VALUE!	7	21.9	0.057	0.24
										DISGENET	Colorectal Neoplasms	RT	#VALUE!	4	12.5	0.058	0.24
										DISGENET	Lewy Body Disease	RT	#VALUE!	2	6.2	0.068	0.28
										DISGENET	Chronic Persistent Hepatitis	RT	#VALUE!	2	6.2	0.068	0.28
										DISGENET	Hepatitis, Chronic	RT	#VALUE!	2	6.2	0.068	0.28
										DISGENET	Cryptogenic Chronic Hepatitis	RT	#VALUE!	2	6.2	0.068	0.28
										DISGENET	Chronic active hepatitis	RT	#VALUE!	2	6.2	0.068	0.28
										DISGENET	Malignant neoplasm of liver	RT	#VALUE!	3	9.4	0.075	0.3
										DISGENET	Liver neoplasms	RT	#VALUE!	3	9.4	0.075	0.3
										DISGENET	Lymphatic Metastasis	RT	#VALUE!	2	6.2	0.08	0.32
										DISGENET	Conventional (Clear Cell) Renal Cell Carcinoma	RT	#VALUE!	3	9.4	0.081	0.32
										DISGENET	Neoplasm of uncertain or unknown behavior of ovary	RT	#VALUE!	2	6.2	0.089	0.35
										DISGENET	Schizoaffective Disorder	RT	#VALUE!	2	6.2	0.089	0.35
										DISGENET	Hereditary Nonpolyposis Colorectal Cancer	RT	#VALUE!	2	6.2	0.089	0.35
										DISGENET	Ovarian Carcinoma	RT	#VALUE!	2	6.2	0.092	0.36
										DISGENET	Endometrioma	RT	#VALUE!	3	9.4	0.093	0.36
										DISGENET	Endometriosis	RT	#VALUE!	3	9.4	0.093	0.36

## Sheet: HR_occ_cdg
Bottom 2 item ID						PPI Partner result from STRING database			Gene Ontology Enrichment Analysis (GOEA) Result
ID	Genes	Weighted_SC	Rank_weighted_sc			Gene Symbols	PPI Partner
d95	RAPGEF1|GAB1|MET|CRK	0.252	113	bottom 2		RAPGEF1	RHOQ		Bottom 2
d96	RAP1A|CRK|GAB1|RAPGEF1	0.235	114	bottom 1			BCAR1		RAPGEF1|GAB1|MET|CRK	Category	Term	RT	Genes	Count	%	P-Value	Benjamini		Category	Term	RT	Genes	Count	%	P-Value	Benjamini
							CBL			DISGENET	Neoplasm Invasiveness	RT	#VALUE!	7	24.1	9.1e-06	0.0032		WIKIPATHWAYS	Hepatocyte growth factor receptor signaling	RT	#VALUE!	15	51.7	2.4e-28	4.7e-26
							CBLB			DISGENET	Squamous cell carcinoma	RT	#VALUE!	6	20.7	2e-05	0.0032		WIKIPATHWAYS	MET in type 1 papillary renal cell carcinoma	RT	#VALUE!	16	55.2	1e-26	1e-24
							CDH1			DISGENET	Neoplasm Metastasis	RT	#VALUE!	7	24.1	2.3e-05	0.0032		WIKIPATHWAYS	EGF EGFR signaling	RT	#VALUE!	17	58.6	1.2e-21	7e-20
							CRK			DISGENET	Noonan Syndrome	RT	#VALUE!	4	13.8	3.7e-05	0.0039		WIKIPATHWAYS	ErbB signaling	RT	#VALUE!	15	51.7	1.4e-21	7e-20
							CRKL			DISGENET	Leukemia, Myelocytic, Acute	RT	#VALUE!	6	20.7	0.0001	0.0083		WIKIPATHWAYS	Focal adhesion	RT	#VALUE!	17	58.6	4.7e-20	1.9e-18
							GRB2			DISGENET	Mammary Neoplasms, Experimental	RT	#VALUE!	5	17.2	0.00083	0.034		WIKIPATHWAYS	Gastrin signaling	RT	#VALUE!	13	44.8	3.1e-16	1e-14
							RAP1A			DISGENET	Benign neoplasm of stomach	RT	#VALUE!	3	10.3	0.00099	0.034		WIKIPATHWAYS	Integrin mediated cell adhesion	RT	#VALUE!	12	41.4	4.9e-15	1.4e-13
							RAP1B			DISGENET	Carcinoma in situ of stomach	RT	#VALUE!	3	10.3	0.00099	0.034		WIKIPATHWAYS	Androgen receptor network in prostate cancer	RT	#VALUE!	12	41.4	1e-14	2.5e-13
						GAB1	SOS2			DISGENET	Neoplasm of uncertain or unknown behavior of stomach	RT	#VALUE!	3	10.3	0.00099	0.034		WIKIPATHWAYS	Chemokine signaling	RT	#VALUE!	13	44.8	2.6e-14	5.8e-13
							MET			DISGENET	Noonan-Like Syndrome With Loose Anagen Hair	RT	#VALUE!	3	10.3	0.0012	0.034		WIKIPATHWAYS	EGFR tyrosine kinase inhibitor resistance	RT	#VALUE!	11	37.9	3.8e-14	7.6e-13
							SOS1			DISGENET	Costello syndrome (disorder)	RT	#VALUE!	3	10.3	0.0012	0.034		WIKIPATHWAYS	Insulin signaling	RT	#VALUE!	12	41.4	7.6e-13	1.4e-11
							PIK3R1			DISGENET	Noonan syndrome-like disorder with loose anagen hair	RT	#VALUE!	3	10.3	0.0012	0.034		WIKIPATHWAYS	IL3 signaling	RT	#VALUE!	9	31	1.4e-12	2.3e-11
							SHC1			DISGENET	Cardio-facio-cutaneous syndrome	RT	#VALUE!	3	10.3	0.0012	0.034		WIKIPATHWAYS	Kit receptor signaling	RT	#VALUE!	9	31	2.7e-12	4.1e-11
							GRB2			DISGENET	Stomach Carcinoma	RT	#VALUE!	3	10.3	0.0015	0.034		WIKIPATHWAYS	Ras signaling	RT	#VALUE!	12	41.4	3.6e-12	5e-11
							PTPN11			DISGENET	LEOPARD Syndrome	RT	#VALUE!	3	10.3	0.0017	0.034		WIKIPATHWAYS	B cell receptor signaling	RT	#VALUE!	10	34.5	5.5e-12	7.1e-11
							CRK			DISGENET	Diffuse Astrocytoma	RT	#VALUE!	3	10.3	0.0022	0.034		WIKIPATHWAYS	Alpha 6 beta 4 signaling	RT	#VALUE!	8	27.6	5.7e-12	7.1e-11
							CRKL			DISGENET	Intracranial Astrocytoma	RT	#VALUE!	3	10.3	0.0022	0.034		WIKIPATHWAYS	VEGFA VEGFR2 signaling	RT	#VALUE!	15	51.7	7e-12	8.1e-11
							EGFR			DISGENET	Juvenile Pilocytic Astrocytoma	RT	#VALUE!	3	10.3	0.0022	0.034		WIKIPATHWAYS	RAC1 PAK1 p38 MMP2 pathway	RT	#VALUE!	9	31	2.2e-11	2.4e-10
						MET	SHC1			DISGENET	Subependymal Giant Cell Astrocytoma	RT	#VALUE!	3	10.3	0.0022	0.034		WIKIPATHWAYS	Prolactin signaling	RT	#VALUE!	9	31	4.4e-11	4.6e-10
							SRC			DISGENET	Cerebral Astrocytoma	RT	#VALUE!	3	10.3	0.0022	0.034		WIKIPATHWAYS	T cell receptor signaling	RT	#VALUE!	9	31	4.9e-11	4.9e-10
							PLXNB1			DISGENET	Childhood Cerebral Astrocytoma	RT	#VALUE!	3	10.3	0.0022	0.034		WIKIPATHWAYS	Macrophage stimulating protein MSP signaling	RT	#VALUE!	9	31	9.6e-10	9.1e-09
							CBL			DISGENET	Pilocytic Astrocytoma	RT	#VALUE!	3	10.3	0.0022	0.034		WIKIPATHWAYS	IL2 signaling	RT	#VALUE!	7	24.1	1.2e-09	1.1e-08
							CD44			DISGENET	Astrocytoma	RT	#VALUE!	3	10.3	0.0022	0.034		WIKIPATHWAYS	Glioblastoma signaling	RT	#VALUE!	8	27.6	4.6e-09	4e-08
							EGFR			DISGENET	Grade I Astrocytoma	RT	#VALUE!	3	10.3	0.0022	0.034		WIKIPATHWAYS	Angiopoietin like protein 8 regulatory pathway	RT	#VALUE!	9	31	4.8e-09	4e-08
							ERBB3			DISGENET	Mixed oligoastrocytoma	RT	#VALUE!	3	10.3	0.0022	0.034		WIKIPATHWAYS	Regulation of actin cytoskeleton	RT	#VALUE!	9	31	1.3e-08	1e-07
							GAB1			DISGENET	Fibrillary Astrocytoma	RT	#VALUE!	3	10.3	0.0023	0.034		WIKIPATHWAYS	Interferon type I signaling	RT	#VALUE!	7	24.1	1.3e-08	1e-07
							GRB2			DISGENET	Gemistocytic astrocytoma	RT	#VALUE!	3	10.3	0.0023	0.034		WIKIPATHWAYS	Cancer pathways	RT	#VALUE!	13	44.8	1.4e-08	1.1e-07
							HGF			DISGENET	Protoplasmic astrocytoma	RT	#VALUE!	3	10.3	0.0023	0.034		WIKIPATHWAYS	Oncostatin M signaling	RT	#VALUE!	7	24.1	1.7e-08	1.2e-07
						CRK	PXN			DISGENET	Anaplastic astrocytoma	RT	#VALUE!	3	10.3	0.0025	0.036		WIKIPATHWAYS	Nanoparticle mediated activation of receptor signaling	RT	#VALUE!	6	20.7	2.1e-08	1.4e-07
							EGFR			DISGENET	Pancreatic Neoplasm	RT	#VALUE!	4	13.8	0.0026	0.036		WIKIPATHWAYS	Physico chemical features and toxicity associated pathways	RT	#VALUE!	7	24.1	4.6e-08	3e-07
							PTK2			DISGENET	Malignant neoplasm of pancreas	RT	#VALUE!	4	13.8	0.0027	0.037		WIKIPATHWAYS	Leptin signaling	RT	#VALUE!	7	24.1	7.1e-08	4.6e-07
							ELMO1			DISGENET	Glioblastoma Multiforme	RT	#VALUE!	4	13.8	0.0035	0.043		WIKIPATHWAYS	TGF beta signaling pathway	RT	#VALUE!	8	27.6	1.3e-07	8e-07
							DOCK1			DISGENET	Adenocarcinoma, Basal Cell	RT	#VALUE!	4	13.8	0.004	0.043		WIKIPATHWAYS	PDGF pathway	RT	#VALUE!	6	20.7	1.3e-07	8.1e-07
							RAPGEF1			DISGENET	Carcinoma, Granular Cell	RT	#VALUE!	4	13.8	0.004	0.043		WIKIPATHWAYS	IL6 signaling	RT	#VALUE!	6	20.7	2e-07	1.1e-06
							SRC			DISGENET	Adenocarcinoma, Oxyphilic	RT	#VALUE!	4	13.8	0.004	0.043		WIKIPATHWAYS	IL4 signaling	RT	#VALUE!	6	20.7	4.2e-07	2.4e-06
							ABL1			DISGENET	Carcinoma, Cribriform	RT	#VALUE!	4	13.8	0.004	0.043		WIKIPATHWAYS	NRP1 triggered signaling in pancreatic cancer	RT	#VALUE!	6	20.7	5.7e-07	3.1e-06
							BCAR1			DISGENET	Adenocarcinoma, Tubular	RT	#VALUE!	4	13.8	0.004	0.043		WIKIPATHWAYS	Endometrial cancer	RT	#VALUE!	6	20.7	1.4e-06	7.3e-06
							CBL			DISGENET	Adenocarcinoma	RT	#VALUE!	4	13.8	0.004	0.043		WIKIPATHWAYS	4p16 3 copy number variation	RT	#VALUE!	5	17.2	2.7e-06	1.4e-05
						RAP1A	RAPGEF2			DISGENET	Acute Myeloid Leukemia, M1	RT	#VALUE!	4	13.8	0.0049	0.05		WIKIPATHWAYS	Pleural mesothelioma	RT	#VALUE!	10	34.5	5e-06	2.5e-05
							RAPGEF6			DISGENET	Acute Myeloid Leukemia (AML-M2)	RT	#VALUE!	4	13.8	0.0049	0.05		WIKIPATHWAYS	IL5 signaling	RT	#VALUE!	5	17.2	5e-06	2.5e-05
							RASGRP2			DISGENET	Malignant Neoplasms	RT	#VALUE!	4	13.8	0.0052	0.052		WIKIPATHWAYS	MAPK signaling	RT	#VALUE!	8	27.6	8.8e-06	4.2e-05
							RAPGEF1			DISGENET	ovarian neoplasm	RT	#VALUE!	4	13.8	0.0059	0.058		WIKIPATHWAYS	TROP2 regulatory signaling	RT	#VALUE!	5	17.2	1.1e-05	5.2e-05
							RASSF5			DISGENET	Malignant neoplasm of ovary	RT	#VALUE!	4	13.8	0.0063	0.06		WIKIPATHWAYS	5q35 copy number variation	RT	#VALUE!	6	20.7	2.2e-05	0.0001
							RAPGEF4			DISGENET	Bladder Neoplasm	RT	#VALUE!	4	13.8	0.0067	0.063		WIKIPATHWAYS	DNA damage response only ATM dependent	RT	#VALUE!	6	20.7	2.2e-05	0.0001
							APBB1IP			DISGENET	Malignant neoplasm of urinary bladder	RT	#VALUE!	4	13.8	0.0068	0.063		WIKIPATHWAYS	Fragile X syndrome	RT	#VALUE!	6	20.7	3.5e-05	0.00016
							KRIT1			DISGENET	Neuroblastoma	RT	#VALUE!	3	10.3	0.0075	0.067		WIKIPATHWAYS	Melanoma	RT	#VALUE!	5	17.2	5.8e-05	0.00025
							RAF1			DISGENET	Stomach Neoplasms	RT	#VALUE!	5	17.2	0.0087	0.076		WIKIPATHWAYS	Brain derived neurotrophic factor BDNF signaling	RT	#VALUE!	6	20.7	6.2e-05	0.00026
							RALGDS			DISGENET	Malignant neoplasm of stomach	RT	#VALUE!	5	17.2	0.009	0.077		WIKIPATHWAYS	PI3K Akt signaling	RT	#VALUE!	8	27.6	6.8e-05	0.00028
										DISGENET	Undifferentiated carcinoma	RT	#VALUE!	4	13.8	0.01	0.08		WIKIPATHWAYS	EPO receptor signaling	RT	#VALUE!	4	13.8	7.1e-05	0.00029
										DISGENET	Carcinoma, Spindle-Cell	RT	#VALUE!	4	13.8	0.01	0.08		WIKIPATHWAYS	Non small cell lung cancer	RT	#VALUE!	5	17.2	7.2e-05	0.00029
										DISGENET	Carcinomatosis	RT	#VALUE!	4	13.8	0.01	0.08		WIKIPATHWAYS	PDGFR beta pathway	RT	#VALUE!	4	13.8	9.9e-05	0.00039
										DISGENET	Anaplastic carcinoma	RT	#VALUE!	4	13.8	0.01	0.08		WIKIPATHWAYS	Breast cancer pathway	RT	#VALUE!	6	20.7	0.00011	0.00042
										DISGENET	Carcinoma	RT	#VALUE!	4	13.8	0.01	0.08		WIKIPATHWAYS	Epithelial to mesenchymal transition in colorectal cancer	RT	#VALUE!	6	20.7	0.00014	0.00051
										DISGENET	Kabuki make-up syndrome	RT	#VALUE!	2	6.9	0.011	0.085		WIKIPATHWAYS	Pilocytic astrocytoma	RT	#VALUE!	3	10.3	0.00015	0.00053
										DISGENET	Myelomonocytic leukemia	RT	#VALUE!	2	6.9	0.014	0.1		WIKIPATHWAYS	BDNF TrkB signaling	RT	#VALUE!	4	13.8	0.00015	0.00053
										DISGENET	Neoplasms, Experimental	RT	#VALUE!	3	10.3	0.014	0.11		WIKIPATHWAYS	Bladder cancer	RT	#VALUE!	4	13.8	0.00026	0.00093
										DISGENET	Malignant neoplasm of esophagus	RT	#VALUE!	3	10.3	0.02	0.14		WIKIPATHWAYS	Focal adhesion PI3K Akt mTOR signaling	RT	#VALUE!	7	24.1	0.0003	0.0011
										DISGENET	Esophageal Neoplasms	RT	#VALUE!	3	10.3	0.02	0.14		WIKIPATHWAYS	IL11 signaling	RT	#VALUE!	4	13.8	0.00035	0.0012
										DISGENET	Glioblastoma	RT	#VALUE!	3	10.3	0.02	0.14		WIKIPATHWAYS	Embryonic stem cell pluripotency pathways	RT	#VALUE!	5	17.2	0.00049	0.0016
										DISGENET	Giant Cell Glioblastoma	RT	#VALUE!	3	10.3	0.023	0.16		WIKIPATHWAYS	RANKL RANK signaling	RT	#VALUE!	4	13.8	0.00051	0.0017
										DISGENET	Malignant neoplasm of breast	RT	#VALUE!	8	27.6	0.024	0.16		WIKIPATHWAYS	Hippo Merlin signaling dysregulation	RT	#VALUE!	5	17.2	0.00054	0.0017
										DISGENET	Colon Carcinoma	RT	#VALUE!	2	6.9	0.025	0.16		WIKIPATHWAYS	Hepatitis C and hepatocellular carcinoma	RT	#VALUE!	4	13.8	0.00071	0.0023
										DISGENET	Autosomal Recessive Polycystic Kidney Disease	RT	#VALUE!	2	6.9	0.025	0.16		WIKIPATHWAYS	Thyroid stimulating hormone TSH signaling	RT	#VALUE!	4	13.8	0.00079	0.0025
										DISGENET	Prostatic Neoplasms	RT	#VALUE!	6	20.7	0.026	0.16		WIKIPATHWAYS	MAPK pathway in congenital thyroid cancer	RT	#VALUE!	3	10.3	0.0011	0.0035
										DISGENET	Malignant neoplasm of prostate	RT	#VALUE!	6	20.7	0.026	0.16		WIKIPATHWAYS	Hepatitis B infection	RT	#VALUE!	5	17.2	0.0012	0.0037
										DISGENET	Head and Neck Carcinoma	RT	#VALUE!	2	6.9	0.028	0.17		WIKIPATHWAYS	Acute myeloid leukemia	RT	#VALUE!	4	13.8	0.0013	0.0039
										DISGENET	Adenocarcinoma of large intestine	RT	#VALUE!	3	10.3	0.029	0.17		WIKIPATHWAYS	Acute viral myocarditis	RT	#VALUE!	4	13.8	0.0024	0.007
										DISGENET	Ductal Carcinoma	RT	#VALUE!	2	6.9	0.03	0.17		WIKIPATHWAYS	Androgen receptor signaling	RT	#VALUE!	4	13.8	0.0025	0.0074
										DISGENET	Noonan Syndrome 1	RT	#VALUE!	2	6.9	0.03	0.17		WIKIPATHWAYS	Extracellular vesicle mediated signaling in recipient cells	RT	#VALUE!	3	10.3	0.0038	0.011
										DISGENET	Female Pseudo-Turner Syndrome	RT	#VALUE!	2	6.9	0.03	0.17		WIKIPATHWAYS	MAPK cascade	RT	#VALUE!	3	10.3	0.0048	0.014
										DISGENET	gallbladder neoplasm	RT	#VALUE!	2	6.9	0.03	0.17		WIKIPATHWAYS	Envelope proteins and their potential roles in EDMD physiopathology	RT	#VALUE!	3	10.3	0.0093	0.026
										DISGENET	Copper-Overload Cirrhosis	RT	#VALUE!	2	6.9	0.03	0.17		WIKIPATHWAYS	Netrin UNC5B signaling	RT	#VALUE!	3	10.3	0.012	0.032
										DISGENET	Malignant neoplasm of gallbladder	RT	#VALUE!	2	6.9	0.03	0.17		WIKIPATHWAYS	Apoptosis related network due to altered Notch3 in ovarian cancer	RT	#VALUE!	3	10.3	0.012	0.033
										DISGENET	Turner Syndrome, Male	RT	#VALUE!	2	6.9	0.03	0.17		WIKIPATHWAYS	Modulators of TCR signaling and T cell activation	RT	#VALUE!	3	10.3	0.016	0.043
										DISGENET	Malignant mesothelioma	RT	#VALUE!	3	10.3	0.037	0.19		WIKIPATHWAYS	T cell antigen receptor TCR pathway during Staphylococcus aureus infection	RT	#VALUE!	3	10.3	0.016	0.043
										DISGENET	Experimental Hepatoma	RT	#VALUE!	3	10.3	0.037	0.19		WIKIPATHWAYS	AGE RAGE pathway	RT	#VALUE!	3	10.3	0.018	0.048
										DISGENET	Liver Neoplasms, Experimental	RT	#VALUE!	3	10.3	0.037	0.19		WIKIPATHWAYS	Axon guidance	RT	#VALUE!	3	10.3	0.022	0.056
										DISGENET	Hepatoma, Morris	RT	#VALUE!	3	10.3	0.037	0.19		WIKIPATHWAYS	Head and neck squamous cell carcinoma	RT	#VALUE!	3	10.3	0.023	0.058
										DISGENET	Hepatoma, Novikoff	RT	#VALUE!	3	10.3	0.037	0.19		WIKIPATHWAYS	T cell activation SARS CoV 2	RT	#VALUE!	3	10.3	0.032	0.079
										DISGENET	Polyposis, Adenomatous Intestinal	RT	#VALUE!	2	6.9	0.044	0.22		WIKIPATHWAYS	Thyroid hormones production and peripheral downstream signaling effects	RT	#VALUE!	3	10.3	0.035	0.086
										DISGENET	Familial Intestinal Polyposis	RT	#VALUE!	2	6.9	0.044	0.22		WIKIPATHWAYS	Hippo signaling regulation	RT	#VALUE!	3	10.3	0.038	0.094
										DISGENET	Vitiligo	RT	#VALUE!	2	6.9	0.046	0.23		WIKIPATHWAYS	Cancer immunotherapy by CTLA4 blockade	RT	#VALUE!	2	6.9	0.044	0.11
										DISGENET	Adenomatous Polyposis Coli	RT	#VALUE!	2	6.9	0.046	0.23		WIKIPATHWAYS	Thermogenesis	RT	#VALUE!	3	10.3	0.046	0.11
										DISGENET	Hereditary Diffuse Gastric Cancer	RT	#VALUE!	4	13.8	0.047	0.23		WIKIPATHWAYS	IL9 signaling	RT	#VALUE!	2	6.9	0.053	0.12
										DISGENET	Cardiomyopathies	RT	#VALUE!	3	10.3	0.05	0.24		WIKIPATHWAYS	MFAP5 effect on permeability and motility of endothelial cells via cytoskeleton rearrangement	RT	#VALUE!	2	6.9	0.056	0.13
										DISGENET	Juvenile Myelomonocytic Leukemia	RT	#VALUE!	2	6.9	0.052	0.25		WIKIPATHWAYS	Kallmann syndrome	RT	#VALUE!	2	6.9	0.074	0.17
										DISGENET	Mammary Carcinoma, Human	RT	#VALUE!	5	17.2	0.055	0.25		WIKIPATHWAYS	Angiogenesis	RT	#VALUE!	2	6.9	0.074	0.17
										DISGENET	Mammary Neoplasms, Human	RT	#VALUE!	5	17.2	0.055	0.25		WIKIPATHWAYS	Relationship between inflammation COX 2 and EGFR	RT	#VALUE!	2	6.9	0.077	0.17
										DISGENET	Mammary Neoplasms	RT	#VALUE!	5	17.2	0.056	0.25		WIKIPATHWAYS	Thyroxine thyroid hormone production	RT	#VALUE!	2	6.9	0.077	0.17
										DISGENET	Neoplastic Cell Transformation	RT	#VALUE!	3	10.3	0.057	0.25		WIKIPATHWAYS	miRNA regulation of prostate cancer signaling	RT	#VALUE!	2	6.9	0.094	0.21
										DISGENET	Mammary Carcinoma, Animal	RT	#VALUE!	3	10.3	0.059	0.25		WIKIPATHWAYS	Mammary gland development pathway Pregnancy and lactation Stage 3 of 4	RT	#VALUE!	2	6.9	0.1	0.22
										DISGENET	Animal Mammary Neoplasms	RT	#VALUE!	3	10.3	0.059	0.25
										DISGENET	Cryptogenic Chronic Hepatitis	RT	#VALUE!	2	6.9	0.06	0.25
										DISGENET	Chronic Persistent Hepatitis	RT	#VALUE!	2	6.9	0.06	0.25
										DISGENET	Chronic active hepatitis	RT	#VALUE!	2	6.9	0.06	0.25
										DISGENET	Hepatitis, Chronic	RT	#VALUE!	2	6.9	0.06	0.25
										DISGENET	Breast Carcinoma	RT	#VALUE!	5	17.2	0.06	0.25
										DISGENET	Non-Small Cell Lung Carcinoma	RT	#VALUE!	3	10.3	0.069	0.29
										DISGENET	Hereditary Nonpolyposis Colorectal Neoplasms	RT	#VALUE!	2	6.9	0.07	0.29
										DISGENET	Disease Exacerbation	RT	#VALUE!	3	10.3	0.077	0.32
										DISGENET	Hereditary Nonpolyposis Colorectal Cancer	RT	#VALUE!	2	6.9	0.078	0.32
										DISGENET	Ovarian Carcinoma	RT	#VALUE!	2	6.9	0.08	0.33
										DISGENET	Head and Neck Neoplasms	RT	#VALUE!	2	6.9	0.088	0.35
										DISGENET	Burkitt Lymphoma	RT	#VALUE!	2	6.9	0.096	0.38
									BOTTOM 1
									RAP1A|CRK|GAB1|RAPGEF1	Category	Term	RT	Genes	Count	%	P-Value	Benjamini		Category	Term	RT	Genes	Count	%	P-Value	Benjamini
										DISGENET	Noonan Syndrome	RT	#VALUE!	5	15.2	7.6e-07	0.0003		WIKIPATHWAYS	Hepatocyte growth factor receptor signaling	RT	#VALUE!	14	42.4	3.2e-25	6.8e-23
										DISGENET	Cardio-facio-cutaneous syndrome	RT	#VALUE!	4	12.1	2.5e-05	0.002		WIKIPATHWAYS	MET in type 1 papillary renal cell carcinoma	RT	#VALUE!	15	45.5	8.3e-24	8.8e-22
										DISGENET	Noonan syndrome-like disorder with loose anagen hair	RT	#VALUE!	4	12.1	2.5e-05	0.002		WIKIPATHWAYS	EGF EGFR signaling	RT	#VALUE!	18	54.5	7.7e-23	5.4e-21
										DISGENET	Noonan-Like Syndrome With Loose Anagen Hair	RT	#VALUE!	4	12.1	2.5e-05	0.002		WIKIPATHWAYS	Focal adhesion	RT	#VALUE!	17	51.5	2.3e-19	1.2e-17
										DISGENET	Costello syndrome (disorder)	RT	#VALUE!	4	12.1	2.5e-05	0.002		WIKIPATHWAYS	ErbB signaling	RT	#VALUE!	14	42.4	5.1e-19	2.2e-17
										DISGENET	LEOPARD Syndrome	RT	#VALUE!	4	12.1	4e-05	0.0026		WIKIPATHWAYS	Chemokine signaling	RT	#VALUE!	15	45.5	3.7e-17	1.3e-15
										DISGENET	Neoplasm Invasiveness	RT	#VALUE!	6	18.2	0.00023	0.013		WIKIPATHWAYS	Ras signaling	RT	#VALUE!	15	45.5	1.8e-16	5.3e-15
										DISGENET	Female Pseudo-Turner Syndrome	RT	#VALUE!	3	9.1	0.0005	0.019		WIKIPATHWAYS	Integrin mediated cell adhesion	RT	#VALUE!	13	39.4	2e-16	5.4e-15
										DISGENET	Noonan Syndrome 1	RT	#VALUE!	3	9.1	0.0005	0.019		WIKIPATHWAYS	Gastrin signaling	RT	#VALUE!	13	39.4	9e-16	2.1e-14
										DISGENET	Turner Syndrome, Male	RT	#VALUE!	3	9.1	0.0005	0.019		WIKIPATHWAYS	IL3 signaling	RT	#VALUE!	10	30.3	3e-14	6.4e-13
										DISGENET	Squamous cell carcinoma	RT	#VALUE!	5	15.2	0.00054	0.019		WIKIPATHWAYS	Kit receptor signaling	RT	#VALUE!	10	30.3	6.4e-14	1.2e-12
										DISGENET	Glioblastoma Multiforme	RT	#VALUE!	4	12.1	0.0047	0.12		WIKIPATHWAYS	Androgen receptor network in prostate cancer	RT	#VALUE!	11	33.3	1.3e-12	2.3e-11
										DISGENET	Adenocarcinoma, Tubular	RT	#VALUE!	4	12.1	0.0053	0.12		WIKIPATHWAYS	Prolactin signaling	RT	#VALUE!	10	30.3	1.5e-12	2.5e-11
										DISGENET	Adenocarcinoma, Basal Cell	RT	#VALUE!	4	12.1	0.0053	0.12		WIKIPATHWAYS	T cell receptor signaling	RT	#VALUE!	10	30.3	1.7e-12	2.6e-11
										DISGENET	Carcinoma, Granular Cell	RT	#VALUE!	4	12.1	0.0053	0.12		WIKIPATHWAYS	Insulin signaling	RT	#VALUE!	12	36.4	2e-12	2.8e-11
										DISGENET	Carcinoma, Cribriform	RT	#VALUE!	4	12.1	0.0053	0.12		WIKIPATHWAYS	B cell receptor signaling	RT	#VALUE!	10	30.3	1.2e-11	1.5e-10
										DISGENET	Adenocarcinoma	RT	#VALUE!	4	12.1	0.0053	0.12		WIKIPATHWAYS	Cancer pathways	RT	#VALUE!	16	48.5	1.4e-11	1.7e-10
										DISGENET	Adenocarcinoma, Oxyphilic	RT	#VALUE!	4	12.1	0.0053	0.12		WIKIPATHWAYS	IL2 signaling	RT	#VALUE!	8	24.2	2.4e-11	2.7e-10
										DISGENET	ovarian neoplasm	RT	#VALUE!	4	12.1	0.008	0.16		WIKIPATHWAYS	VEGFA VEGFR2 signaling	RT	#VALUE!	15	45.5	2.5e-11	2.7e-10
										DISGENET	Malignant neoplasm of kidney	RT	#VALUE!	3	9.1	0.0084	0.16		WIKIPATHWAYS	RAC1 PAK1 p38 MMP2 pathway	RT	#VALUE!	9	27.3	4.2e-11	4.4e-10
										DISGENET	Malignant neoplasm of ovary	RT	#VALUE!	4	12.1	0.0085	0.16		WIKIPATHWAYS	EGFR tyrosine kinase inhibitor resistance	RT	#VALUE!	9	27.3	2.4e-10	2.4e-09
										DISGENET	Neuroblastoma	RT	#VALUE!	3	9.1	0.0092	0.16		WIKIPATHWAYS	Angiopoietin like protein 8 regulatory pathway	RT	#VALUE!	10	30.3	3.1e-10	3e-09
										DISGENET	Mammary Neoplasms, Experimental	RT	#VALUE!	4	12.1	0.012	0.18		WIKIPATHWAYS	Nanoparticle mediated activation of receptor signaling	RT	#VALUE!	7	21.2	3.3e-10	3e-09
										DISGENET	Non-Small Cell Lung Carcinoma	RT	#VALUE!	4	12.1	0.012	0.18		WIKIPATHWAYS	Oncostatin M signaling	RT	#VALUE!	8	24.2	5.2e-10	4.6e-09
										DISGENET	Kabuki make-up syndrome	RT	#VALUE!	2	6.1	0.012	0.18		WIKIPATHWAYS	Alpha 6 beta 4 signaling	RT	#VALUE!	7	21.2	9.5e-10	8e-09
										DISGENET	Carcinomatosis	RT	#VALUE!	4	12.1	0.014	0.18		WIKIPATHWAYS	Regulation of actin cytoskeleton	RT	#VALUE!	10	30.3	9.8e-10	8e-09
										DISGENET	Carcinoma, Spindle-Cell	RT	#VALUE!	4	12.1	0.014	0.18		WIKIPATHWAYS	Physico chemical features and toxicity associated pathways	RT	#VALUE!	8	24.2	1.7e-09	1.3e-08
										DISGENET	Anaplastic carcinoma	RT	#VALUE!	4	12.1	0.014	0.18		WIKIPATHWAYS	Macrophage stimulating protein MSP signaling	RT	#VALUE!	9	27.3	1.8e-09	1.4e-08
										DISGENET	Undifferentiated carcinoma	RT	#VALUE!	4	12.1	0.014	0.18		WIKIPATHWAYS	Leptin signaling	RT	#VALUE!	8	24.2	2.9e-09	2.1e-08
										DISGENET	Carcinoma	RT	#VALUE!	4	12.1	0.014	0.18		WIKIPATHWAYS	PDGF pathway	RT	#VALUE!	7	21.2	3.3e-09	2.3e-08
										DISGENET	Myelomonocytic leukemia	RT	#VALUE!	2	6.1	0.015	0.19		WIKIPATHWAYS	MAPK signaling	RT	#VALUE!	11	33.3	4.5e-09	3.1e-08
										DISGENET	Leukemia, Myelocytic, Acute	RT	#VALUE!	4	12.1	0.016	0.19		WIKIPATHWAYS	TGF beta signaling pathway	RT	#VALUE!	9	27.3	9e-09	6e-08
										DISGENET	Leopard Syndrome 1	RT	#VALUE!	2	6.1	0.018	0.22		WIKIPATHWAYS	Interferon type I signaling	RT	#VALUE!	7	21.2	2.1e-08	1.4e-07
										DISGENET	Esophageal Neoplasms	RT	#VALUE!	3	9.1	0.024	0.27		WIKIPATHWAYS	Endometrial cancer	RT	#VALUE!	7	21.2	5.5e-08	3.4e-07
										DISGENET	Malignant neoplasm of esophagus	RT	#VALUE!	3	9.1	0.024	0.27		WIKIPATHWAYS	Non small cell lung cancer	RT	#VALUE!	7	21.2	1.2e-07	7.4e-07
										DISGENET	Glioblastoma	RT	#VALUE!	3	9.1	0.025	0.27		WIKIPATHWAYS	IL5 signaling	RT	#VALUE!	6	18.2	1.3e-07	7.7e-07
										DISGENET	Autosomal Recessive Polycystic Kidney Disease	RT	#VALUE!	2	6.1	0.028	0.28		WIKIPATHWAYS	Glioblastoma signaling	RT	#VALUE!	7	21.2	2.7e-07	1.5e-06
										DISGENET	Giant Cell Glioblastoma	RT	#VALUE!	3	9.1	0.028	0.28		WIKIPATHWAYS	IL4 signaling	RT	#VALUE!	6	18.2	6.2e-07	3.4e-06
										DISGENET	Neoplasm Metastasis	RT	#VALUE!	4	12.1	0.029	0.29		WIKIPATHWAYS	Pilocytic astrocytoma	RT	#VALUE!	4	12.1	7.1e-07	3.9e-06
										DISGENET	Glioma	RT	#VALUE!	3	9.1	0.029	0.29		WIKIPATHWAYS	Thyroid stimulating hormone TSH signaling	RT	#VALUE!	6	18.2	1.3e-06	6.9e-06
										DISGENET	Ductal Carcinoma	RT	#VALUE!	2	6.1	0.034	0.32		WIKIPATHWAYS	EPO receptor signaling	RT	#VALUE!	5	15.2	1.6e-06	8.1e-06
										DISGENET	Adenocarcinoma of large intestine	RT	#VALUE!	3	9.1	0.035	0.33		WIKIPATHWAYS	PDGFR beta pathway	RT	#VALUE!	5	15.2	2.5e-06	1.2e-05
										DISGENET	Pancreatic Neoplasm	RT	#VALUE!	3	9.1	0.038	0.35		WIKIPATHWAYS	Melanoma	RT	#VALUE!	6	18.2	2.9e-06	1.4e-05
										DISGENET	Malignant neoplasm of pancreas	RT	#VALUE!	3	9.1	0.039	0.35		WIKIPATHWAYS	Brain derived neurotrophic factor BDNF signaling	RT	#VALUE!	7	21.2	5.5e-06	2.7e-05
										DISGENET	Malignant mesothelioma	RT	#VALUE!	3	9.1	0.044	0.39		WIKIPATHWAYS	Bladder cancer	RT	#VALUE!	5	15.2	9.2e-06	4.3e-05
										DISGENET	Neoplasm of uncertain or unknown behavior of stomach	RT	#VALUE!	2	6.1	0.051	0.42		WIKIPATHWAYS	Pleural mesothelioma	RT	#VALUE!	10	30.3	9.7e-06	4.5e-05
										DISGENET	Benign neoplasm of stomach	RT	#VALUE!	2	6.1	0.051	0.42		WIKIPATHWAYS	Breast cancer pathway	RT	#VALUE!	7	21.2	1.1e-05	5.1e-05
										DISGENET	Carcinoma in situ of stomach	RT	#VALUE!	2	6.1	0.051	0.42		WIKIPATHWAYS	IL6 signaling	RT	#VALUE!	5	15.2	1.2e-05	5.5e-05
										DISGENET	Juvenile Myelomonocytic Leukemia	RT	#VALUE!	2	6.1	0.057	0.42		WIKIPATHWAYS	IL11 signaling	RT	#VALUE!	5	15.2	1.4e-05	5.9e-05
										DISGENET	Malignant Neoplasms	RT	#VALUE!	3	9.1	0.059	0.42		WIKIPATHWAYS	Epithelial to mesenchymal transition in colorectal cancer	RT	#VALUE!	7	21.2	1.5e-05	6.2e-05
										DISGENET	Cardiomyopathies	RT	#VALUE!	3	9.1	0.061	0.42		WIKIPATHWAYS	TROP2 regulatory signaling	RT	#VALUE!	5	15.2	1.5e-05	6.2e-05
										DISGENET	Stomach Carcinoma	RT	#VALUE!	2	6.1	0.063	0.42		WIKIPATHWAYS	MAPK pathway in congenital thyroid cancer	RT	#VALUE!	4	12.1	1.9e-05	7.9e-05
										DISGENET	Neoplastic Cell Transformation	RT	#VALUE!	3	9.1	0.068	0.42		WIKIPATHWAYS	NRP1 triggered signaling in pancreatic cancer	RT	#VALUE!	5	15.2	2.9e-05	0.00011
										DISGENET	Bladder Neoplasm	RT	#VALUE!	3	9.1	0.069	0.42		WIKIPATHWAYS	DNA damage response only ATM dependent	RT	#VALUE!	6	18.2	3.2e-05	0.00013
										DISGENET	Malignant neoplasm of urinary bladder	RT	#VALUE!	3	9.1	0.07	0.42		WIKIPATHWAYS	Fragile X syndrome	RT	#VALUE!	6	18.2	5.1e-05	0.0002
										DISGENET	Animal Mammary Neoplasms	RT	#VALUE!	3	9.1	0.071	0.42		WIKIPATHWAYS	Acute myeloid leukemia	RT	#VALUE!	5	15.2	8.2e-05	0.00031
										DISGENET	Mammary Carcinoma, Animal	RT	#VALUE!	3	9.1	0.071	0.42		WIKIPATHWAYS	PI3K Akt signaling	RT	#VALUE!	8	24.2	0.00011	0.00041
										DISGENET	Subependymal Giant Cell Astrocytoma	RT	#VALUE!	2	6.1	0.075	0.42		WIKIPATHWAYS	Hepatitis B infection	RT	#VALUE!	6	18.2	0.00014	0.00051
										DISGENET	Mixed oligoastrocytoma	RT	#VALUE!	2	6.1	0.075	0.42		WIKIPATHWAYS	4p16 3 copy number variation	RT	#VALUE!	4	12.1	0.00017	0.0006
										DISGENET	Grade I Astrocytoma	RT	#VALUE!	2	6.1	0.075	0.42		WIKIPATHWAYS	MAPK cascade	RT	#VALUE!	4	12.1	0.00018	0.00065
										DISGENET	Diffuse Astrocytoma	RT	#VALUE!	2	6.1	0.075	0.42		WIKIPATHWAYS	Focal adhesion PI3K Akt mTOR signaling	RT	#VALUE!	7	21.2	0.00046	0.0016
										DISGENET	Pilocytic Astrocytoma	RT	#VALUE!	2	6.1	0.075	0.42		WIKIPATHWAYS	5q35 copy number variation	RT	#VALUE!	5	15.2	0.00051	0.0017
										DISGENET	Cerebral Astrocytoma	RT	#VALUE!	2	6.1	0.075	0.42		WIKIPATHWAYS	RANKL RANK signaling	RT	#VALUE!	4	12.1	0.00063	0.0021
										DISGENET	Childhood Cerebral Astrocytoma	RT	#VALUE!	2	6.1	0.075	0.42		WIKIPATHWAYS	Embryonic stem cell pluripotency pathways	RT	#VALUE!	5	15.2	0.00064	0.0021
										DISGENET	Astrocytoma	RT	#VALUE!	2	6.1	0.075	0.42		WIKIPATHWAYS	Netrin UNC5B signaling	RT	#VALUE!	4	12.1	0.00071	0.0023
										DISGENET	Juvenile Pilocytic Astrocytoma	RT	#VALUE!	2	6.1	0.075	0.42		WIKIPATHWAYS	T cell antigen receptor TCR pathway during Staphylococcus aureus infection	RT	#VALUE!	4	12.1	0.0012	0.0038
										DISGENET	Intracranial Astrocytoma	RT	#VALUE!	2	6.1	0.075	0.42		WIKIPATHWAYS	AGE RAGE pathway	RT	#VALUE!	4	12.1	0.0014	0.0045
										DISGENET	Mammary Carcinoma, Human	RT	#VALUE!	5	15.2	0.076	0.42		WIKIPATHWAYS	Axon guidance	RT	#VALUE!	4	12.1	0.0018	0.0057
										DISGENET	Mammary Neoplasms, Human	RT	#VALUE!	5	15.2	0.076	0.42		WIKIPATHWAYS	Acute viral myocarditis	RT	#VALUE!	4	12.1	0.0029	0.009
										DISGENET	Mammary Neoplasms	RT	#VALUE!	5	15.2	0.077	0.42		WIKIPATHWAYS	Androgen receptor signaling	RT	#VALUE!	4	12.1	0.0031	0.0095
										DISGENET	Gemistocytic astrocytoma	RT	#VALUE!	2	6.1	0.077	0.42		WIKIPATHWAYS	Thyroxine thyroid hormone production	RT	#VALUE!	3	9.1	0.0032	0.0095
										DISGENET	Fibrillary Astrocytoma	RT	#VALUE!	2	6.1	0.077	0.42		WIKIPATHWAYS	T cell activation SARS CoV 2	RT	#VALUE!	4	12.1	0.0032	0.0095
										DISGENET	Protoplasmic astrocytoma	RT	#VALUE!	2	6.1	0.077	0.42		WIKIPATHWAYS	Pancreatic adenocarcinoma pathway	RT	#VALUE!	4	12.1	0.0033	0.0097
										DISGENET	Anaplastic astrocytoma	RT	#VALUE!	2	6.1	0.08	0.43		WIKIPATHWAYS	Thyroid hormones production and peripheral downstream signaling effects	RT	#VALUE!	4	12.1	0.0038	0.011
										DISGENET	Breast Carcinoma	RT	#VALUE!	5	15.2	0.082	0.43		WIKIPATHWAYS	Extracellular vesicle mediated signaling in recipient cells	RT	#VALUE!	3	9.1	0.0043	0.012
										DISGENET	Carcinoma, Ovarian Epithelial	RT	#VALUE!	2	6.1	0.089	0.45		WIKIPATHWAYS	miRNA regulation of prostate cancer signaling	RT	#VALUE!	3	9.1	0.0049	0.014
										DISGENET	Ovarian Carcinoma	RT	#VALUE!	2	6.1	0.089	0.45		WIKIPATHWAYS	BDNF TrkB signaling	RT	#VALUE!	3	9.1	0.0056	0.015
																			WIKIPATHWAYS	Hippo Merlin signaling dysregulation	RT	#VALUE!	4	12.1	0.0079	0.021
																			WIKIPATHWAYS	Common pathways underlying drug addiction	RT	#VALUE!	3	9.1	0.0085	0.023
																			WIKIPATHWAYS	Fibrin complement receptor 3 signaling	RT	#VALUE!	3	9.1	0.0093	0.025

## Sheet: FC_HR_cdg
Bottom 2 item ID						PPI Partner result from STRING database			Gene Ontology Enrichment Analysis (GOEA) Result
ID	Genes	Weighted_SC	Rank_weighted_sc			Gene Symbols	PPI Partner		Bottom 2
d100	CRK|MET|HGF|GAB1	0.173	113	bottom 2		GAB1	SOS2
d96	RAP1A|CRK|GAB1|RAPGEF1	0.116	114	bottom 1			MET		CRK|MET|HGF|GAB1	Category	Term	RT	Genes	Count	%	P-Value	Benjamini	Sublist	Category	Term	RT	Genes	Count	%	P-Value	Benjamini
							SOS1			DISGENET	Neoplasm Invasiveness	RT	#VALUE!	7	22.6	1.4e-05	0.0078		WIKIPATHWAYS	Hepatocyte growth factor receptor signaling	RT	#VALUE!	13	41.9	9.4e-23	2.1e-20
							PIK3R1			DISGENET	Noonan Syndrome	RT	#VALUE!	4	12.9	4.7e-05	0.013		WIKIPATHWAYS	MET in type 1 papillary renal cell carcinoma	RT	#VALUE!	14	45.2	1.3e-21	1.5e-19
							SHC1			DISGENET	Pancreatic Neoplasm	RT	#VALUE!	5	16.1	0.00021	0.016		WIKIPATHWAYS	Focal adhesion	RT	#VALUE!	18	58.1	3.9e-21	2.9e-19
							GRB2			DISGENET	Malignant neoplasm of pancreas	RT	#VALUE!	5	16.1	0.00022	0.016		WIKIPATHWAYS	EGFR tyrosine kinase inhibitor resistance	RT	#VALUE!	14	45.2	2e-19	1.1e-17
							PTPN11			DISGENET	Diabetic Nephropathy	RT	#VALUE!	4	12.9	0.00029	0.016		WIKIPATHWAYS	ErbB signaling	RT	#VALUE!	14	45.2	5.1e-19	2.2e-17
							CRK			DISGENET	Glioblastoma Multiforme	RT	#VALUE!	5	16.1	0.00031	0.016		WIKIPATHWAYS	EGF EGFR signaling	RT	#VALUE!	15	48.4	2.2e-17	8e-16
							CRKL			DISGENET	Neuroblastoma	RT	#VALUE!	4	12.9	0.00036	0.016		WIKIPATHWAYS	Gastrin signaling	RT	#VALUE!	12	38.7	4.9e-14	1.5e-12
							EGFR			DISGENET	Adenocarcinoma, Oxyphilic	RT	#VALUE!	5	16.1	0.00037	0.016		WIKIPATHWAYS	Ras signaling	RT	#VALUE!	13	41.9	2.8e-13	7.7e-12
						MET	SHC1			DISGENET	Adenocarcinoma, Basal Cell	RT	#VALUE!	5	16.1	0.00037	0.016		WIKIPATHWAYS	RAC1 PAK1 p38 MMP2 pathway	RT	#VALUE!	10	32.3	6.9e-13	1.7e-11
							SRC			DISGENET	Adenocarcinoma, Tubular	RT	#VALUE!	5	16.1	0.00037	0.016		WIKIPATHWAYS	Macrophage stimulating protein MSP signaling	RT	#VALUE!	11	35.5	1.2e-12	2.6e-11
							PLXNB1			DISGENET	Adenocarcinoma	RT	#VALUE!	5	16.1	0.00037	0.016		WIKIPATHWAYS	IL3 signaling	RT	#VALUE!	9	29	2.7e-12	5.3e-11
							CBL			DISGENET	Carcinoma, Granular Cell	RT	#VALUE!	5	16.1	0.00037	0.016		WIKIPATHWAYS	Kit receptor signaling	RT	#VALUE!	9	29	5.2e-12	9.4e-11
							CD44			DISGENET	Carcinoma, Cribriform	RT	#VALUE!	5	16.1	0.00037	0.016		WIKIPATHWAYS	Alpha 6 beta 4 signaling	RT	#VALUE!	8	25.8	1e-11	1.7e-10
							EGFR			DISGENET	Neoplasm Metastasis	RT	#VALUE!	6	19.4	0.00041	0.016		WIKIPATHWAYS	B cell receptor signaling	RT	#VALUE!	10	32.3	1.2e-11	1.8e-10
							ERBB3			DISGENET	Squamous cell carcinoma	RT	#VALUE!	5	16.1	0.00047	0.017		WIKIPATHWAYS	Cancer pathways	RT	#VALUE!	16	51.6	1.4e-11	2e-10
							GAB1			DISGENET	Malignant Neoplasms	RT	#VALUE!	5	16.1	0.00053	0.018		WIKIPATHWAYS	PI3K Akt signaling	RT	#VALUE!	14	45.2	2e-11	2.7e-10
							GRB2			DISGENET	Mammary Neoplasms, Experimental	RT	#VALUE!	5	16.1	0.0011	0.035		WIKIPATHWAYS	VEGFA VEGFR2 signaling	RT	#VALUE!	15	48.4	2.5e-11	3.1e-10
							HGF			DISGENET	Noonan-Like Syndrome With Loose Anagen Hair	RT	#VALUE!	3	9.7	0.0014	0.036		WIKIPATHWAYS	Integrin mediated cell adhesion	RT	#VALUE!	10	32.3	3e-11	3.6e-10
						CRK	PXN			DISGENET	Costello syndrome (disorder)	RT	#VALUE!	3	9.7	0.0014	0.036		WIKIPATHWAYS	Regulation of actin cytoskeleton	RT	#VALUE!	11	35.5	3.3e-11	3.8e-10
							EGFR			DISGENET	Cardio-facio-cutaneous syndrome	RT	#VALUE!	3	9.7	0.0014	0.036		WIKIPATHWAYS	Androgen receptor network in prostate cancer	RT	#VALUE!	10	32.3	5.5e-11	6e-10
							PTK2			DISGENET	Noonan syndrome-like disorder with loose anagen hair	RT	#VALUE!	3	9.7	0.0014	0.036		WIKIPATHWAYS	Insulin signaling	RT	#VALUE!	11	35.5	6.3e-11	6.5e-10
							ELMO1			DISGENET	Malignant neoplasm of esophagus	RT	#VALUE!	4	12.9	0.0016	0.036		WIKIPATHWAYS	Prolactin signaling	RT	#VALUE!	9	29	8.4e-11	8.1e-10
							DOCK1			DISGENET	Esophageal Neoplasms	RT	#VALUE!	4	12.9	0.0016	0.036		WIKIPATHWAYS	Chemokine signaling	RT	#VALUE!	11	35.5	8.6e-11	8.1e-10
							RAPGEF1			DISGENET	Glioblastoma	RT	#VALUE!	4	12.9	0.0016	0.036		WIKIPATHWAYS	Glioblastoma signaling	RT	#VALUE!	9	29	2e-10	1.8e-09
							SRC			DISGENET	Leukemia, Myelocytic, Acute	RT	#VALUE!	5	16.1	0.0016	0.036		WIKIPATHWAYS	Nanoparticle mediated activation of receptor signaling	RT	#VALUE!	7	22.6	3.3e-10	2.9e-09
							ABL1			DISGENET	LEOPARD Syndrome	RT	#VALUE!	3	9.7	0.0019	0.036		WIKIPATHWAYS	NRP1 triggered signaling in pancreatic cancer	RT	#VALUE!	8	25.8	3.5e-10	2.9e-09
							BCAR1			DISGENET	Giant Cell Glioblastoma	RT	#VALUE!	4	12.9	0.0019	0.036		WIKIPATHWAYS	Pleural mesothelioma	RT	#VALUE!	14	45.2	5.1e-10	4.1e-09
							CBL			DISGENET	Glioma	RT	#VALUE!	4	12.9	0.0022	0.036		WIKIPATHWAYS	Physico chemical features and toxicity associated pathways	RT	#VALUE!	8	25.8	1.7e-09	1.3e-08
						HGF	NRP1			DISGENET	Cerebral Astrocytoma	RT	#VALUE!	3	9.7	0.0025	0.036		WIKIPATHWAYS	IL2 signaling	RT	#VALUE!	7	22.6	2e-09	1.5e-08
							IGF1R			DISGENET	Intracranial Astrocytoma	RT	#VALUE!	3	9.7	0.0025	0.036		WIKIPATHWAYS	T cell receptor signaling	RT	#VALUE!	8	25.8	4.2e-09	3.1e-08
							KDR			DISGENET	Diffuse Astrocytoma	RT	#VALUE!	3	9.7	0.0025	0.036		WIKIPATHWAYS	TGF beta signaling pathway	RT	#VALUE!	9	29	9e-09	6.3e-08
							IL7			DISGENET	Subependymal Giant Cell Astrocytoma	RT	#VALUE!	3	9.7	0.0025	0.036		WIKIPATHWAYS	Oncostatin M signaling	RT	#VALUE!	7	22.6	2.6e-08	1.8e-07
							NTRK1			DISGENET	Mixed oligoastrocytoma	RT	#VALUE!	3	9.7	0.0025	0.036		WIKIPATHWAYS	Focal adhesion PI3K Akt mTOR signaling	RT	#VALUE!	11	35.5	3.1e-08	2e-07
							MET			DISGENET	Grade I Astrocytoma	RT	#VALUE!	3	9.7	0.0025	0.036		WIKIPATHWAYS	4p16 3 copy number variation	RT	#VALUE!	6	19.4	6.1e-08	3.9e-07
							CD44			DISGENET	Juvenile Pilocytic Astrocytoma	RT	#VALUE!	3	9.7	0.0025	0.036		WIKIPATHWAYS	Leptin signaling	RT	#VALUE!	7	22.6	1.1e-07	7e-07
							EGFR			DISGENET	Astrocytoma	RT	#VALUE!	3	9.7	0.0025	0.036		WIKIPATHWAYS	PDGF pathway	RT	#VALUE!	6	19.4	2e-07	1.2e-06
							FGF2			DISGENET	Pilocytic Astrocytoma	RT	#VALUE!	3	9.7	0.0025	0.036		WIKIPATHWAYS	IL6 signaling	RT	#VALUE!	6	19.4	2.9e-07	1.7e-06
							FN1			DISGENET	Childhood Cerebral Astrocytoma	RT	#VALUE!	3	9.7	0.0025	0.036		WIKIPATHWAYS	TROP2 regulatory signaling	RT	#VALUE!	6	19.4	3.6e-07	2.1e-06
						RAPGEF1	RHOQ			DISGENET	Fibrillary Astrocytoma	RT	#VALUE!	3	9.7	0.0027	0.036		WIKIPATHWAYS	IL4 signaling	RT	#VALUE!	6	19.4	6.2e-07	3.5e-06
							BCAR1			DISGENET	Protoplasmic astrocytoma	RT	#VALUE!	3	9.7	0.0027	0.036		WIKIPATHWAYS	Breast cancer pathway	RT	#VALUE!	8	25.8	6.6e-07	3.6e-06
							CBL			DISGENET	Gemistocytic astrocytoma	RT	#VALUE!	3	9.7	0.0027	0.036		WIKIPATHWAYS	Interferon type I signaling	RT	#VALUE!	6	19.4	9.1e-07	4.9e-06
							CBLB			DISGENET	Adenocarcinoma of large intestine	RT	#VALUE!	4	12.9	0.0028	0.037		WIKIPATHWAYS	5q35 copy number variation	RT	#VALUE!	7	22.6	1.6e-06	8.4e-06
							CDH1			DISGENET	Anaplastic astrocytoma	RT	#VALUE!	3	9.7	0.0029	0.037		WIKIPATHWAYS	Endometrial cancer	RT	#VALUE!	6	19.4	2e-06	1e-05
							CRK			DISGENET	Malignant neoplasm of breast	RT	#VALUE!	10	32.3	0.0031	0.039		WIKIPATHWAYS	Hippo Merlin signaling dysregulation	RT	#VALUE!	7	22.6	2.7e-06	1.3e-05
							CRKL			DISGENET	Mammary Carcinoma, Human	RT	#VALUE!	7	22.6	0.004	0.047		WIKIPATHWAYS	Angiopoietin like protein 8 regulatory pathway	RT		7	22.6	4.5e-06	2.2e-05
							GRB2			DISGENET	Mammary Neoplasms, Human	RT	#VALUE!	7	22.6	0.004	0.047		WIKIPATHWAYS	IL5 signaling	RT	#VALUE!	5	16.1	6.7e-06	3.2e-05
							RAP1A			DISGENET	Mammary Neoplasms	RT	#VALUE!	7	22.6	0.0041	0.047		WIKIPATHWAYS	MAPK signaling	RT	#VALUE!	8	25.8	1.5e-05	6.8e-05
							RAP1B			DISGENET	Malignant mesothelioma	RT	#VALUE!	4	12.9	0.0041	0.047		WIKIPATHWAYS	DNA damage response only ATM dependent	RT	#VALUE!	6	19.4	3.2e-05	0.00015
						RAP1A	RAPGEF2			DISGENET	Breast Carcinoma	RT	#VALUE!	7	22.6	0.0045	0.051		WIKIPATHWAYS	Embryonic stem cell pluripotency pathways	RT	#VALUE!	6	19.4	4.3e-05	0.00019
							RAPGEF6			DISGENET	Acute Myeloid Leukemia, M1	RT	#VALUE!	4	12.9	0.006	0.065		WIKIPATHWAYS	Fragile X syndrome	RT	#VALUE!	6	19.4	5.1e-05	0.00022
							RASGRP2			DISGENET	Acute Myeloid Leukemia (AML-M2)	RT	#VALUE!	4	12.9	0.006	0.065		WIKIPATHWAYS	Angiogenesis	RT	#VALUE!	4	12.9	6.9e-05	0.0003
							RAPGEF1			DISGENET	Nodular glomerulosclerosis	RT	#VALUE!	3	9.7	0.0066	0.07		WIKIPATHWAYS	Melanoma	RT	#VALUE!	5	16.1	7.7e-05	0.00032
							RASSF5			DISGENET	Neoplastic Cell Transformation	RT	#VALUE!	4	12.9	0.008	0.083		WIKIPATHWAYS	EPO receptor signaling	RT	#VALUE!	4	12.9	8.8e-05	0.00036
							RAPGEF4			DISGENET	Malignant neoplasm of prostate	RT	#VALUE!	7	22.6	0.0087	0.087		WIKIPATHWAYS	Brain derived neurotrophic factor BDNF signaling	RT	#VALUE!	6	19.4	8.9e-05	0.00036
							APBB1IP			DISGENET	Prostatic Neoplasms	RT	#VALUE!	7	22.6	0.0087	0.087		WIKIPATHWAYS	Non small cell lung cancer	RT	#VALUE!	5	16.1	9.6e-05	0.00038
							KRIT1			DISGENET	Non-Small Cell Lung Carcinoma	RT	#VALUE!	4	12.9	0.011	0.11		WIKIPATHWAYS	PDGFR beta pathway	RT	#VALUE!	4	12.9	0.00012	0.00048
							RAF1			DISGENET	Carcinoma, Spindle-Cell	RT	#VALUE!	4	12.9	0.012	0.11		WIKIPATHWAYS	Pilocytic astrocytoma	RT	#VALUE!	3	9.7	0.00017	0.00064
							RALGDS			DISGENET	Carcinomatosis	RT	#VALUE!	4	12.9	0.012	0.11		WIKIPATHWAYS	BDNF TrkB signaling	RT	#VALUE!	4	12.9	0.00018	0.00069
										DISGENET	Undifferentiated carcinoma	RT	#VALUE!	4	12.9	0.012	0.11		WIKIPATHWAYS	Epithelial to mesenchymal transition in colorectal cancer	RT	#VALUE!	6	19.4	0.0002	0.00072
										DISGENET	Anaplastic carcinoma	RT	#VALUE!	4	12.9	0.012	0.11		WIKIPATHWAYS	Hippo signaling regulation	RT	#VALUE!	5	16.1	0.00032	0.0012
										DISGENET	Carcinoma	RT	#VALUE!	4	12.9	0.013	0.11		WIKIPATHWAYS	IL11 signaling	RT	#VALUE!	4	12.9	0.00043	0.0015
										DISGENET	Myelomonocytic leukemia	RT	#VALUE!	2	6.5	0.015	0.13		WIKIPATHWAYS	RANKL RANK signaling	RT	#VALUE!	4	12.9	0.00063	0.0022
										DISGENET	Myocardial Ischemia	RT	#VALUE!	4	12.9	0.015	0.13		WIKIPATHWAYS	Netrin UNC5B signaling	RT	#VALUE!	4	12.9	0.00071	0.0025
										DISGENET	Cardiac Hypertrophy	RT	#VALUE!	3	9.7	0.025	0.21		WIKIPATHWAYS	Hepatitis C and hepatocellular carcinoma	RT	#VALUE!	4	12.9	0.00088	0.003
										DISGENET	Cardiomegaly	RT	#VALUE!	3	9.7	0.025	0.21		WIKIPATHWAYS	MAPK pathway in congenital thyroid cancer	RT	#VALUE!	3	9.7	0.0013	0.0044
										DISGENET	Alveolitis, Fibrosing	RT	#VALUE!	3	9.7	0.025	0.21		WIKIPATHWAYS	Acute myeloid leukemia	RT	#VALUE!	4	12.9	0.0016	0.0053
										DISGENET	Pulmonary Fibrosis	RT	#VALUE!	3	9.7	0.026	0.21		WIKIPATHWAYS	Hepatitis B infection	RT	#VALUE!	5	16.1	0.0016	0.0053
										DISGENET	Colon Carcinoma	RT	#VALUE!	2	6.5	0.027	0.21		WIKIPATHWAYS	Axon guidance	RT	#VALUE!	4	12.9	0.0018	0.0059
										DISGENET	Autosomal Recessive Polycystic Kidney Disease	RT	#VALUE!	2	6.5	0.027	0.21		WIKIPATHWAYS	Head and neck squamous cell carcinoma	RT	#VALUE!	4	12.9	0.002	0.0062
										DISGENET	Reperfusion Injury	RT	#VALUE!	3	9.7	0.029	0.23		WIKIPATHWAYS	Acute viral myocarditis	RT	#VALUE!	4	12.9	0.0029	0.0091
										DISGENET	Head and Neck Carcinoma	RT	#VALUE!	2	6.5	0.03	0.23		WIKIPATHWAYS	Androgen receptor signaling	RT	#VALUE!	4	12.9	0.0031	0.0096
										DISGENET	Malignant neoplasm of gallbladder	RT	#VALUE!	2	6.5	0.032	0.23		WIKIPATHWAYS	Extracellular vesicle mediated signaling in recipient cells	RT	#VALUE!	3	9.7	0.0043	0.013
										DISGENET	Noonan Syndrome 1	RT	#VALUE!	2	6.5	0.032	0.23		WIKIPATHWAYS	MAPK cascade	RT	#VALUE!	3	9.7	0.0056	0.017
										DISGENET	Turner Syndrome, Male	RT	#VALUE!	2	6.5	0.032	0.23		WIKIPATHWAYS	Bladder cancer	RT	#VALUE!	3	9.7	0.0081	0.024
										DISGENET	gallbladder neoplasm	RT	#VALUE!	2	6.5	0.032	0.23		WIKIPATHWAYS	Envelope proteins and their potential roles in EDMD physiopathology	RT	#VALUE!	3	9.7	0.011	0.031
										DISGENET	Copper-Overload Cirrhosis	RT	#VALUE!	2	6.5	0.032	0.23		WIKIPATHWAYS	Apoptosis related network due to altered Notch3 in ovarian cancer	RT	#VALUE!	3	9.7	0.014	0.04
										DISGENET	Female Pseudo-Turner Syndrome	RT	#VALUE!	2	6.5	0.032	0.23		WIKIPATHWAYS	Thyroid stimulating hormone TSH signaling	RT	#VALUE!	3	9.7	0.017	0.047
										DISGENET	Unipolar Depression	RT	#VALUE!	4	12.9	0.041	0.29		WIKIPATHWAYS	SARS CoV 2 altering angiogenesis via NRP1	RT	#VALUE!	2	6.5	0.017	0.047
										DISGENET	Hepatoma, Novikoff	RT	#VALUE!	3	9.7	0.042	0.29		WIKIPATHWAYS	T cell antigen receptor TCR pathway during Staphylococcus aureus infection	RT	#VALUE!	3	9.7	0.019	0.052
										DISGENET	Liver Neoplasms, Experimental	RT	#VALUE!	3	9.7	0.042	0.29		WIKIPATHWAYS	ROBO4 and VEGF signaling crosstalk	RT	#VALUE!	2	6.5	0.02	0.055
										DISGENET	Experimental Hepatoma	RT	#VALUE!	3	9.7	0.042	0.29		WIKIPATHWAYS	AGE RAGE pathway	RT	#VALUE!	3	9.7	0.021	0.057
										DISGENET	Hepatoma, Morris	RT	#VALUE!	3	9.7	0.042	0.29		WIKIPATHWAYS	Urotensin II mediated signaling	RT	#VALUE!	3	9.7	0.023	0.061
										DISGENET	Polyposis, Adenomatous Intestinal	RT	#VALUE!	2	6.5	0.047	0.31		WIKIPATHWAYS	Polycystic kidney disease pathway	RT	#VALUE!	3	9.7	0.034	0.089
										DISGENET	Familial Intestinal Polyposis	RT	#VALUE!	2	6.5	0.047	0.31		WIKIPATHWAYS	T cell activation SARS CoV 2	RT	#VALUE!	3	9.7	0.036	0.093
										DISGENET	Adenomatous Polyposis Coli	RT	#VALUE!	2	6.5	0.05	0.31		WIKIPATHWAYS	Network map of SARS CoV 2 signaling	RT	#VALUE!	4	12.9	0.037	0.096
										DISGENET	Vitiligo	RT	#VALUE!	2	6.5	0.05	0.31		WIKIPATHWAYS	Thyroid hormones production and peripheral downstream signaling effects	RT	#VALUE!	3	9.7	0.04	0.1
										DISGENET	Benign neoplasm of stomach	RT	#VALUE!	2	6.5	0.05	0.31		WIKIPATHWAYS	Small cell lung cancer	RT	#VALUE!	3	9.7	0.042	0.11
										DISGENET	Neoplasm of uncertain or unknown behavior of stomach	RT	#VALUE!	2	6.5	0.05	0.31		WIKIPATHWAYS	Cancer immunotherapy by CTLA4 blockade	RT	#VALUE!	2	6.5	0.047	0.12
										DISGENET	Carcinoma in situ of stomach	RT	#VALUE!	2	6.5	0.05	0.31		WIKIPATHWAYS	MicroRNAs in cardiomyocyte hypertrophy	RT	#VALUE!	3	9.7	0.049	0.12
										DISGENET	Adrenocortical carcinoma	RT	#VALUE!	2	6.5	0.053	0.32		WIKIPATHWAYS	Thermogenesis	RT	#VALUE!	3	9.7	0.052	0.13
										DISGENET	Juvenile Myelomonocytic Leukemia	RT	#VALUE!	2	6.5	0.055	0.34		WIKIPATHWAYS	IL9 signaling	RT	#VALUE!	2	6.5	0.057	0.14
										DISGENET	Cardiomyopathies	RT	#VALUE!	3	9.7	0.057	0.34		WIKIPATHWAYS	miR 509 3p alteration of YAP1 ECM axis	RT	#VALUE!	2	6.5	0.06	0.14
										DISGENET	Stomach Neoplasms	RT	#VALUE!	4	12.9	0.058	0.34		WIKIPATHWAYS	MFAP5 effect on permeability and motility of endothelial cells via cytoskeleton rearrangement	RT	#VALUE!	2	6.5	0.06	0.14
										DISGENET	Malignant neoplasm of stomach	RT	#VALUE!	4	12.9	0.059	0.34		WIKIPATHWAYS	Overview of nanoparticle effects	RT	#VALUE!	2	6.5	0.063	0.15
										DISGENET	ovarian neoplasm	RT	#VALUE!	3	9.7	0.06	0.34		WIKIPATHWAYS	IL7 signaling	RT	#VALUE!	2	6.5	0.066	0.15
										DISGENET	Stomach Carcinoma	RT	#VALUE!	2	6.5	0.061	0.34		WIKIPATHWAYS	Extracellular vesicles in the crosstalk of cardiac cells	RT	#VALUE!	2	6.5	0.069	0.16
										DISGENET	Liver carcinoma	RT	#VALUE!	5	16.1	0.062	0.34		WIKIPATHWAYS	Ebola virus infection in host	RT	#VALUE!	3	9.7	0.071	0.16
										DISGENET	Malignant neoplasm of ovary	RT	#VALUE!	3	9.7	0.063	0.34		WIKIPATHWAYS	Kallmann syndrome	RT	#VALUE!	2	6.5	0.079	0.18
										DISGENET	Chronic Persistent Hepatitis	RT	#VALUE!	2	6.5	0.064	0.34		WIKIPATHWAYS	Relationship between inflammation COX 2 and EGFR	RT	#VALUE!	2	6.5	0.082	0.18
										DISGENET	Chronic active hepatitis	RT	#VALUE!	2	6.5	0.064	0.34		WIKIPATHWAYS	Cell interactions of the pancreatic cancer microenvironment	RT	#VALUE!	2	6.5	0.085	0.19
										DISGENET	Lewy Body Disease	RT	#VALUE!	2	6.5	0.064	0.34
										DISGENET	Hepatitis, Chronic	RT	#VALUE!	2	6.5	0.064	0.34
										DISGENET	Cryptogenic Chronic Hepatitis	RT	#VALUE!	2	6.5	0.064	0.34
										DISGENET	Bladder Neoplasm	RT	#VALUE!	3	9.7	0.065	0.34
										DISGENET	Malignant neoplasm of urinary bladder	RT	#VALUE!	3	9.7	0.066	0.34
										DISGENET	Mammary Carcinoma, Animal	RT	#VALUE!	3	9.7	0.067	0.34
										DISGENET	Animal Mammary Neoplasms	RT	#VALUE!	3	9.7	0.067	0.34
										DISGENET	Disease Exacerbation	RT	#VALUE!	3	9.7	0.087	0.44
										DISGENET	Squamous cell carcinoma of lung	RT	#VALUE!	2	6.5	0.092	0.46
										DISGENET	Head and Neck Neoplasms	RT	#VALUE!	2	6.5	0.094	0.47
									Bottom 1
									RAP1A|CRK|GAB1|RAPGEF1	Category	Term	RT	Genes	Count	%	P-Value	Benjamini		Category	Term	RT	Genes	Count	%	P-Value	Benjamini
										DISGENET	Neoplasm Invasiveness	RT	#VALUE!	7	24.1	9.1e-06	0.0032		WIKIPATHWAYS	Hepatocyte growth factor receptor signaling	RT	#VALUE!	15	51.7	2.4e-28	4.7e-26
										DISGENET	Squamous cell carcinoma	RT	#VALUE!	6	20.7	2e-05	0.0032		WIKIPATHWAYS	MET in type 1 papillary renal cell carcinoma	RT	#VALUE!	16	55.2	1e-26	1e-24
										DISGENET	Neoplasm Metastasis	RT	#VALUE!	7	24.1	2.3e-05	0.0032		WIKIPATHWAYS	EGF EGFR signaling	RT	#VALUE!	17	58.6	1.2e-21	7e-20
										DISGENET	Noonan Syndrome	RT	#VALUE!	4	13.8	3.7e-05	0.0039		WIKIPATHWAYS	ErbB signaling	RT	#VALUE!	15	51.7	1.4e-21	7e-20
										DISGENET	Leukemia, Myelocytic, Acute	RT	#VALUE!	6	20.7	0.0001	0.0083		WIKIPATHWAYS	Focal adhesion	RT	#VALUE!	17	58.6	4.7e-20	1.9e-18
										DISGENET	Mammary Neoplasms, Experimental	RT	#VALUE!	5	17.2	0.00083	0.034		WIKIPATHWAYS	Gastrin signaling	RT	#VALUE!	13	44.8	3.1e-16	1e-14
										DISGENET	Benign neoplasm of stomach	RT	#VALUE!	3	10.3	0.00099	0.034		WIKIPATHWAYS	Integrin mediated cell adhesion	RT	#VALUE!	12	41.4	4.9e-15	1.4e-13
										DISGENET	Carcinoma in situ of stomach	RT	#VALUE!	3	10.3	0.00099	0.034		WIKIPATHWAYS	Androgen receptor network in prostate cancer	RT	#VALUE!	12	41.4	1e-14	2.5e-13
										DISGENET	Neoplasm of uncertain or unknown behavior of stomach	RT	#VALUE!	3	10.3	0.00099	0.034		WIKIPATHWAYS	Chemokine signaling	RT	#VALUE!	13	44.8	2.6e-14	5.8e-13
										DISGENET	Noonan-Like Syndrome With Loose Anagen Hair	RT	#VALUE!	3	10.3	0.0012	0.034		WIKIPATHWAYS	EGFR tyrosine kinase inhibitor resistance	RT	#VALUE!	11	37.9	3.8e-14	7.6e-13
										DISGENET	Costello syndrome (disorder)	RT	#VALUE!	3	10.3	0.0012	0.034		WIKIPATHWAYS	Insulin signaling	RT	#VALUE!	12	41.4	7.6e-13	1.4e-11
										DISGENET	Noonan syndrome-like disorder with loose anagen hair	RT	#VALUE!	3	10.3	0.0012	0.034		WIKIPATHWAYS	IL3 signaling	RT	#VALUE!	9	31	1.4e-12	2.3e-11
										DISGENET	Cardio-facio-cutaneous syndrome	RT	#VALUE!	3	10.3	0.0012	0.034		WIKIPATHWAYS	Kit receptor signaling	RT	#VALUE!	9	31	2.7e-12	4.1e-11
										DISGENET	Stomach Carcinoma	RT	#VALUE!	3	10.3	0.0015	0.034		WIKIPATHWAYS	Ras signaling	RT	#VALUE!	12	41.4	3.6e-12	5e-11
										DISGENET	LEOPARD Syndrome	RT	#VALUE!	3	10.3	0.0017	0.034		WIKIPATHWAYS	B cell receptor signaling	RT	#VALUE!	10	34.5	5.5e-12	7.1e-11
										DISGENET	Diffuse Astrocytoma	RT	#VALUE!	3	10.3	0.0022	0.034		WIKIPATHWAYS	Alpha 6 beta 4 signaling	RT	#VALUE!	8	27.6	5.7e-12	7.1e-11
										DISGENET	Intracranial Astrocytoma	RT	#VALUE!	3	10.3	0.0022	0.034		WIKIPATHWAYS	VEGFA VEGFR2 signaling	RT	#VALUE!	15	51.7	7e-12	8.1e-11
										DISGENET	Juvenile Pilocytic Astrocytoma	RT	#VALUE!	3	10.3	0.0022	0.034		WIKIPATHWAYS	RAC1 PAK1 p38 MMP2 pathway	RT	#VALUE!	9	31	2.2e-11	2.4e-10
										DISGENET	Subependymal Giant Cell Astrocytoma	RT	#VALUE!	3	10.3	0.0022	0.034		WIKIPATHWAYS	Prolactin signaling	RT	#VALUE!	9	31	4.4e-11	4.6e-10
										DISGENET	Cerebral Astrocytoma	RT	#VALUE!	3	10.3	0.0022	0.034		WIKIPATHWAYS	T cell receptor signaling	RT	#VALUE!	9	31	4.9e-11	4.9e-10
										DISGENET	Childhood Cerebral Astrocytoma	RT	#VALUE!	3	10.3	0.0022	0.034		WIKIPATHWAYS	Macrophage stimulating protein MSP signaling	RT	#VALUE!	9	31	9.6e-10	9.1e-09
										DISGENET	Pilocytic Astrocytoma	RT	#VALUE!	3	10.3	0.0022	0.034		WIKIPATHWAYS	IL2 signaling	RT	#VALUE!	7	24.1	1.2e-09	1.1e-08
										DISGENET	Astrocytoma	RT	#VALUE!	3	10.3	0.0022	0.034		WIKIPATHWAYS	Glioblastoma signaling	RT	#VALUE!	8	27.6	4.6e-09	4e-08
										DISGENET	Grade I Astrocytoma	RT	#VALUE!	3	10.3	0.0022	0.034		WIKIPATHWAYS	Angiopoietin like protein 8 regulatory pathway	RT	#VALUE!	9	31	4.8e-09	4e-08
										DISGENET	Mixed oligoastrocytoma	RT	#VALUE!	3	10.3	0.0022	0.034		WIKIPATHWAYS	Regulation of actin cytoskeleton	RT	#VALUE!	9	31	1.3e-08	1e-07
										DISGENET	Fibrillary Astrocytoma	RT	#VALUE!	3	10.3	0.0023	0.034		WIKIPATHWAYS	Interferon type I signaling	RT	#VALUE!	7	24.1	1.3e-08	1e-07
										DISGENET	Gemistocytic astrocytoma	RT	#VALUE!	3	10.3	0.0023	0.034		WIKIPATHWAYS	Cancer pathways	RT	#VALUE!	13	44.8	1.4e-08	1.1e-07
										DISGENET	Protoplasmic astrocytoma	RT	#VALUE!	3	10.3	0.0023	0.034		WIKIPATHWAYS	Oncostatin M signaling	RT	#VALUE!	7	24.1	1.7e-08	1.2e-07
										DISGENET	Anaplastic astrocytoma	RT	#VALUE!	3	10.3	0.0025	0.036		WIKIPATHWAYS	Nanoparticle mediated activation of receptor signaling	RT	#VALUE!	6	20.7	2.1e-08	1.4e-07
										DISGENET	Pancreatic Neoplasm	RT	#VALUE!	4	13.8	0.0026	0.036		WIKIPATHWAYS	Physico chemical features and toxicity associated pathways	RT	#VALUE!	7	24.1	4.6e-08	3e-07
										DISGENET	Malignant neoplasm of pancreas	RT	#VALUE!	4	13.8	0.0027	0.037		WIKIPATHWAYS	Leptin signaling	RT	#VALUE!	7	24.1	7.1e-08	4.6e-07
										DISGENET	Glioblastoma Multiforme	RT	#VALUE!	4	13.8	0.0035	0.043		WIKIPATHWAYS	TGF beta signaling pathway	RT	#VALUE!	8	27.6	1.3e-07	8e-07
										DISGENET	Adenocarcinoma, Basal Cell	RT	#VALUE!	4	13.8	0.004	0.043		WIKIPATHWAYS	PDGF pathway	RT	#VALUE!	6	20.7	1.3e-07	8.1e-07
										DISGENET	Carcinoma, Granular Cell	RT	#VALUE!	4	13.8	0.004	0.043		WIKIPATHWAYS	IL6 signaling	RT	#VALUE!	6	20.7	2e-07	1.1e-06
										DISGENET	Adenocarcinoma, Oxyphilic	RT	#VALUE!	4	13.8	0.004	0.043		WIKIPATHWAYS	IL4 signaling	RT	#VALUE!	6	20.7	4.2e-07	2.4e-06
										DISGENET	Carcinoma, Cribriform	RT	#VALUE!	4	13.8	0.004	0.043		WIKIPATHWAYS	NRP1 triggered signaling in pancreatic cancer	RT	#VALUE!	6	20.7	5.7e-07	3.1e-06
										DISGENET	Adenocarcinoma, Tubular	RT	#VALUE!	4	13.8	0.004	0.043		WIKIPATHWAYS	Endometrial cancer	RT	#VALUE!	6	20.7	1.4e-06	7.3e-06
										DISGENET	Adenocarcinoma	RT	#VALUE!	4	13.8	0.004	0.043		WIKIPATHWAYS	4p16 3 copy number variation	RT	#VALUE!	5	17.2	2.7e-06	1.4e-05
										DISGENET	Acute Myeloid Leukemia, M1	RT	#VALUE!	4	13.8	0.0049	0.05		WIKIPATHWAYS	Pleural mesothelioma	RT	#VALUE!	10	34.5	5e-06	2.5e-05
										DISGENET	Acute Myeloid Leukemia (AML-M2)	RT	#VALUE!	4	13.8	0.0049	0.05		WIKIPATHWAYS	IL5 signaling	RT	#VALUE!	5	17.2	5e-06	2.5e-05
										DISGENET	Malignant Neoplasms	RT	#VALUE!	4	13.8	0.0052	0.052		WIKIPATHWAYS	MAPK signaling	RT	#VALUE!	8	27.6	8.8e-06	4.2e-05
										DISGENET	ovarian neoplasm	RT	#VALUE!	4	13.8	0.0059	0.058		WIKIPATHWAYS	TROP2 regulatory signaling	RT	#VALUE!	5	17.2	1.1e-05	5.2e-05
										DISGENET	Malignant neoplasm of ovary	RT	#VALUE!	4	13.8	0.0063	0.06		WIKIPATHWAYS	5q35 copy number variation	RT	#VALUE!	6	20.7	2.2e-05	0.0001
										DISGENET	Bladder Neoplasm	RT	#VALUE!	4	13.8	0.0067	0.063		WIKIPATHWAYS	DNA damage response only ATM dependent	RT	#VALUE!	6	20.7	2.2e-05	0.0001
										DISGENET	Malignant neoplasm of urinary bladder	RT	#VALUE!	4	13.8	0.0068	0.063		WIKIPATHWAYS	Fragile X syndrome	RT	#VALUE!	6	20.7	3.5e-05	0.00016
										DISGENET	Neuroblastoma	RT	#VALUE!	3	10.3	0.0075	0.067		WIKIPATHWAYS	Melanoma	RT	#VALUE!	5	17.2	5.8e-05	0.00025
										DISGENET	Stomach Neoplasms	RT	#VALUE!	5	17.2	0.0087	0.076		WIKIPATHWAYS	Brain derived neurotrophic factor BDNF signaling	RT	#VALUE!	6	20.7	6.2e-05	0.00026
										DISGENET	Malignant neoplasm of stomach	RT	#VALUE!	5	17.2	0.009	0.077		WIKIPATHWAYS	PI3K Akt signaling	RT	#VALUE!	8	27.6	6.8e-05	0.00028
										DISGENET	Undifferentiated carcinoma	RT	#VALUE!	4	13.8	0.01	0.08		WIKIPATHWAYS	EPO receptor signaling	RT	#VALUE!	4	13.8	7.1e-05	0.00029
										DISGENET	Carcinoma, Spindle-Cell	RT	#VALUE!	4	13.8	0.01	0.08		WIKIPATHWAYS	Non small cell lung cancer	RT	#VALUE!	5	17.2	7.2e-05	0.00029
										DISGENET	Carcinomatosis	RT	#VALUE!	4	13.8	0.01	0.08		WIKIPATHWAYS	PDGFR beta pathway	RT	#VALUE!	4	13.8	9.9e-05	0.00039
										DISGENET	Anaplastic carcinoma	RT	#VALUE!	4	13.8	0.01	0.08		WIKIPATHWAYS	Breast cancer pathway	RT	#VALUE!	6	20.7	0.00011	0.00042
										DISGENET	Carcinoma	RT	#VALUE!	4	13.8	0.01	0.08		WIKIPATHWAYS	Epithelial to mesenchymal transition in colorectal cancer	RT	#VALUE!	6	20.7	0.00014	0.00051
										DISGENET	Kabuki make-up syndrome	RT	#VALUE!	2	6.9	0.011	0.085		WIKIPATHWAYS	Pilocytic astrocytoma	RT	#VALUE!	3	10.3	0.00015	0.00053
										DISGENET	Myelomonocytic leukemia	RT	#VALUE!	2	6.9	0.014	0.1		WIKIPATHWAYS	BDNF TrkB signaling	RT	#VALUE!	4	13.8	0.00015	0.00053
										DISGENET	Neoplasms, Experimental	RT	#VALUE!	3	10.3	0.014	0.11		WIKIPATHWAYS	Bladder cancer	RT	#VALUE!	4	13.8	0.00026	0.00093
										DISGENET	Malignant neoplasm of esophagus	RT	#VALUE!	3	10.3	0.02	0.14		WIKIPATHWAYS	Focal adhesion PI3K Akt mTOR signaling	RT	#VALUE!	7	24.1	0.0003	0.0011
										DISGENET	Esophageal Neoplasms	RT	#VALUE!	3	10.3	0.02	0.14		WIKIPATHWAYS	IL11 signaling	RT	#VALUE!	4	13.8	0.00035	0.0012
										DISGENET	Glioblastoma	RT	#VALUE!	3	10.3	0.02	0.14		WIKIPATHWAYS	Embryonic stem cell pluripotency pathways	RT	#VALUE!	5	17.2	0.00049	0.0016
										DISGENET	Giant Cell Glioblastoma	RT	#VALUE!	3	10.3	0.023	0.16		WIKIPATHWAYS	RANKL RANK signaling	RT	#VALUE!	4	13.8	0.00051	0.0017
										DISGENET	Malignant neoplasm of breast	RT	#VALUE!	8	27.6	0.024	0.16		WIKIPATHWAYS	Hippo Merlin signaling dysregulation	RT	#VALUE!	5	17.2	0.00054	0.0017
										DISGENET	Colon Carcinoma	RT	#VALUE!	2	6.9	0.025	0.16		WIKIPATHWAYS	Hepatitis C and hepatocellular carcinoma	RT	#VALUE!	4	13.8	0.00071	0.0023
										DISGENET	Autosomal Recessive Polycystic Kidney Disease	RT	#VALUE!	2	6.9	0.025	0.16		WIKIPATHWAYS	Thyroid stimulating hormone TSH signaling	RT	#VALUE!	4	13.8	0.00079	0.0025
										DISGENET	Prostatic Neoplasms	RT	#VALUE!	6	20.7	0.026	0.16		WIKIPATHWAYS	MAPK pathway in congenital thyroid cancer	RT	#VALUE!	3	10.3	0.0011	0.0035
										DISGENET	Malignant neoplasm of prostate	RT	#VALUE!	6	20.7	0.026	0.16		WIKIPATHWAYS	Hepatitis B infection	RT	#VALUE!	5	17.2	0.0012	0.0037
										DISGENET	Head and Neck Carcinoma	RT	#VALUE!	2	6.9	0.028	0.17		WIKIPATHWAYS	Acute myeloid leukemia	RT	#VALUE!	4	13.8	0.0013	0.0039
										DISGENET	Adenocarcinoma of large intestine	RT	#VALUE!	3	10.3	0.029	0.17		WIKIPATHWAYS	Acute viral myocarditis	RT	#VALUE!	4	13.8	0.0024	0.007
										DISGENET	Ductal Carcinoma	RT	#VALUE!	2	6.9	0.03	0.17		WIKIPATHWAYS	Androgen receptor signaling	RT	#VALUE!	4	13.8	0.0025	0.0074
										DISGENET	Noonan Syndrome 1	RT	#VALUE!	2	6.9	0.03	0.17		WIKIPATHWAYS	Extracellular vesicle mediated signaling in recipient cells	RT	#VALUE!	3	10.3	0.0038	0.011
										DISGENET	Female Pseudo-Turner Syndrome	RT	#VALUE!	2	6.9	0.03	0.17		WIKIPATHWAYS	MAPK cascade	RT	#VALUE!	3	10.3	0.0048	0.014
										DISGENET	gallbladder neoplasm	RT	#VALUE!	2	6.9	0.03	0.17		WIKIPATHWAYS	Envelope proteins and their potential roles in EDMD physiopathology	RT	#VALUE!	3	10.3	0.0093	0.026
										DISGENET	Copper-Overload Cirrhosis	RT	#VALUE!	2	6.9	0.03	0.17		WIKIPATHWAYS	Netrin UNC5B signaling	RT	#VALUE!	3	10.3	0.012	0.032
										DISGENET	Malignant neoplasm of gallbladder	RT	#VALUE!	2	6.9	0.03	0.17		WIKIPATHWAYS	Apoptosis related network due to altered Notch3 in ovarian cancer	RT	#VALUE!	3	10.3	0.012	0.033
										DISGENET	Turner Syndrome, Male	RT	#VALUE!	2	6.9	0.03	0.17		WIKIPATHWAYS	Modulators of TCR signaling and T cell activation	RT	#VALUE!	3	10.3	0.016	0.043
										DISGENET	Malignant mesothelioma	RT	#VALUE!	3	10.3	0.037	0.19		WIKIPATHWAYS	T cell antigen receptor TCR pathway during Staphylococcus aureus infection	RT	#VALUE!	3	10.3	0.016	0.043
										DISGENET	Experimental Hepatoma	RT	#VALUE!	3	10.3	0.037	0.19		WIKIPATHWAYS	AGE RAGE pathway	RT	#VALUE!	3	10.3	0.018	0.048
										DISGENET	Liver Neoplasms, Experimental	RT	#VALUE!	3	10.3	0.037	0.19		WIKIPATHWAYS	Axon guidance	RT	#VALUE!	3	10.3	0.022	0.056
										DISGENET	Hepatoma, Morris	RT	#VALUE!	3	10.3	0.037	0.19		WIKIPATHWAYS	Head and neck squamous cell carcinoma	RT	#VALUE!	3	10.3	0.023	0.058
										DISGENET	Hepatoma, Novikoff	RT	#VALUE!	3	10.3	0.037	0.19		WIKIPATHWAYS	T cell activation SARS CoV 2	RT	#VALUE!	3	10.3	0.032	0.079
										DISGENET	Polyposis, Adenomatous Intestinal	RT	#VALUE!	2	6.9	0.044	0.22		WIKIPATHWAYS	Thyroid hormones production and peripheral downstream signaling effects	RT	#VALUE!	3	10.3	0.035	0.086
										DISGENET	Familial Intestinal Polyposis	RT	#VALUE!	2	6.9	0.044	0.22		WIKIPATHWAYS	Hippo signaling regulation	RT	#VALUE!	3	10.3	0.038	0.094
										DISGENET	Vitiligo	RT	#VALUE!	2	6.9	0.046	0.23		WIKIPATHWAYS	Cancer immunotherapy by CTLA4 blockade	RT	#VALUE!	2	6.9	0.044	0.11
										DISGENET	Adenomatous Polyposis Coli	RT	#VALUE!	2	6.9	0.046	0.23		WIKIPATHWAYS	Thermogenesis	RT	#VALUE!	3	10.3	0.046	0.11
										DISGENET	Hereditary Diffuse Gastric Cancer	RT	#VALUE!	4	13.8	0.047	0.23		WIKIPATHWAYS	IL9 signaling	RT	#VALUE!	2	6.9	0.053	0.12
										DISGENET	Cardiomyopathies	RT	#VALUE!	3	10.3	0.05	0.24		WIKIPATHWAYS	MFAP5 effect on permeability and motility of endothelial cells via cytoskeleton rearrangement	RT	#VALUE!	2	6.9	0.056	0.13
										DISGENET	Juvenile Myelomonocytic Leukemia	RT	#VALUE!	2	6.9	0.052	0.25		WIKIPATHWAYS	Kallmann syndrome	RT	#VALUE!	2	6.9	0.074	0.17
										DISGENET	Mammary Carcinoma, Human	RT	#VALUE!	5	17.2	0.055	0.25		WIKIPATHWAYS	Angiogenesis	RT	#VALUE!	2	6.9	0.074	0.17
										DISGENET	Mammary Neoplasms, Human	RT	#VALUE!	5	17.2	0.055	0.25		WIKIPATHWAYS	Relationship between inflammation COX 2 and EGFR	RT	#VALUE!	2	6.9	0.077	0.17
										DISGENET	Mammary Neoplasms	RT	#VALUE!	5	17.2	0.056	0.25		WIKIPATHWAYS	Thyroxine thyroid hormone production	RT	#VALUE!	2	6.9	0.077	0.17
										DISGENET	Neoplastic Cell Transformation	RT	#VALUE!	3	10.3	0.057	0.25		WIKIPATHWAYS	miRNA regulation of prostate cancer signaling	RT	#VALUE!	2	6.9	0.094	0.21
										DISGENET	Mammary Carcinoma, Animal	RT	#VALUE!	3	10.3	0.059	0.25		WIKIPATHWAYS	Mammary gland development pathway Pregnancy and lactation Stage 3 of 4	RT	#VALUE!	2	6.9	0.1	0.22
										DISGENET	Animal Mammary Neoplasms	RT	#VALUE!	3	10.3	0.059	0.25
										DISGENET	Cryptogenic Chronic Hepatitis	RT	#VALUE!	2	6.9	0.06	0.25
										DISGENET	Chronic Persistent Hepatitis	RT	#VALUE!	2	6.9	0.06	0.25
										DISGENET	Chronic active hepatitis	RT	#VALUE!	2	6.9	0.06	0.25
										DISGENET	Hepatitis, Chronic	RT	#VALUE!	2	6.9	0.06	0.25
										DISGENET	Breast Carcinoma	RT	#VALUE!	5	17.2	0.06	0.25
										DISGENET	Non-Small Cell Lung Carcinoma	RT	#VALUE!	3	10.3	0.069	0.29
										DISGENET	Hereditary Nonpolyposis Colorectal Neoplasms	RT	#VALUE!	2	6.9	0.07	0.29
										DISGENET	Disease Exacerbation	RT	#VALUE!	3	10.3	0.077	0.32
										DISGENET	Hereditary Nonpolyposis Colorectal Cancer	RT	#VALUE!	2	6.9	0.078	0.32
										DISGENET	Ovarian Carcinoma	RT	#VALUE!	2	6.9	0.08	0.33
										DISGENET	Head and Neck Neoplasms	RT	#VALUE!	2	6.9	0.088	0.35
										DISGENET	Burkitt Lymphoma	RT	#VALUE!	2	6.9	0.096	0.38

## Sheet: FC_HR
Bottom 2 item ID						PPI Partner result from STRING database			Gene Ontology Enrichment Analysis (GOEA) Result
ID	Genes	Weighted_SC	Rank_weighted_sc			Gene Symbols	PPI Partner
d99	PTPN11|MET|HGF|GAB1	0.05	113	bottom 2		SO1	SOS2		Bottom 2
d93	JUN|PTPN11|MAP2K1|MAPK1	0	114	bottom 1			MET		PTPN11|MET|HGF|GAB1	Category	Term	RT	Genes	Count	%	P-Value	Benjamini		Category	Term	RT	Genes	Count	%	P-Value	Benjamini
							SOS1			DISGENET	Noonan Syndrome	RT	#VALUE!	4	13.3	4.7e-05	0.026		WIKIPATHWAYS	EGFR tyrosine kinase inhibitor resistance	RT	#VALUE!	15	50	9.9e-22	2.1e-19
							PIK3R1			DISGENET	Neoplasm Invasiveness	RT	#VALUE!	6	20	0.00019	0.052		WIKIPATHWAYS	MET in type 1 papillary renal cell carcinoma	RT	#VALUE!	12	40	1.3e-17	1.4e-15
							SHC1			DISGENET	Neuroblastoma	RT	#VALUE!	4	13.3	0.00036	0.056		WIKIPATHWAYS	ErbB signaling	RT	#VALUE!	12	40	1.9e-15	1.3e-13
							GRB2			DISGENET	Neoplasm Metastasis	RT	#VALUE!	6	20	0.00041	0.056		WIKIPATHWAYS	Ras signaling	RT	#VALUE!	14	46.7	4.3e-15	2.3e-13
							PTPN11			DISGENET	Malignant Neoplasms	RT	#VALUE!	5	16.7	0.00053	0.058		WIKIPATHWAYS	Focal adhesion	RT	#VALUE!	14	46.7	1.2e-14	5.1e-13
							CRK			DISGENET	Cardio-facio-cutaneous syndrome	RT	#VALUE!	3	10	0.0014	0.059		WIKIPATHWAYS	EGF EGFR signaling	RT	#VALUE!	13	43.3	2.9e-14	1e-12
							CRKL			DISGENET	Noonan-Like Syndrome With Loose Anagen Hair	RT	#VALUE!	3	10	0.0014	0.059		WIKIPATHWAYS	Kit receptor signaling	RT	#VALUE!	10	33.3	4.5e-14	1.2e-12
							EGFR			DISGENET	Noonan syndrome-like disorder with loose anagen hair	RT	#VALUE!	3	10	0.0014	0.059		WIKIPATHWAYS	Glioblastoma signaling	RT	#VALUE!	11	36.7	4.6e-14	1.2e-12
						MET	SHC1			DISGENET	Costello syndrome (disorder)	RT	#VALUE!	3	10	0.0014	0.059		WIKIPATHWAYS	Hepatocyte growth factor receptor signaling	RT	#VALUE!	9	30	8e-14	1.9e-12
							SRC			DISGENET	Leukemia, Myelocytic, Acute	RT	#VALUE!	5	16.7	0.0016	0.059		WIKIPATHWAYS	PI3K Akt signaling	RT	#VALUE!	15	50	4.9e-13	1e-11
							PLXNB1			DISGENET	LEOPARD Syndrome	RT	#VALUE!	3	10	0.0019	0.059		WIKIPATHWAYS	Prolactin signaling	RT	#VALUE!	10	33.3	1.1e-12	2e-11
							CBL			DISGENET	Glioma	RT	#VALUE!	4	13.3	0.0022	0.059		WIKIPATHWAYS	IL3 signaling	RT	#VALUE!	9	30	1.9e-12	3.4e-11
							CD44			DISGENET	Juvenile Pilocytic Astrocytoma	RT	#VALUE!	3	10	0.0025	0.059		WIKIPATHWAYS	Alpha 6 beta 4 signaling	RT	#VALUE!	8	26.7	7.6e-12	1.2e-10
							EGFR			DISGENET	Intracranial Astrocytoma	RT	#VALUE!	3	10	0.0025	0.059		WIKIPATHWAYS	B cell receptor signaling	RT	#VALUE!	10	33.3	8.1e-12	1.2e-10
							ERBB3			DISGENET	Pilocytic Astrocytoma	RT	#VALUE!	3	10	0.0025	0.059		WIKIPATHWAYS	IL2 signaling	RT	#VALUE!	8	26.7	1.8e-11	2.6e-10
							GAB1			DISGENET	Mixed oligoastrocytoma	RT	#VALUE!	3	10	0.0025	0.059		WIKIPATHWAYS	Macrophage stimulating protein MSP signaling	RT	#VALUE!	10	33.3	3.5e-11	4.6e-10
							GRB2			DISGENET	Astrocytoma	RT	#VALUE!	3	10	0.0025	0.059		WIKIPATHWAYS	Insulin signaling	RT	#VALUE!	11	36.7	4.2e-11	5.2e-10
							HGF			DISGENET	Childhood Cerebral Astrocytoma	RT	#VALUE!	3	10	0.0025	0.059		WIKIPATHWAYS	Gastrin signaling	RT	#VALUE!	10	33.3	6.2e-11	7.3e-10
						HGF	NRP1			DISGENET	Subependymal Giant Cell Astrocytoma	RT	#VALUE!	3	10	0.0025	0.059		WIKIPATHWAYS	T cell receptor signaling	RT	#VALUE!	9	30	6.8e-11	7.6e-10
							IGF1R			DISGENET	Diffuse Astrocytoma	RT	#VALUE!	3	10	0.0025	0.059		WIKIPATHWAYS	Cancer pathways	RT	#VALUE!	15	50	1.2e-10	1.3e-09
							KDR			DISGENET	Cerebral Astrocytoma	RT	#VALUE!	3	10	0.0025	0.059		WIKIPATHWAYS	IL4 signaling	RT	#VALUE!	8	26.7	1.7e-10	1.7e-09
							IL7			DISGENET	Grade I Astrocytoma	RT	#VALUE!	3	10	0.0025	0.059		WIKIPATHWAYS	Pleural mesothelioma	RT	#VALUE!	14	46.7	2.9e-10	2.8e-09
							NTRK1			DISGENET	Protoplasmic astrocytoma	RT	#VALUE!	3	10	0.0027	0.059		WIKIPATHWAYS	4p16 3 copy number variation	RT	#VALUE!	7	23.3	6.2e-10	5.7e-09
							MET			DISGENET	Fibrillary Astrocytoma	RT	#VALUE!	3	10	0.0027	0.059		WIKIPATHWAYS	Focal adhesion PI3K Akt mTOR signaling	RT	#VALUE!	12	40	1.2e-09	1.1e-08
							CD44			DISGENET	Gemistocytic astrocytoma	RT	#VALUE!	3	10	0.0027	0.059		WIKIPATHWAYS	RAC1 PAK1 p38 MMP2 pathway	RT	#VALUE!	8	26.7	1.6e-09	1.4e-08
							EGFR			DISGENET	Adenocarcinoma of large intestine	RT	#VALUE!	4	13.3	0.0028	0.059		WIKIPATHWAYS	PDGF pathway	RT	#VALUE!	7	23.3	2.6e-09	2.1e-08
							FGF2			DISGENET	Anaplastic astrocytoma	RT	#VALUE!	3	10	0.0029	0.059		WIKIPATHWAYS	Brain derived neurotrophic factor BDNF signaling	RT	#VALUE!	9	30	8.9e-09	6.9e-08
							FN1			DISGENET	Pancreatic Neoplasm	RT	#VALUE!	4	13.3	0.0032	0.062		WIKIPATHWAYS	NRP1 triggered signaling in pancreatic cancer	RT	#VALUE!	7	23.3	1.5e-08	1.1e-07
						PTPN11	SOS1			DISGENET	Malignant neoplasm of pancreas	RT	#VALUE!	4	13.3	0.0034	0.064		WIKIPATHWAYS	Interferon type I signaling	RT	#VALUE!	7	23.3	1.7e-08	1.2e-07
							SIRPA			DISGENET	Malignant mesothelioma	RT	#VALUE!	4	13.3	0.0041	0.072		WIKIPATHWAYS	Oncostatin M signaling	RT	#VALUE!	7	23.3	2.1e-08	1.5e-07
							EGFR			DISGENET	Glioblastoma Multiforme	RT	#VALUE!	4	13.3	0.0043	0.072		WIKIPATHWAYS	Physico chemical features and toxicity associated pathways	RT	#VALUE!	7	23.3	5.8e-08	3.9e-07
							FRS2			DISGENET	Adenocarcinoma	RT	#VALUE!	4	13.3	0.0049	0.072		WIKIPATHWAYS	Leptin signaling	RT	#VALUE!	7	23.3	9e-08	5.9e-07
							GAB1			DISGENET	Adenocarcinoma, Oxyphilic	RT	#VALUE!	4	13.3	0.0049	0.072		WIKIPATHWAYS	IL6 signaling	RT	#VALUE!	6	20	2.4e-07	1.5e-06
							GAB2			DISGENET	Carcinoma, Granular Cell	RT	#VALUE!	4	13.3	0.0049	0.072		WIKIPATHWAYS	TROP2 regulatory signaling	RT	#VALUE!	6	20	3e-07	1.9e-06
							GRB2			DISGENET	Carcinoma, Cribriform	RT	#VALUE!	4	13.3	0.0049	0.072		WIKIPATHWAYS	Regulation of actin cytoskeleton	RT	#VALUE!	8	26.7	4.1e-07	2.4e-06
							IRS1			DISGENET	Adenocarcinoma, Basal Cell	RT	#VALUE!	4	13.3	0.0049	0.072		WIKIPATHWAYS	Breast cancer pathway	RT	#VALUE!	8	26.7	5.1e-07	3e-06
							PDGFRB			DISGENET	Adenocarcinoma, Tubular	RT	#VALUE!	4	13.3	0.0049	0.072		WIKIPATHWAYS	VEGFA VEGFR2 signaling	RT	#VALUE!	11	36.7	6e-07	3.4e-06
							PECAM1			DISGENET	Squamous cell carcinoma	RT	#VALUE!	4	13.3	0.0058	0.082		WIKIPATHWAYS	MAPK signaling	RT	#VALUE!	9	30	8.6e-07	4.8e-06
						JUN	JUND			DISGENET	Acute Myeloid Leukemia, M1	RT	#VALUE!	4	13.3	0.006	0.082		WIKIPATHWAYS	Androgen receptor network in prostate cancer	RT	#VALUE!	7	23.3	1.2e-06	6.3e-06
							JUNB			DISGENET	Acute Myeloid Leukemia (AML-M2)	RT	#VALUE!	4	13.3	0.006	0.082		WIKIPATHWAYS	5q35 copy number variation	RT	#VALUE!	7	23.3	1.3e-06	6.9e-06
							MAPK8			DISGENET	Diabetic Nephropathy	RT	#VALUE!	3	10	0.0076	0.1		WIKIPATHWAYS	EPO receptor signaling	RT	#VALUE!	5	16.7	1.3e-06	6.9e-06
							ATF2			DISGENET	Prostatic Neoplasms	RT	#VALUE!	7	23.3	0.0087	0.11		WIKIPATHWAYS	Endometrial cancer	RT	#VALUE!	6	20	1.7e-06	8.3e-06
							ATF3			DISGENET	Malignant neoplasm of prostate	RT	#VALUE!	7	23.3	0.0087	0.11		WIKIPATHWAYS	Nanoparticle mediated activation of receptor signaling	RT	#VALUE!	5	16.7	1.8e-06	8.9e-06
							EP300			DISGENET	Squamous cell carcinoma of the head and neck	RT	#VALUE!	3	10	0.01	0.13		WIKIPATHWAYS	Embryonic stem cell pluripotency pathways	RT	#VALUE!	7	23.3	1.9e-06	8.9e-06
							FOS			DISGENET	Mammary Neoplasms, Experimental	RT	#VALUE!	4	13.3	0.011	0.13		WIKIPATHWAYS	PDGFR beta pathway	RT	#VALUE!	5	16.7	2.1e-06	9.9e-06
							FOSB			DISGENET	Undifferentiated carcinoma	RT	#VALUE!	4	13.3	0.012	0.14		WIKIPATHWAYS	Hippo Merlin signaling dysregulation	RT	#VALUE!	7	23.3	2.2e-06	9.9e-06
							FOSL1			DISGENET	Carcinoma, Spindle-Cell	RT	#VALUE!	4	13.3	0.012	0.14		WIKIPATHWAYS	Angiopoietin like protein 8 regulatory pathway	RT	#VALUE!	7	23.3	3.6e-06	1.6e-05
							FOSL2			DISGENET	Carcinomatosis	RT	#VALUE!	4	13.3	0.012	0.14		WIKIPATHWAYS	TGF beta signaling pathway	RT	#VALUE!	7	23.3	3.6e-06	1.6e-05
						MAP2K1	MAPK1			DISGENET	Anaplastic carcinoma	RT	#VALUE!	4	13.3	0.012	0.14		WIKIPATHWAYS	BDNF TrkB signaling	RT	#VALUE!	5	16.7	3.6e-06	1.6e-05
							MAP2K2			DISGENET	Carcinoma	RT	#VALUE!	4	13.3	0.013	0.14		WIKIPATHWAYS	IL5 signaling	RT	#VALUE!	5	16.7	5.8e-06	2.5e-05
							MAPK3			DISGENET	Insulin Resistance	RT	#VALUE!	3	10	0.014	0.14		WIKIPATHWAYS	Chemokine signaling	RT	#VALUE!	7	23.3	1.3e-05	5.4e-05
							RAF1			DISGENET	Insulin Sensitivity	RT	#VALUE!	3	10	0.014	0.14		WIKIPATHWAYS	Hippo signaling regulation	RT	#VALUE!	6	20	1.5e-05	6e-05
							ARAF			DISGENET	Myelomonocytic leukemia	RT	#VALUE!	2	6.7	0.015	0.15		WIKIPATHWAYS	DNA damage response only ATM dependent	RT	#VALUE!	6	20	2.7e-05	0.00011
							BRAF			DISGENET	Myocardial Ischemia	RT	#VALUE!	4	13.3	0.015	0.15		WIKIPATHWAYS	Fragile X syndrome	RT	#VALUE!	6	20	4.3e-05	0.00017
							KRAS			DISGENET	Mammary Neoplasms, Human	RT	#VALUE!	6	20	0.018	0.18		WIKIPATHWAYS	Melanoma	RT	#VALUE!	5	16.7	6.7e-05	0.00026
							KSR1			DISGENET	Mammary Carcinoma, Human	RT	#VALUE!	6	20	0.018	0.18		WIKIPATHWAYS	Non small cell lung cancer	RT	#VALUE!	5	16.7	8.4e-05	0.00031
							KSR2			DISGENET	Mammary Neoplasms	RT	#VALUE!	6	20	0.019	0.18		WIKIPATHWAYS	Pilocytic astrocytoma	RT	#VALUE!	3	10	0.00016	0.00058
							LAMTOR3			DISGENET	Breast Carcinoma	RT	#VALUE!	6	20	0.02	0.19		WIKIPATHWAYS	Epithelial to mesenchymal transition in colorectal cancer	RT	#VALUE!	6	20	0.00016	0.0006
						MAPK1	STAT3			DISGENET	Malignant neoplasm of esophagus	RT	#VALUE!	3	10	0.023	0.21		WIKIPATHWAYS	Integrin mediated cell adhesion	RT	#VALUE!	5	16.7	0.00032	0.0012
							PTPN7			DISGENET	Esophageal Neoplasms	RT	#VALUE!	3	10	0.023	0.21		WIKIPATHWAYS	IL11 signaling	RT	#VALUE!	4	13.3	0.00039	0.0014
							PEA15			DISGENET	Glioblastoma	RT	#VALUE!	3	10	0.023	0.21		WIKIPATHWAYS	RANKL RANK signaling	RT	#VALUE!	4	13.3	0.00057	0.002
							TP53			DISGENET	Cardiac Hypertrophy	RT	#VALUE!	3	10	0.025	0.21		WIKIPATHWAYS	Hepatitis C and hepatocellular carcinoma	RT	#VALUE!	4	13.3	0.00079	0.0027
							RPS6KA1			DISGENET	Cardiomegaly	RT	#VALUE!	3	10	0.025	0.21		WIKIPATHWAYS	MAPK pathway in congenital thyroid cancer	RT	#VALUE!	3	10	0.0012	0.0041
							MKNK1			DISGENET	Alveolitis, Fibrosing	RT	#VALUE!	3	10	0.025	0.21		WIKIPATHWAYS	AGE RAGE pathway	RT	#VALUE!	4	13.3	0.0013	0.0042
							DUSP1			DISGENET	Giant Cell Glioblastoma	RT	#VALUE!	3	10	0.026	0.21		WIKIPATHWAYS	Hepatitis B infection	RT	#VALUE!	5	16.7	0.0014	0.0046
							JUN			DISGENET	Pulmonary Fibrosis	RT	#VALUE!	3	10	0.026	0.21		WIKIPATHWAYS	Acute myeloid leukemia	RT	#VALUE!	4	13.3	0.0015	0.0047
							MAP2K1			DISGENET	Autosomal Recessive Polycystic Kidney Disease	RT	#VALUE!	2	6.7	0.027	0.21		WIKIPATHWAYS	Head and neck squamous cell carcinoma	RT	#VALUE!	4	13.3	0.0018	0.0056
							MAP2K2			DISGENET	Colon Carcinoma	RT	#VALUE!	2	6.7	0.027	0.21		WIKIPATHWAYS	Angiogenesis	RT	#VALUE!	3	10	0.0028	0.0085
										DISGENET	Reperfusion Injury	RT	#VALUE!	3	10	0.029	0.23		WIKIPATHWAYS	Kallmann syndrome	RT	#VALUE!	3	10	0.0028	0.0085
										DISGENET	Head and Neck Carcinoma	RT	#VALUE!	2	6.7	0.03	0.23		WIKIPATHWAYS	Thyroid hormones production and peripheral downstream signaling effects	RT	#VALUE!	4	13.3	0.0034	0.01
										DISGENET	Noonan Syndrome 1	RT	#VALUE!	2	6.7	0.032	0.23		WIKIPATHWAYS	Extracellular vesicle mediated signaling in recipient cells	RT	#VALUE!	3	10	0.004	0.012
										DISGENET	Female Pseudo-Turner Syndrome	RT	#VALUE!	2	6.7	0.032	0.23		WIKIPATHWAYS	miRNA regulation of prostate cancer signaling	RT	#VALUE!	3	10	0.0046	0.013
										DISGENET	Copper-Overload Cirrhosis	RT	#VALUE!	2	6.7	0.032	0.23		WIKIPATHWAYS	MAPK cascade	RT	#VALUE!	3	10	0.0052	0.015
										DISGENET	gallbladder neoplasm	RT	#VALUE!	2	6.7	0.032	0.23		WIKIPATHWAYS	Thermogenesis	RT	#VALUE!	4	13.3	0.0052	0.015
										DISGENET	Turner Syndrome, Male	RT	#VALUE!	2	6.7	0.032	0.23		WIKIPATHWAYS	Bladder cancer	RT	#VALUE!	3	10	0.0076	0.021
										DISGENET	Malignant neoplasm of gallbladder	RT	#VALUE!	2	6.7	0.032	0.23		WIKIPATHWAYS	Thymic stromal lymphopoietin TSLP signaling	RT	#VALUE!	3	10	0.0076	0.021
										DISGENET	Malignant neoplasm of breast	RT	#VALUE!	8	26.7	0.035	0.25		WIKIPATHWAYS	Envelope proteins and their potential roles in EDMD physiopathology	RT	#VALUE!	3	10	0.0099	0.027
										DISGENET	Unipolar Depression	RT	#VALUE!	4	13.3	0.041	0.28		WIKIPATHWAYS	Netrin UNC5B signaling	RT	#VALUE!	3	10	0.013	0.034
										DISGENET	Hepatoma, Morris	RT	#VALUE!	3	10	0.042	0.28		WIKIPATHWAYS	Cardiac progenitor differentiation	RT	#VALUE!	3	10	0.013	0.035
										DISGENET	Experimental Hepatoma	RT	#VALUE!	3	10	0.042	0.28		WIKIPATHWAYS	Thyroid stimulating hormone TSH signaling	RT	#VALUE!	3	10	0.015	0.041
										DISGENET	Hepatoma, Novikoff	RT	#VALUE!	3	10	0.042	0.28		WIKIPATHWAYS	Markers of kidney cell lineage	RT	#VALUE!	3	10	0.016	0.042
										DISGENET	Liver Neoplasms, Experimental	RT	#VALUE!	3	10	0.042	0.28		WIKIPATHWAYS	SARS CoV 2 altering angiogenesis via NRP1	RT	#VALUE!	2	6.7	0.016	0.042
										DISGENET	Schizophrenia	RT	#VALUE!	7	23.3	0.043	0.28		WIKIPATHWAYS	T cell antigen receptor TCR pathway during Staphylococcus aureus infection	RT	#VALUE!	3	10	0.018	0.045
										DISGENET	Polyposis, Adenomatous Intestinal	RT	#VALUE!	2	6.7	0.047	0.3		WIKIPATHWAYS	ROBO4 and VEGF signaling crosstalk	RT	#VALUE!	2	6.7	0.02	0.049
										DISGENET	Familial Intestinal Polyposis	RT	#VALUE!	2	6.7	0.047	0.3		WIKIPATHWAYS	Urotensin II mediated signaling	RT	#VALUE!	3	10	0.021	0.053
										DISGENET	Carcinoma in situ of stomach	RT	#VALUE!	2	6.7	0.05	0.3		WIKIPATHWAYS	Axon guidance	RT	#VALUE!	3	10	0.023	0.057
										DISGENET	Benign neoplasm of stomach	RT	#VALUE!	2	6.7	0.05	0.3		WIKIPATHWAYS	Burn wound healing	RT	#VALUE!	3	10	0.025	0.061
										DISGENET	Adenomatous Polyposis Coli	RT	#VALUE!	2	6.7	0.05	0.3		WIKIPATHWAYS	Regulatory circuits of STAT3 signaling	RT	#VALUE!	3	10	0.027	0.065
										DISGENET	Neoplasm of uncertain or unknown behavior of stomach	RT	#VALUE!	2	6.7	0.05	0.3		WIKIPATHWAYS	Clear cell renal cell carcinoma pathways	RT	#VALUE!	3	10	0.032	0.073
										DISGENET	Vitiligo	RT	#VALUE!	2	6.7	0.05	0.3		WIKIPATHWAYS	Polycystic kidney disease pathway	RT	#VALUE!	3	10	0.032	0.073
										DISGENET	Adrenocortical carcinoma	RT	#VALUE!	2	6.7	0.053	0.32		WIKIPATHWAYS	Acute viral myocarditis	RT	#VALUE!	3	10	0.032	0.073
										DISGENET	Juvenile Myelomonocytic Leukemia	RT	#VALUE!	2	6.7	0.055	0.33		WIKIPATHWAYS	Androgen receptor signaling	RT	#VALUE!	3	10	0.033	0.076
										DISGENET	Cardiomyopathies	RT	#VALUE!	3	10	0.057	0.34		WIKIPATHWAYS	T cell activation SARS CoV 2	RT	#VALUE!	3	10	0.034	0.077
										DISGENET	Stomach Neoplasms	RT	#VALUE!	4	13.3	0.058	0.34		WIKIPATHWAYS	Network map of SARS CoV 2 signaling	RT	#VALUE!	4	13.3	0.034	0.077
										DISGENET	Malignant neoplasm of stomach	RT	#VALUE!	4	13.3	0.059	0.34		WIKIPATHWAYS	Cancer immunotherapy by CTLA4 blockade	RT	#VALUE!	2	6.7	0.045	0.1
										DISGENET	ovarian neoplasm	RT	#VALUE!	3	10	0.06	0.34		WIKIPATHWAYS	MicroRNAs in cardiomyocyte hypertrophy	RT	#VALUE!	3	10	0.046	0.1
										DISGENET	Stomach Carcinoma	RT	#VALUE!	2	6.7	0.061	0.34		WIKIPATHWAYS	IL9 signaling	RT	#VALUE!	2	6.7	0.055	0.12
										DISGENET	Liver carcinoma	RT	#VALUE!	5	16.7	0.062	0.34		WIKIPATHWAYS	Congenital generalized lipodystrophy	RT	#VALUE!	2	6.7	0.058	0.12
										DISGENET	Malignant neoplasm of ovary	RT	#VALUE!	3	10	0.063	0.34		WIKIPATHWAYS	IL7 signaling	RT	#VALUE!	2	6.7	0.064	0.14
										DISGENET	Lewy Body Disease	RT	#VALUE!	2	6.7	0.064	0.34		WIKIPATHWAYS	Imatinib and chronic myeloid leukemia	RT	#VALUE!	2	6.7	0.064	0.14
										DISGENET	Chronic active hepatitis	RT	#VALUE!	2	6.7	0.064	0.34		WIKIPATHWAYS	Ebola virus infection in host	RT	#VALUE!	3	10	0.067	0.14
										DISGENET	Hepatitis, Chronic	RT	#VALUE!	2	6.7	0.064	0.34		WIKIPATHWAYS	Extracellular vesicles in the crosstalk of cardiac cells	RT	#VALUE!	2	6.7	0.067	0.14
										DISGENET	Chronic Persistent Hepatitis	RT	#VALUE!	2	6.7	0.064	0.34		WIKIPATHWAYS	Roles of ceramides in development of insulin resistance	RT	#VALUE!	2	6.7	0.073	0.15
										DISGENET	Cryptogenic Chronic Hepatitis	RT	#VALUE!	2	6.7	0.064	0.34		WIKIPATHWAYS	Relationship between inflammation COX 2 and EGFR	RT	#VALUE!	2	6.7	0.079	0.16
										DISGENET	Neoplastic Cell Transformation	RT	#VALUE!	3	10	0.064	0.34		WIKIPATHWAYS	Cell interactions of the pancreatic cancer microenvironment	RT	#VALUE!	2	6.7	0.082	0.17
										DISGENET	Bladder Neoplasm	RT	#VALUE!	3	10	0.065	0.34
										DISGENET	Malignant neoplasm of urinary bladder	RT	#VALUE!	3	10	0.066	0.34
										DISGENET	Animal Mammary Neoplasms	RT	#VALUE!	3	10	0.067	0.34
										DISGENET	Mammary Carcinoma, Animal	RT	#VALUE!	3	10	0.067	0.34
										DISGENET	Non-Small Cell Lung Carcinoma	RT	#VALUE!	3	10	0.079	0.39
										DISGENET	Schizoaffective Disorder	RT	#VALUE!	2	6.7	0.083	0.41
										DISGENET	Disease Exacerbation	RT	#VALUE!	3	10	0.087	0.42
										DISGENET	Squamous cell carcinoma of lung	RT	#VALUE!	2	6.7	0.092	0.44
										DISGENET	Diabetes Mellitus	RT	#VALUE!	2	6.7	0.092	0.44
										DISGENET	Head and Neck Neoplasms	RT	#VALUE!	2	6.7	0.094	0.45
									Bottom 1
									JUN|PTPN11|MAP2K1|MAPK1	Category	Term	RT	Genes	Count	%	P-Value	Benjamini		Category	Term	RT	Genes	Count	%	P-Value	Benjamini
										DISGENET	Lung Neoplasms	RT	#VALUE!	13	33.3	4.3e-11	1.6e-08		WIKIPATHWAYS	MAPK signaling	RT	#VALUE!	22	56.4	4.3e-23	1.5e-20
										DISGENET	Malignant neoplasm of lung	RT	#VALUE!	13	33.3	4.5e-11	1.6e-08		WIKIPATHWAYS	EGF EGFR signaling	RT	#VALUE!	18	46.2	3.6e-20	5.5e-18
										DISGENET	Noonan Syndrome 1	RT	#VALUE!	6	15.4	1.8e-10	2.4e-08		WIKIPATHWAYS	Oncostatin M signaling	RT	#VALUE!	14	35.9	4.8e-20	5.5e-18
										DISGENET	Female Pseudo-Turner Syndrome	RT	#VALUE!	6	15.4	1.8e-10	2.4e-08		WIKIPATHWAYS	MET in type 1 papillary renal cell carcinoma	RT	#VALUE!	14	35.9	1e-19	8.8e-18
										DISGENET	Turner Syndrome, Male	RT	#VALUE!	6	15.4	1.8e-10	2.4e-08		WIKIPATHWAYS	Glioblastoma signaling	RT	#VALUE!	15	38.5	1.5e-19	1.1e-17
										DISGENET	Cardiomyopathies	RT	#VALUE!	10	25.6	4.2e-10	4.8e-08		WIKIPATHWAYS	MAPK cascade	RT	#VALUE!	12	30.8	5.3e-19	3e-17
										DISGENET	Cardio-facio-cutaneous syndrome	RT	#VALUE!	6	15.4	4.4e-09	3e-07		WIKIPATHWAYS	ErbB signaling	RT	#VALUE!	15	38.5	6.2e-19	3e-17
										DISGENET	Noonan syndrome-like disorder with loose anagen hair	RT	#VALUE!	6	15.4	4.4e-09	3e-07		WIKIPATHWAYS	Hepatocyte growth factor receptor signaling	RT	#VALUE!	12	30.8	7.8e-19	3.4e-17
										DISGENET	Noonan-Like Syndrome With Loose Anagen Hair	RT	#VALUE!	6	15.4	4.4e-09	3e-07		WIKIPATHWAYS	Prolactin signaling	RT	#VALUE!	14	35.9	2.5e-18	9.6e-17
										DISGENET	Costello syndrome (disorder)	RT	#VALUE!	6	15.4	4.4e-09	3e-07		WIKIPATHWAYS	MAPK pathway in congenital thyroid cancer	RT	#VALUE!	10	25.6	2.9e-18	1e-16
										DISGENET	LEOPARD Syndrome	RT	#VALUE!	6	15.4	9.8e-09	6.1e-07		WIKIPATHWAYS	TGF beta signaling pathway	RT	#VALUE!	16	41	3.8e-18	1.2e-16
										DISGENET	ovarian neoplasm	RT	#VALUE!	9	23.1	1.4e-08	8.2e-07		WIKIPATHWAYS	EGFR tyrosine kinase inhibitor resistance	RT	#VALUE!	14	35.9	1.5e-17	4.2e-16
										DISGENET	Noonan Syndrome	RT	#VALUE!	6	15.4	1.6e-08	8.3e-07		WIKIPATHWAYS	Endometrial cancer	RT	#VALUE!	13	33.3	2.1e-17	5.6e-16
										DISGENET	Malignant neoplasm of ovary	RT	#VALUE!	9	23.1	1.7e-08	8.4e-07		WIKIPATHWAYS	Gastrin signaling	RT	#VALUE!	15	38.5	2.3e-17	5.6e-16
										DISGENET	Adenocarcinoma of lung (disorder)	RT	#VALUE!	10	25.6	2.4e-08	1.1e-06		WIKIPATHWAYS	Hepatitis B infection	RT	#VALUE!	16	41	3e-17	6.9e-16
										DISGENET	Non-Small Cell Lung Carcinoma	RT	#VALUE!	9	23.1	4.8e-08	2e-06		WIKIPATHWAYS	Melanoma	RT	#VALUE!	13	33.3	5.7e-17	1.2e-15
										DISGENET	Polyarthritis, Juvenile, Rheumatoid Factor Positive	RT	#VALUE!	8	20.5	2.8e-07	9.5e-06		WIKIPATHWAYS	Non small cell lung cancer	RT	#VALUE!	13	33.3	1.2e-16	2.4e-15
										DISGENET	Juvenile psoriatic arthritis	RT	#VALUE!	8	20.5	2.8e-07	9.5e-06		WIKIPATHWAYS	Kit receptor signaling	RT	#VALUE!	12	30.8	2e-16	3.8e-15
										DISGENET	Polyarthritis, Juvenile, Rheumatoid Factor Negative	RT	#VALUE!	8	20.5	2.8e-07	9.5e-06		WIKIPATHWAYS	Host pathogen interaction of human coronaviruses MAPK signaling	RT	#VALUE!	11	28.2	2.1e-16	3.8e-15
										DISGENET	Juvenile arthritis	RT	#VALUE!	8	20.5	2.8e-07	9.5e-06		WIKIPATHWAYS	IL5 signaling	RT	#VALUE!	11	28.2	2.8e-16	4.9e-15
										DISGENET	Juvenile-Onset Still Disease	RT	#VALUE!	8	20.5	3.4e-07	1.1e-05		WIKIPATHWAYS	Macrophage stimulating protein MSP signaling	RT	#VALUE!	14	35.9	4.5e-16	7.3e-15
										DISGENET	Malignant neoplasm of liver	RT	#VALUE!	8	20.5	4.8e-07	1.4e-05		WIKIPATHWAYS	PDGF pathway	RT	#VALUE!	11	28.2	6.8e-16	1.1e-14
										DISGENET	Liver neoplasms	RT	#VALUE!	8	20.5	4.8e-07	1.4e-05		WIKIPATHWAYS	Embryonic stem cell pluripotency pathways	RT	#VALUE!	14	35.9	1.5e-15	2.2e-14
										DISGENET	Adenocarcinoma of large intestine	RT	#VALUE!	7	17.9	8.6e-07	2.5e-05		WIKIPATHWAYS	PDGFR beta pathway	RT	#VALUE!	10	25.6	2.4e-15	3.5e-14
										DISGENET	Brain Ischemia	RT	#VALUE!	6	15.4	1.9e-06	4.9e-05		WIKIPATHWAYS	B cell receptor signaling	RT	#VALUE!	13	33.3	2.7e-15	3.7e-14
										DISGENET	Cerebral Ischemia	RT	#VALUE!	6	15.4	1.9e-06	4.9e-05		WIKIPATHWAYS	IL3 signaling	RT	#VALUE!	11	28.2	6.5e-15	8.7e-14
										DISGENET	Squamous cell carcinoma	RT	#VALUE!	7	17.9	3.9e-06	9.8e-05		WIKIPATHWAYS	BDNF TrkB signaling	RT	#VALUE!	10	25.6	9.3e-15	1.2e-13
										DISGENET	Cholestasis, Extrahepatic	RT	#VALUE!	5	12.8	4.2e-06	0.0001		WIKIPATHWAYS	Brain derived neurotrophic factor BDNF signaling	RT	#VALUE!	14	35.9	1.1e-14	1.4e-13
										DISGENET	Stomach Neoplasms	RT	#VALUE!	9	23.1	6.4e-06	0.00015		WIKIPATHWAYS	T cell receptor signaling	RT	#VALUE!	12	30.8	1.2e-14	1.4e-13
										DISGENET	Malignant neoplasm of stomach	RT	#VALUE!	9	23.1	6.9e-06	0.00016		WIKIPATHWAYS	Ras signaling	RT	#VALUE!	15	38.5	1.9e-14	2.2e-13
										DISGENET	Neoplastic Cell Transformation	RT	#VALUE!	7	17.9	7.5e-06	0.00017		WIKIPATHWAYS	Androgen receptor network in prostate cancer	RT	#VALUE!	13	33.3	2.2e-14	2.5e-13
										DISGENET	Trigeminal Neuralgia, Idiopathic	RT	#VALUE!	4	10.3	8.5e-06	0.00017		WIKIPATHWAYS	Breast cancer pathway	RT	#VALUE!	14	35.9	5.5e-14	6e-13
										DISGENET	Secondary Trigeminal Neuralgia	RT	#VALUE!	4	10.3	8.5e-06	0.00017		WIKIPATHWAYS	Pancreatic adenocarcinoma pathway	RT	#VALUE!	12	30.8	8.5e-14	8.9e-13
										DISGENET	Trigeminal Neuralgia	RT	#VALUE!	4	10.3	8.5e-06	0.00017		WIKIPATHWAYS	EPO receptor signaling	RT	#VALUE!	9	23.1	1.1e-13	1.1e-12
										DISGENET	Cutaneous Melanoma	RT	#VALUE!	5	12.8	1.2e-05	0.00023		WIKIPATHWAYS	Corticotropin releasing hormone signaling	RT	#VALUE!	12	30.8	1.2e-13	1.2e-12
										DISGENET	Malignant neoplasm of kidney	RT	#VALUE!	5	12.8	1.7e-05	0.00032		WIKIPATHWAYS	Nanoparticle mediated activation of receptor signaling	RT	#VALUE!	9	23.1	2.1e-13	2.1e-12
										DISGENET	Pancreatic carcinoma	RT	#VALUE!	4	10.3	3.7e-05	0.00068		WIKIPATHWAYS	Acute myeloid leukemia	RT	#VALUE!	11	28.2	2.5e-13	2.4e-12
										DISGENET	Hereditary Diffuse Gastric Cancer	RT	#VALUE!	8	20.5	5.7e-05	0.001		WIKIPATHWAYS	Leptin signaling	RT	#VALUE!	11	28.2	3.4e-13	3.1e-12
										DISGENET	Carcinoma of lung	RT	#VALUE!	4	10.3	6.6e-05	0.0012		WIKIPATHWAYS	Chromosomal and microsatellite instability in colorectal cancer	RT	#VALUE!	11	28.2	4.6e-13	4.1e-12
										DISGENET	Breast Carcinoma	RT	#VALUE!	10	25.6	7e-05	0.0012		WIKIPATHWAYS	miRNA regulation of prostate cancer signaling	RT	#VALUE!	9	23.1	5.4e-13	4.7e-12
										DISGENET	Malignant Neoplasms	RT	#VALUE!	6	15.4	7.6e-05	0.0013		WIKIPATHWAYS	IL4 signaling	RT	#VALUE!	10	25.6	5.7e-13	4.7e-12
										DISGENET	Neoplasm Metastasis	RT	#VALUE!	7	17.9	9.3e-05	0.0015		WIKIPATHWAYS	Osteoarthritic chondrocyte hypertrophy	RT	#VALUE!	10	25.6	5.7e-13	4.7e-12
										DISGENET	Cholangiocarcinoma	RT	#VALUE!	4	10.3	9.7e-05	0.0015		WIKIPATHWAYS	Insulin signaling	RT	#VALUE!	13	33.3	2.4e-12	1.9e-11
										DISGENET	Sezary Syndrome	RT	#VALUE!	4	10.3	0.00011	0.0017		WIKIPATHWAYS	IL2 signaling	RT	#VALUE!	9	23.1	2.6e-12	2e-11
										DISGENET	Neoplasm of uncertain or unknown behavior of ovary	RT	#VALUE!	4	10.3	0.00014	0.0021		WIKIPATHWAYS	Bladder cancer	RT	#VALUE!	9	23.1	5.1e-12	3.9e-11
										DISGENET	Ovarian Carcinoma	RT	#VALUE!	4	10.3	0.00015	0.0022		WIKIPATHWAYS	AGE RAGE pathway	RT	#VALUE!	10	25.6	8.1e-12	6.1e-11
										DISGENET	Leopard Syndrome 1	RT	#VALUE!	3	7.7	0.00018	0.0023		WIKIPATHWAYS	IL6 signaling	RT	#VALUE!	9	23.1	9.5e-12	7e-11
										DISGENET	melanoma	RT	#VALUE!	7	17.9	0.00019	0.0023		WIKIPATHWAYS	Cancer pathways	RT	#VALUE!	18	46.2	1.1e-11	8.3e-11
										DISGENET	Mechanical Allodynia	RT	#VALUE!	5	12.8	0.0002	0.0023		WIKIPATHWAYS	Pleural mesothelioma	RT	#VALUE!	17	43.6	1.6e-11	1.1e-10
										DISGENET	Hyperalgesia, Primary	RT	#VALUE!	5	12.8	0.0002	0.0023		WIKIPATHWAYS	Fragile X syndrome	RT	#VALUE!	11	28.2	8.7e-11	6e-10
										DISGENET	Hyperalgesia, Secondary	RT	#VALUE!	5	12.8	0.0002	0.0023		WIKIPATHWAYS	T cell activation SARS CoV 2	RT	#VALUE!	10	25.6	1.2e-10	7.9e-10
										DISGENET	Allodynia	RT	#VALUE!	5	12.8	0.0002	0.0023		WIKIPATHWAYS	TNF alpha signaling	RT	#VALUE!	10	25.6	1.3e-10	8.6e-10
										DISGENET	Hyperalgesia	RT	#VALUE!	5	12.8	0.0002	0.0023		WIKIPATHWAYS	RAC1 PAK1 p38 MMP2 pathway	RT	#VALUE!	9	23.1	4.5e-10	2.9e-09
										DISGENET	Tactile Allodynia	RT	#VALUE!	5	12.8	0.0002	0.0023		WIKIPATHWAYS	IL11 signaling	RT	#VALUE!	8	20.5	6.8e-10	4.4e-09
										DISGENET	Hyperalgesia, Thermal	RT	#VALUE!	5	12.8	0.0002	0.0023		WIKIPATHWAYS	Interleukin 1 IL 1 structural pathway	RT	#VALUE!	8	20.5	1.5e-09	9.5e-09
										DISGENET	Head and Neck Neoplasms	RT	#VALUE!	4	10.3	0.0002	0.0023		WIKIPATHWAYS	IL9 signaling	RT	#VALUE!	6	15.4	8.2e-09	4.9e-08
										DISGENET	Malignant tumor of colon	RT	#VALUE!	6	15.4	0.00021	0.0023		WIKIPATHWAYS	ERK pathway in Huntington 39 s disease	RT	#VALUE!	6	15.4	8.2e-09	4.9e-08
										DISGENET	Infarction, Middle Cerebral Artery	RT	#VALUE!	4	10.3	0.00022	0.0023		WIKIPATHWAYS	T cell antigen receptor TCR pathway during Staphylococcus aureus infection	RT	#VALUE!	8	20.5	8.3e-09	4.9e-08
										DISGENET	Middle Cerebral Artery Thrombosis	RT	#VALUE!	4	10.3	0.00022	0.0023		WIKIPATHWAYS	Focal adhesion	RT	#VALUE!	11	28.2	1.1e-08	6.3e-08
										DISGENET	Middle Cerebral Artery Syndrome	RT	#VALUE!	4	10.3	0.00022	0.0023		WIKIPATHWAYS	Serotonin HTR1 group and FOS pathway	RT	#VALUE!	7	17.9	1.1e-08	6.4e-08
										DISGENET	Embolic Infarction, Middle Cerebral Artery	RT	#VALUE!	4	10.3	0.00022	0.0023		WIKIPATHWAYS	Inhibition of exosome biogenesis and secretion by Manumycin A in CRPC cells	RT	#VALUE!	6	15.4	1.1e-08	6.4e-08
										DISGENET	Right Middle Cerebral Artery Infarction	RT	#VALUE!	4	10.3	0.00022	0.0023		WIKIPATHWAYS	Physico chemical features and toxicity associated pathways	RT	#VALUE!	8	20.5	1.3e-08	7.2e-08
										DISGENET	Thrombotic Infarction, Middle Cerebral Artery	RT	#VALUE!	4	10.3	0.00022	0.0023		WIKIPATHWAYS	Regulation of actin cytoskeleton	RT	#VALUE!	10	25.6	1.4e-08	7.7e-08
										DISGENET	Middle Cerebral Artery Occlusion	RT	#VALUE!	4	10.3	0.00022	0.0023		WIKIPATHWAYS	PI3K Akt signaling	RT	#VALUE!	13	33.3	1.4e-08	7.8e-08
										DISGENET	Middle Cerebral Artery Embolus	RT	#VALUE!	4	10.3	0.00022	0.0023		WIKIPATHWAYS	Thymic stromal lymphopoietin TSLP signaling	RT	#VALUE!	7	17.9	1.8e-08	9.8e-08
										DISGENET	Left Middle Cerebral Artery Infarction	RT	#VALUE!	4	10.3	0.00022	0.0023		WIKIPATHWAYS	Serotonin receptor 2 and ELK SRF GATA4 signaling	RT	#VALUE!	6	15.4	2e-08	1.1e-07
										DISGENET	Uterine Cervical Neoplasm	RT	#VALUE!	4	10.3	0.00024	0.0024		WIKIPATHWAYS	DNA damage response only ATM dependent	RT	#VALUE!	9	23.1	2.3e-08	1.2e-07
										DISGENET	Pilomyxoid astrocytoma	RT	#VALUE!	3	7.7	0.00025	0.0025		WIKIPATHWAYS	Epithelial to mesenchymal transition in colorectal cancer	RT	#VALUE!	10	25.6	2.7e-08	1.4e-07
										DISGENET	Kidney Neoplasm	RT	#VALUE!	4	10.3	0.00036	0.0035		WIKIPATHWAYS	Envelope proteins and their potential roles in EDMD physiopathology	RT	#VALUE!	7	17.9	4.4e-08	2.2e-07
										DISGENET	Mammary Carcinoma, Human	RT	#VALUE!	9	23.1	0.00036	0.0035		WIKIPATHWAYS	Focal adhesion PI3K Akt mTOR signaling	RT	#VALUE!	12	30.8	4.9e-08	2.4e-07
										DISGENET	Mammary Neoplasms, Human	RT	#VALUE!	9	23.1	0.00036	0.0035		WIKIPATHWAYS	4 hydroxytamoxifen dexamethasone and retinoic acids regulation of p27 expression	RT	#VALUE!	6	15.4	6.8e-08	3.3e-07
										DISGENET	Mammary Neoplasms	RT	#VALUE!	9	23.1	0.00037	0.0035		WIKIPATHWAYS	RANKL RANK signaling	RT	#VALUE!	7	17.9	7.3e-08	3.5e-07
										DISGENET	Breast adenocarcinoma	RT	#VALUE!	4	10.3	0.00038	0.0035		WIKIPATHWAYS	Photodynamic therapy induced AP 1 survival signaling	RT	#VALUE!	7	17.9	8.3e-08	3.9e-07
										DISGENET	Neoplasm of uncertain or unknown behavior of breast	RT	#VALUE!	4	10.3	0.00038	0.0035		WIKIPATHWAYS	Angiopoietin like protein 8 regulatory pathway	RT	#VALUE!	9	23.1	9.1e-08	4.3e-07
										DISGENET	Pancreatic Neoplasm	RT	#VALUE!	5	12.8	0.00039	0.0036		WIKIPATHWAYS	Netrin UNC5B signaling	RT	#VALUE!	7	17.9	9.3e-08	4.3e-07
										DISGENET	Malignant neoplasm of pancreas	RT	#VALUE!	5	12.8	0.00042	0.0038		WIKIPATHWAYS	IL1 signaling	RT	#VALUE!	7	17.9	1.2e-07	5.4e-07
										DISGENET	Malignant Head and Neck Neoplasm	RT	#VALUE!	4	10.3	0.00047	0.0042		WIKIPATHWAYS	Thyroid hormones production and peripheral downstream signaling effects	RT	#VALUE!	8	20.5	1.4e-07	6.5e-07
										DISGENET	Hepatoma, Novikoff	RT	#VALUE!	5	12.8	0.00056	0.0047		WIKIPATHWAYS	Hepatitis C and hepatocellular carcinoma	RT	#VALUE!	7	17.9	1.5e-07	6.5e-07
										DISGENET	Hepatoma, Morris	RT	#VALUE!	5	12.8	0.00056	0.0047		WIKIPATHWAYS	Thyroid stimulating hormone TSH signaling	RT	#VALUE!	7	17.9	1.8e-07	8e-07
										DISGENET	Experimental Hepatoma	RT	#VALUE!	5	12.8	0.00056	0.0047		WIKIPATHWAYS	VEGFA VEGFR2 signaling	RT	#VALUE!	13	33.3	2.1e-07	9.1e-07
										DISGENET	Liver Neoplasms, Experimental	RT	#VALUE!	5	12.8	0.00056	0.0047		WIKIPATHWAYS	4p16 3 copy number variation	RT	#VALUE!	6	15.4	2.5e-07	1.1e-06
										DISGENET	Malignant neoplasm of gallbladder	RT	#VALUE!	3	7.7	0.00064	0.0053		WIKIPATHWAYS	Integrin mediated cell adhesion	RT	#VALUE!	8	20.5	2.7e-07	1.2e-06
										DISGENET	gallbladder neoplasm	RT	#VALUE!	3	7.7	0.00064	0.0053		WIKIPATHWAYS	Alpha 6 beta 4 signaling	RT	#VALUE!	6	15.4	3e-07	1.2e-06
										DISGENET	Cocaine-Related Disorders	RT	#VALUE!	5	12.8	0.00071	0.0058		WIKIPATHWAYS	Chemokine signaling	RT	#VALUE!	9	23.1	5.1e-07	2.1e-06
										DISGENET	Malignant neoplasm of breast	RT	#VALUE!	12	30.8	0.00075	0.006		WIKIPATHWAYS	Kisspeptin kisspeptin receptor system in the ovary	RT	#VALUE!	6	15.4	7.1e-07	2.9e-06
										DISGENET	Squamous cell carcinoma of the head and neck	RT	#VALUE!	4	10.3	0.00077	0.0062		WIKIPATHWAYS	TCA cycle nutrient use and invasiveness of ovarian cancer	RT	#VALUE!	4	10.3	8.2e-07	3.3e-06
										DISGENET	Benign tumor of pancreas	RT	#VALUE!	3	7.7	0.00091	0.0072		WIKIPATHWAYS	Common pathways underlying drug addiction	RT	#VALUE!	6	15.4	9.1e-07	3.6e-06
										DISGENET	Cocaine Abuse	RT	#VALUE!	5	12.8	0.00096	0.0075		WIKIPATHWAYS	Serotonin receptor 4 6 7 and NR3C signaling	RT	#VALUE!	5	12.8	1.3e-06	5e-06
										DISGENET	Cocaine Dependence	RT	#VALUE!	5	12.8	0.0013	0.01		WIKIPATHWAYS	IL7 signaling	RT	#VALUE!	5	12.8	1.6e-06	6.1e-06
										DISGENET	T-Cell Lymphoma	RT	#VALUE!	3	7.7	0.0014	0.011		WIKIPATHWAYS	Pilocytic astrocytoma	RT	#VALUE!	4	10.3	1.6e-06	6.2e-06
										DISGENET	Liver carcinoma	RT	#VALUE!	8	20.5	0.0016	0.011		WIKIPATHWAYS	Translation inhibitors in chronically activated PDGFRA cells	RT	#VALUE!	6	15.4	1.6e-06	6.2e-06
										DISGENET	Complex Partial Status Epilepticus	RT	#VALUE!	4	10.3	0.0016	0.011		WIKIPATHWAYS	Aryl hydrocarbon receptor pathway	RT	#VALUE!	6	15.4	1.6e-06	6.2e-06
										DISGENET	Petit mal status	RT	#VALUE!	4	10.3	0.0016	0.011		WIKIPATHWAYS	Alzheimer 39 s disease	RT	#VALUE!	10	25.6	1.7e-06	6.3e-06
										DISGENET	Grand Mal Status Epilepticus	RT	#VALUE!	4	10.3	0.0016	0.011		WIKIPATHWAYS	Polycystic kidney disease pathway	RT	#VALUE!	7	17.9	1.8e-06	6.6e-06
										DISGENET	Status Epilepticus, Subclinical	RT	#VALUE!	4	10.3	0.0016	0.011		WIKIPATHWAYS	GNAQ pathways in port wine stain	RT	#VALUE!	5	12.8	1.9e-06	7.1e-06
										DISGENET	Non-Convulsive Status Epilepticus	RT	#VALUE!	4	10.3	0.0016	0.011		WIKIPATHWAYS	Alzheimer 39 s disease and miRNA effects	RT	#VALUE!	10	25.6	2e-06	7.2e-06
										DISGENET	Simple Partial Status Epilepticus	RT	#VALUE!	4	10.3	0.0016	0.011		WIKIPATHWAYS	Orexin receptor pathway	RT	#VALUE!	7	17.9	2.2e-06	7.9e-06
										DISGENET	Status Epilepticus	RT	#VALUE!	4	10.3	0.0017	0.012		WIKIPATHWAYS	Estrogen signaling	RT	#VALUE!	5	12.8	2.8e-06	1e-05
										DISGENET	Cardiomyopathies, Primary	RT	#VALUE!	4	10.3	0.0018	0.012		WIKIPATHWAYS	NRP1 triggered signaling in pancreatic cancer	RT	#VALUE!	6	15.4	3.4e-06	1.2e-05
										DISGENET	Myocardial Diseases, Secondary	RT	#VALUE!	4	10.3	0.0018	0.012		WIKIPATHWAYS	Physiological and pathological hypertrophy of the heart	RT	#VALUE!	5	12.8	3.4e-06	1.2e-05
										DISGENET	Adrenocortical carcinoma	RT	#VALUE!	3	7.7	0.0018	0.012		WIKIPATHWAYS	Relationship between inflammation COX 2 and EGFR	RT	#VALUE!	5	12.8	4e-06	1.4e-05
										DISGENET	Hemangiosarcoma	RT	#VALUE!	3	7.7	0.0018	0.012		WIKIPATHWAYS	Thyroxine thyroid hormone production	RT	#VALUE!	5	12.8	4e-06	1.4e-05
										DISGENET	Colonic Neoplasms	RT	#VALUE!	5	12.8	0.0019	0.012		WIKIPATHWAYS	Cardiac hypertrophic response	RT	#VALUE!	6	15.4	4.1e-06	1.4e-05
										DISGENET	Cancer of Head	RT	#VALUE!	3	7.7	0.0031	0.02		WIKIPATHWAYS	Toll like receptor signaling	RT	#VALUE!	7	17.9	5.6e-06	1.8e-05
										DISGENET	Intrahepatic Cholangiocarcinoma	RT	#VALUE!	3	7.7	0.0031	0.02		WIKIPATHWAYS	FGFR3 signaling in chondrocyte proliferation and terminal differentiation	RT	#VALUE!	5	12.8	5.6e-06	1.8e-05
										DISGENET	Head Neoplasms	RT	#VALUE!	3	7.7	0.0031	0.02		WIKIPATHWAYS	MicroRNAs in cardiomyocyte hypertrophy	RT	#VALUE!	7	17.9	5.9e-06	1.9e-05
										DISGENET	Extrahepatic Cholangiocarcinoma	RT	#VALUE!	3	7.7	0.0031	0.02		WIKIPATHWAYS	Urotensin II mediated signaling	RT	#VALUE!	6	15.4	1.3e-05	4e-05
										DISGENET	Upper Aerodigestive Tract Neoplasms	RT	#VALUE!	3	7.7	0.0031	0.02		WIKIPATHWAYS	TNF related weak inducer of apoptosis TWEAK signaling	RT	#VALUE!	5	12.8	2.3e-05	7.2e-05
										DISGENET	Neck Neoplasms	RT	#VALUE!	3	7.7	0.0034	0.021		WIKIPATHWAYS	Regulatory circuits of STAT3 signaling	RT	#VALUE!	6	15.4	2.3e-05	7.2e-05
										DISGENET	Cancer of Neck	RT	#VALUE!	3	7.7	0.0034	0.021		WIKIPATHWAYS	Aryl hydrocarbon receptor pathway	RT	#VALUE!	5	12.8	4.5e-05	0.00014
										DISGENET	Glioma	RT	#VALUE!	4	10.3	0.0034	0.021		WIKIPATHWAYS	Apoptosis modulation and signaling	RT	#VALUE!	6	15.4	5.1e-05	0.00016
										DISGENET	Reperfusion Injury	RT	#VALUE!	4	10.3	0.0036	0.022		WIKIPATHWAYS	IL26 signaling	RT	#VALUE!	5	12.8	5.8e-05	0.00018
										DISGENET	Female infertility	RT	#VALUE!	3	7.7	0.0043	0.025		WIKIPATHWAYS	TGF beta receptor signaling	RT	#VALUE!	5	12.8	9.9e-05	0.0003
										DISGENET	Subfertility, Female	RT	#VALUE!	3	7.7	0.0043	0.025		WIKIPATHWAYS	Thermogenesis	RT	#VALUE!	6	15.4	0.00011	0.00033
										DISGENET	Sterility, Postpartum	RT	#VALUE!	3	7.7	0.0043	0.025		WIKIPATHWAYS	5q35 copy number variation	RT	#VALUE!	6	15.4	0.00012	0.00037
										DISGENET	Female sterility	RT	#VALUE!	3	7.7	0.0043	0.025		WIKIPATHWAYS	TGF beta receptor signaling in skeletal dysplasias	RT	#VALUE!	5	12.8	0.00013	0.00039
										DISGENET	Malignant neoplasm of prostate	RT	#VALUE!	8	20.5	0.0048	0.028		WIKIPATHWAYS	Senescence associated secretory phenotype SASP	RT	#VALUE!	6	15.4	0.00014	0.0004
										DISGENET	Prostatic Neoplasms	RT	#VALUE!	8	20.5	0.0048	0.028		WIKIPATHWAYS	Kallmann syndrome	RT	#VALUE!	4	10.3	0.00016	0.00046
										DISGENET	Carcinoma, Ovarian Epithelial	RT	#VALUE!	3	7.7	0.0049	0.028		WIKIPATHWAYS	Growth factors and hormones in beta cell proliferation	RT	#VALUE!	4	10.3	0.0002	0.00058
										DISGENET	Condition, Preneoplastic	RT	#VALUE!	4	10.3	0.0066	0.037		WIKIPATHWAYS	IL19 signaling	RT	#VALUE!	4	10.3	0.00025	0.00072
										DISGENET	Precancerous Conditions	RT	#VALUE!	4	10.3	0.0066	0.037		WIKIPATHWAYS	Th17 cell differentiation pathway	RT	#VALUE!	5	12.8	0.00025	0.00072
										DISGENET	Thyroid Gland Follicular Adenoma	RT	#VALUE!	3	7.7	0.0066	0.037		WIKIPATHWAYS	Non genomic actions of 1 25 dihydroxyvitamin D3	RT	#VALUE!	5	12.8	0.00033	0.00094
										DISGENET	Hairy Cell Leukemia	RT	#VALUE!	2	5.1	0.007	0.039		WIKIPATHWAYS	Prion disease pathway	RT	#VALUE!	4	10.3	0.00038	0.0011
										DISGENET	Diabetes Mellitus, Non-Insulin-Dependent	RT	#VALUE!	5	12.8	0.0071	0.039		WIKIPATHWAYS	Cardiomyocyte signaling converging on titin	RT	#VALUE!	4	10.3	0.00041	0.0011
										DISGENET	Thyroid Neoplasm	RT	#VALUE!	3	7.7	0.0074	0.04		WIKIPATHWAYS	CAMKK2 pathway	RT	#VALUE!	4	10.3	0.00041	0.0011
										DISGENET	Adenocarcinoma, Basal Cell	RT	#VALUE!	4	10.3	0.0076	0.04		WIKIPATHWAYS	Clear cell renal cell carcinoma pathways	RT	#VALUE!	5	12.8	0.00053	0.0015
										DISGENET	Adenocarcinoma, Oxyphilic	RT	#VALUE!	4	10.3	0.0076	0.04		WIKIPATHWAYS	Ethanol metabolism production of ROS by CYP2E1	RT	#VALUE!	3	7.7	0.00069	0.0019
										DISGENET	Carcinoma, Granular Cell	RT	#VALUE!	4	10.3	0.0076	0.04		WIKIPATHWAYS	NF1 copy number variation syndrome	RT	#VALUE!	5	12.8	0.0014	0.0037
										DISGENET	Adenocarcinoma, Tubular	RT	#VALUE!	4	10.3	0.0076	0.04		WIKIPATHWAYS	MFAP5 mediated ovarian cancer cell motility and invasiveness	RT	#VALUE!	3	7.7	0.0015	0.0039
										DISGENET	Adenocarcinoma	RT	#VALUE!	4	10.3	0.0076	0.04		WIKIPATHWAYS	Neuroinflammation	RT	#VALUE!	3	7.7	0.0015	0.0039
										DISGENET	Carcinoma, Cribriform	RT	#VALUE!	4	10.3	0.0076	0.04		WIKIPATHWAYS	Osteopontin signaling	RT	#VALUE!	3	7.7	0.0015	0.0039
										DISGENET	Brain Neoplasms	RT	#VALUE!	3	7.7	0.0081	0.042		WIKIPATHWAYS	HDAC6 interactions in the central nervous system	RT	#VALUE!	5	12.8	0.0015	0.0039
										DISGENET	Thyroid carcinoma	RT	#VALUE!	3	7.7	0.01	0.053		WIKIPATHWAYS	Spinal cord injury	RT	#VALUE!	5	12.8	0.0019	0.005
										DISGENET	Osteosarcoma	RT	#VALUE!	3	7.7	0.012	0.06		WIKIPATHWAYS	MFAP5 effect on permeability and motility of endothelial cells via cytoskeleton rearrangement	RT	#VALUE!	3	7.7	0.0029	0.0074
										DISGENET	Bladder Neoplasm	RT	#VALUE!	4	10.3	0.013	0.064		WIKIPATHWAYS	Pathways affected in adenoid cystic carcinoma	RT	#VALUE!	4	10.3	0.003	0.0077
										DISGENET	Malignant neoplasm of urinary bladder	RT	#VALUE!	4	10.3	0.013	0.065		WIKIPATHWAYS	Measles virus infection	RT	#VALUE!	5	12.8	0.0031	0.0078
										DISGENET	Malignant neoplasm of penis	RT	#VALUE!	2	5.1	0.014	0.069		WIKIPATHWAYS	Neuroinflammation and glutamatergic signaling	RT	#VALUE!	5	12.8	0.0034	0.0086
										DISGENET	Penile Neoplasms	RT	#VALUE!	2	5.1	0.014	0.069		WIKIPATHWAYS	Autophagy in pancreatic ductal adenocarcinoma	RT	#VALUE!	3	7.7	0.0035	0.0088
										DISGENET	Malignant tumor of cervix	RT	#VALUE!	2	5.1	0.014	0.069		WIKIPATHWAYS	BMP signaling in eyelid development	RT	#VALUE!	3	7.7	0.0035	0.0088
										DISGENET	Small cell carcinoma of lung	RT	#VALUE!	3	7.7	0.015	0.075		WIKIPATHWAYS	Type II diabetes mellitus	RT	#VALUE!	3	7.7	0.0039	0.0096
										DISGENET	Colorectal Neoplasms	RT	#VALUE!	5	12.8	0.015	0.075		WIKIPATHWAYS	Head and neck squamous cell carcinoma	RT	#VALUE!	4	10.3	0.0043	0.011
										DISGENET	Malignant neoplasm of thyroid	RT	#VALUE!	2	5.1	0.017	0.082		WIKIPATHWAYS	Photodynamic therapy induced NFE2L2 NRF2 survival signaling	RT	#VALUE!	3	7.7	0.0047	0.011
										DISGENET	Cervix carcinoma	RT	#VALUE!	2	5.1	0.017	0.082		WIKIPATHWAYS	Follicle stimulating hormone FSH signaling	RT	#VALUE!	3	7.7	0.0051	0.012
										DISGENET	Withdrawal Symptoms	RT	#VALUE!	3	7.7	0.017	0.082		WIKIPATHWAYS	Hypothesized pathways in pathogenesis of cardiovascular disease	RT	#VALUE!	3	7.7	0.0055	0.013
										DISGENET	Substance Withdrawal Syndrome	RT	#VALUE!	3	7.7	0.017	0.082		WIKIPATHWAYS	Acute viral myocarditis	RT	#VALUE!	4	10.3	0.0064	0.015
										DISGENET	Drug Withdrawal Symptoms	RT	#VALUE!	3	7.7	0.017	0.082		WIKIPATHWAYS	Hair follicle development cytodifferentiation part 3 of 3	RT	#VALUE!	4	10.3	0.0068	0.016
										DISGENET	Depressive disorder	RT	#VALUE!	5	12.8	0.018	0.083		WIKIPATHWAYS	Androgen receptor signaling	RT	#VALUE!	4	10.3	0.0068	0.016
										DISGENET	Endometrioma	RT	#VALUE!	4	10.3	0.018	0.085		WIKIPATHWAYS	Angiotensin II receptor type 1 pathway	RT	#VALUE!	3	7.7	0.0069	0.016
										DISGENET	Endometriosis	RT	#VALUE!	4	10.3	0.018	0.085		WIKIPATHWAYS	Extracellular vesicle mediated signaling in recipient cells	RT	#VALUE!	3	7.7	0.0073	0.017
										DISGENET	Carcinoma, Spindle-Cell	RT	#VALUE!	4	10.3	0.019	0.085		WIKIPATHWAYS	Cannabinoid receptor signaling	RT	#VALUE!	3	7.7	0.0073	0.017
										DISGENET	Anaplastic carcinoma	RT	#VALUE!	4	10.3	0.019	0.085		WIKIPATHWAYS	IL17 signaling	RT	#VALUE!	3	7.7	0.0089	0.02
										DISGENET	Carcinomatosis	RT	#VALUE!	4	10.3	0.019	0.085		WIKIPATHWAYS	Regucalcin in proximal tubule epithelial kidney cells	RT	#VALUE!	3	7.7	0.0089	0.02
										DISGENET	Undifferentiated carcinoma	RT	#VALUE!	4	10.3	0.019	0.085		WIKIPATHWAYS	Host pathogen interaction of human coronaviruses interferon induction	RT	#VALUE!	3	7.7	0.0094	0.021
										DISGENET	Carcinoma	RT	#VALUE!	4	10.3	0.019	0.086		WIKIPATHWAYS	Endothelin pathways	RT	#VALUE!	3	7.7	0.0094	0.021
										DISGENET	Disease Exacerbation	RT	#VALUE!	4	10.3	0.02	0.087		WIKIPATHWAYS	Wnt signaling and pluripotency	RT	#VALUE!	4	10.3	0.01	0.023
										DISGENET	Carcinoma in situ of uterine cervix	RT	#VALUE!	2	5.1	0.021	0.09		WIKIPATHWAYS	p38 MAPK signaling	RT	#VALUE!	3	7.7	0.011	0.023
										DISGENET	Streptococcal pneumonia	RT	#VALUE!	2	5.1	0.021	0.09		WIKIPATHWAYS	Neovascularization processes	RT	#VALUE!	3	7.7	0.012	0.026
										DISGENET	CEROID LIPOFUSCINOSIS, NEURONAL, 6	RT	#VALUE!	2	5.1	0.021	0.09		WIKIPATHWAYS	Circadian rhythm genes	RT	#VALUE!	5	12.8	0.012	0.026
										DISGENET	Neoplasms, Experimental	RT	#VALUE!	3	7.7	0.022	0.095		WIKIPATHWAYS	Nuclear receptors meta pathway	RT	#VALUE!	6	15.4	0.012	0.027
										DISGENET	Leukemia, Myelocytic, Acute	RT	#VALUE!	4	10.3	0.022	0.095		WIKIPATHWAYS	Neural crest cell migration during development	RT	#VALUE!	3	7.7	0.014	0.029
										DISGENET	Malignant Glioma	RT	#VALUE!	3	7.7	0.025	0.1		WIKIPATHWAYS	ATM signaling	RT	#VALUE!	3	7.7	0.014	0.029
										DISGENET	mixed gliomas	RT	#VALUE!	3	7.7	0.025	0.1		WIKIPATHWAYS	Neural crest cell migration in cancer	RT	#VALUE!	3	7.7	0.016	0.034
										DISGENET	Neoplasm Invasiveness	RT	#VALUE!	4	10.3	0.026	0.11		WIKIPATHWAYS	Network map of SARS CoV 2 signaling	RT	#VALUE!	5	12.8	0.016	0.034
										DISGENET	Pancreatic carcinoma, familial	RT	#VALUE!	2	5.1	0.031	0.13		WIKIPATHWAYS	TROP2 regulatory signaling	RT	#VALUE!	3	7.7	0.017	0.036
										DISGENET	Nasopharyngeal Neoplasms	RT	#VALUE!	2	5.1	0.031	0.13		WIKIPATHWAYS	Ebola virus infection in host	RT	#VALUE!	4	10.3	0.02	0.041
										DISGENET	Liver Diseases, Parasitic	RT	#VALUE!	2	5.1	0.031	0.13		WIKIPATHWAYS	Synaptic signaling associated with autism spectrum disorder	RT	#VALUE!	3	7.7	0.022	0.045
										DISGENET	Atrophic	RT	#VALUE!	2	5.1	0.035	0.14		WIKIPATHWAYS	Interferon type I signaling	RT	#VALUE!	3	7.7	0.024	0.05
										DISGENET	Head and Neck Carcinoma	RT	#VALUE!	2	5.1	0.035	0.14		WIKIPATHWAYS	8p23 1 copy number variation syndrome	RT	#VALUE!	3	7.7	0.025	0.051
										DISGENET	Giant Cell Glioblastoma	RT	#VALUE!	3	7.7	0.035	0.14		WIKIPATHWAYS	IL18 signaling	RT	#VALUE!	3	7.7	0.026	0.053
										DISGENET	Squamous cell carcinoma of esophagus	RT	#VALUE!	3	7.7	0.043	0.18		WIKIPATHWAYS	10q11 21q11 23 copy number variation syndrome	RT	#VALUE!	3	7.7	0.03	0.062
										DISGENET	Carcinogenesis	RT	#VALUE!	2	5.1	0.045	0.18		WIKIPATHWAYS	Myometrial relaxation and contraction pathways	RT	#VALUE!	4	10.3	0.032	0.065
										DISGENET	Adenoid Cystic Carcinoma	RT	#VALUE!	3	7.7	0.048	0.19		WIKIPATHWAYS	TCA cycle in senescence	RT	#VALUE!	2	5.1	0.044	0.088
										DISGENET	gliosarcoma	RT	#VALUE!	2	5.1	0.055	0.21		WIKIPATHWAYS	Mammary gland development pathway Involution Stage 4 of 4	RT	#VALUE!	2	5.1	0.044	0.088
										DISGENET	Alloxan Diabetes	RT	#VALUE!	3	7.7	0.055	0.21		WIKIPATHWAYS	Burn wound healing	RT	#VALUE!	3	7.7	0.044	0.088
										DISGENET	Diabetes Mellitus, Experimental	RT	#VALUE!	3	7.7	0.055	0.21		WIKIPATHWAYS	NPHP1 deletion syndrome	RT	#VALUE!	2	5.1	0.048	0.095
										DISGENET	Streptozotocin Diabetes	RT	#VALUE!	3	7.7	0.055	0.21		WIKIPATHWAYS	Bile acid synthesis and enterohepatic circulation	RT	#VALUE!	2	5.1	0.052	0.1
										DISGENET	Malignant mesothelioma	RT	#VALUE!	3	7.7	0.056	0.22		WIKIPATHWAYS	MAPK and NFkB signaling inhibited by Yersinia YopJ	RT	#VALUE!	2	5.1	0.052	0.1
										DISGENET	Glioblastoma Multiforme	RT	#VALUE!	3	7.7	0.057	0.22		WIKIPATHWAYS	Estrogen receptor pathway	RT	#VALUE!	2	5.1	0.057	0.11
										DISGENET	Astrocytosis	RT	#VALUE!	2	5.1	0.058	0.22		WIKIPATHWAYS	RIOK1 and RIOK2 in EGFR and PI3K mediated tumorigenesis	RT	#VALUE!	2	5.1	0.065	0.13
										DISGENET	Gliosis	RT	#VALUE!	2	5.1	0.058	0.22		WIKIPATHWAYS	Quercetin and Nf kB AP 1 induced apoptosis	RT	#VALUE!	2	5.1	0.069	0.13
										DISGENET	Mental Depression	RT	#VALUE!	4	10.3	0.059	0.22		WIKIPATHWAYS	lncRNA in canonical Wnt signaling and colorectal cancer	RT	#VALUE!	3	7.7	0.071	0.14
										DISGENET	Hypertrophy	RT	#VALUE!	2	5.1	0.061	0.23		WIKIPATHWAYS	Leptin insulin signaling overlap	RT	#VALUE!	2	5.1	0.074	0.14
										DISGENET	Adenocarcinoma of prostate	RT	#VALUE!	2	5.1	0.068	0.25		WIKIPATHWAYS	TGF beta signaling in thyroid cells for epithelial mesenchymal transition	RT	#VALUE!	2	5.1	0.074	0.14
										DISGENET	Sarcoma	RT	#VALUE!	2	5.1	0.071	0.26		WIKIPATHWAYS	Congenital generalized lipodystrophy	RT	#VALUE!	2	5.1	0.078	0.15
										DISGENET	Stomach Carcinoma	RT	#VALUE!	2	5.1	0.071	0.26		WIKIPATHWAYS	Imatinib and chronic myeloid leukemia	RT	#VALUE!	2	5.1	0.086	0.16
										DISGENET	Nasopharyngeal carcinoma	RT	#VALUE!	2	5.1	0.074	0.27		WIKIPATHWAYS	Hypertrophy model	RT	#VALUE!	2	5.1	0.086	0.16
										DISGENET	Granulomatous Slack Skin	RT	#VALUE!	2	5.1	0.074	0.27		WIKIPATHWAYS	Extracellular vesicles in the crosstalk of cardiac cells	RT	#VALUE!	2	5.1	0.09	0.17
										DISGENET	Lymphoma, T-Cell, Cutaneous	RT	#VALUE!	2	5.1	0.078	0.28		WIKIPATHWAYS	Wnt signaling	RT	#VALUE!	3	7.7	0.092	0.17
										DISGENET	Sepsis	RT	#VALUE!	2	5.1	0.081	0.28		WIKIPATHWAYS	Transcription factor regulation in adipogenesis	RT	#VALUE!	2	5.1	0.094	0.17
										DISGENET	Severe Sepsis	RT	#VALUE!	2	5.1	0.081	0.28		WIKIPATHWAYS	Cancer immunotherapy by PD 1 blockade	RT	#VALUE!	2	5.1	0.098	0.18
										DISGENET	Pyemia	RT	#VALUE!	2	5.1	0.081	0.28		WIKIPATHWAYS	Roles of ceramides in development of insulin resistance	RT	#VALUE!	2	5.1	0.098	0.18
										DISGENET	Septicemia	RT	#VALUE!	2	5.1	0.081	0.28		WIKIPATHWAYS	Ebstein Barr virus LMP1 signaling	RT	#VALUE!	2	5.1	0.098	0.18
										DISGENET	Schizophrenia	RT	#VALUE!	7	17.9	0.083	0.28		WIKIPATHWAYS	Osteoblast differentiation and related diseases	RT	#VALUE!	3	7.7	0.099	0.18
										DISGENET	Cerebral Astrocytoma	RT	#VALUE!	2	5.1	0.084	0.28
										DISGENET	Juvenile Pilocytic Astrocytoma	RT	#VALUE!	2	5.1	0.084	0.28
										DISGENET	Pilocytic Astrocytoma	RT	#VALUE!	2	5.1	0.084	0.28
										DISGENET	Astrocytoma	RT	#VALUE!	2	5.1	0.084	0.28
										DISGENET	Intracranial Astrocytoma	RT	#VALUE!	2	5.1	0.084	0.28
										DISGENET	Grade I Astrocytoma	RT	#VALUE!	2	5.1	0.084	0.28
										DISGENET	Mixed oligoastrocytoma	RT	#VALUE!	2	5.1	0.084	0.28
										DISGENET	Subependymal Giant Cell Astrocytoma	RT	#VALUE!	2	5.1	0.084	0.28
										DISGENET	Hypertrophic obstructive cardiomyopathy	RT	#VALUE!	2	5.1	0.084	0.28
										DISGENET	Diffuse Astrocytoma	RT	#VALUE!	2	5.1	0.084	0.28
										DISGENET	Childhood Cerebral Astrocytoma	RT	#VALUE!	2	5.1	0.084	0.28
										DISGENET	Protoplasmic astrocytoma	RT	#VALUE!	2	5.1	0.087	0.29
										DISGENET	Lymphatic Metastasis	RT	#VALUE!	2	5.1	0.087	0.29
										DISGENET	Gemistocytic astrocytoma	RT	#VALUE!	2	5.1	0.087	0.29
										DISGENET	Fibrillary Astrocytoma	RT	#VALUE!	2	5.1	0.087	0.29
										DISGENET	Anaplastic astrocytoma	RT	#VALUE!	2	5.1	0.091	0.3
										DISGENET	Hematopoetic Myelodysplasia	RT	#VALUE!	2	5.1	0.097	0.32

## Sheet: FC_occ
Bottom 2 item ID						PPI Partner result from STRING database			Gene Ontology Enrichment Analysis (GOEA) Result
ID	Genes	Weighted_SC	Rank_weighted_sc			Gene Symbols	PPI Partner
d97	SOS1|MET|HGF|GRB2	0.277	113	bottom 2		SOS1	ABI1		Bottom 2
d110	MAPK1|ARAF|PTPN11|MAP2K1	0.277	114	bottom 1			EGFR		SOS1|MET|HGF|GRB2	Category	Term	RT	Genes	Count	%	P-Value	Benjamini		Category	Term	RT	Genes	Count	%	P-Value	Benjamini
							EPS8			DISGENET	Neuroblastoma	RT	#VALUE!	6	18.8	3.3e-07	0.00021		WIKIPATHWAYS	EGFR tyrosine kinase inhibitor resistance	RT	#VALUE!	17	53.1	2.4e-25	5.5e-23
							FRS2			DISGENET	Noonan Syndrome	RT	#VALUE!	5	15.6	8.7e-07	0.00028		WIKIPATHWAYS	Glioblastoma signaling	RT	#VALUE!	13	40.6	2.1e-17	2.3e-15
							GRB2			DISGENET	Neoplasm Invasiveness	RT	#VALUE!	8	25	1.4e-06	0.0003		WIKIPATHWAYS	MET in type 1 papillary renal cell carcinoma	RT	#VALUE!	12	37.5	3.4e-17	2.3e-15
							HRAS			DISGENET	Squamous cell carcinoma	RT	#VALUE!	7	21.9	2.2e-06	0.00034		WIKIPATHWAYS	EGF EGFR signaling	RT	#VALUE!	15	46.9	4.1e-17	2.3e-15
							KRAS			DISGENET	Malignant Neoplasms	RT	#VALUE!	7	21.9	2.6e-06	0.00034		WIKIPATHWAYS	ErbB signaling	RT	#VALUE!	12	37.5	4.8e-15	2.1e-13
							PTK2			DISGENET	Malignant neoplasm of gallbladder	RT	#VALUE!	4	12.5	4.8e-06	0.00043		WIKIPATHWAYS	Ras signaling	RT	#VALUE!	14	43.8	1.3e-14	5e-13
							PTPN11			DISGENET	gallbladder neoplasm	RT	#VALUE!	4	12.5	4.8e-06	0.00043		WIKIPATHWAYS	Focal adhesion	RT	#VALUE!	13	40.6	1.2e-12	3.8e-11
							SHC1			DISGENET	Adenocarcinoma of large intestine	RT	#VALUE!	6	18.8	1.2e-05	0.00094		WIKIPATHWAYS	PI3K Akt signaling	RT	#VALUE!	15	46.9	1.6e-12	4.6e-11
						GRB2	LCP2			DISGENET	Leukemia, Myelocytic, Acute	RT	#VALUE!	7	21.9	1.5e-05	0.00094		WIKIPATHWAYS	Hepatocyte growth factor receptor signaling	RT	#VALUE!	8	25	1.6e-11	4.1e-10
							SOS2			DISGENET	Hemangiosarcoma	RT	#VALUE!	4	12.5	2.3e-05	0.00094		WIKIPATHWAYS	Cancer pathways	RT	#VALUE!	16	50	2.6e-11	5.8e-10
							WASL			DISGENET	Noonan-Like Syndrome With Loose Anagen Hair	RT	#VALUE!	4	12.5	2.8e-05	0.00094		WIKIPATHWAYS	Physico chemical features and toxicity associated pathways	RT	#VALUE!	9	28.1	4.4e-11	9.1e-10
							PLCG1			DISGENET	Noonan syndrome-like disorder with loose anagen hair	RT	#VALUE!	4	12.5	2.8e-05	0.00094		WIKIPATHWAYS	Pleural mesothelioma	RT	#VALUE!	15	46.9	5.4e-11	9.1e-10
							PDGFRB			DISGENET	Costello syndrome (disorder)	RT	#VALUE!	4	12.5	2.8e-05	0.00094		WIKIPATHWAYS	PDGF pathway	RT	#VALUE!	8	25	5.6e-11	9.1e-10
							BLNK			DISGENET	Cardio-facio-cutaneous syndrome	RT	#VALUE!	4	12.5	2.8e-05	0.00094		WIKIPATHWAYS	RAC1 PAK1 p38 MMP2 pathway	RT	#VALUE!	9	28.1	5.7e-11	9.1e-10
							CBL			DISGENET	Adenocarcinoma, Basal Cell	RT	#VALUE!	6	18.8	3e-05	0.00094		WIKIPATHWAYS	Macrophage stimulating protein MSP signaling	RT	#VALUE!	10	31.2	7.2e-11	1.1e-09
							ERBB2			DISGENET	Adenocarcinoma, Oxyphilic	RT	#VALUE!	6	18.8	3e-05	0.00094		WIKIPATHWAYS	Gastrin signaling	RT	#VALUE!	10	31.2	1.3e-10	1.8e-09
							ERBB3			DISGENET	Carcinoma, Cribriform	RT	#VALUE!	6	18.8	3e-05	0.00094		WIKIPATHWAYS	Hippo Merlin signaling dysregulation	RT	#VALUE!	10	31.2	2e-10	2.7e-09
							GAB1			DISGENET	Adenocarcinoma, Tubular	RT	#VALUE!	6	18.8	3e-05	0.00094		WIKIPATHWAYS	Nanoparticle mediated activation of receptor signaling	RT	#VALUE!	7	21.9	4.1e-10	5.1e-09
						MET	SHC1			DISGENET	Adenocarcinoma	RT	#VALUE!	6	18.8	3e-05	0.00094		WIKIPATHWAYS	Alpha 6 beta 4 signaling	RT	#VALUE!	7	21.9	1.2e-09	1.4e-08
							SRC			DISGENET	Carcinoma, Granular Cell	RT	#VALUE!	6	18.8	3e-05	0.00094		WIKIPATHWAYS	Focal adhesion PI3K Akt mTOR signaling	RT	#VALUE!	12	37.5	2.9e-09	3.3e-08
							PLXNB1			DISGENET	Stomach Carcinoma	RT	#VALUE!	4	12.5	3.8e-05	0.0011		WIKIPATHWAYS	Leptin signaling	RT	#VALUE!	8	25	3.7e-09	4e-08
							CBL			DISGENET	LEOPARD Syndrome	RT	#VALUE!	4	12.5	4.4e-05	0.0012		WIKIPATHWAYS	Prolactin signaling	RT	#VALUE!	8	25	5e-09	5.1e-08
							CD44			DISGENET	Neoplasm Metastasis	RT	#VALUE!	7	21.9	5.4e-05	0.0012		WIKIPATHWAYS	B cell receptor signaling	RT	#VALUE!	8	25	2.3e-08	2.1e-07
							EGFR			DISGENET	Grade I Astrocytoma	RT	#VALUE!	4	12.5	6.5e-05	0.0012		WIKIPATHWAYS	Kit receptor signaling	RT	#VALUE!	7	21.9	2.3e-08	2.1e-07
							ERBB3			DISGENET	Pilocytic Astrocytoma	RT	#VALUE!	4	12.5	6.5e-05	0.0012		WIKIPATHWAYS	NRP1 triggered signaling in pancreatic cancer	RT	#VALUE!	7	21.9	2.3e-08	2.1e-07
							GAB1			DISGENET	Childhood Cerebral Astrocytoma	RT	#VALUE!	4	12.5	6.5e-05	0.0012		WIKIPATHWAYS	Breast cancer pathway	RT	#VALUE!	9	28.1	4.3e-08	3.6e-07
							GRB2			DISGENET	Intracranial Astrocytoma	RT	#VALUE!	4	12.5	6.5e-05	0.0012		WIKIPATHWAYS	Extracellular vesicle mediated signaling in recipient cells	RT	#VALUE!	6	18.8	4.4e-08	3.6e-07
							HGF			DISGENET	Mixed oligoastrocytoma	RT	#VALUE!	4	12.5	6.5e-05	0.0012		WIKIPATHWAYS	Endometrial cancer	RT	#VALUE!	7	21.9	6.8e-08	5.5e-07
						HGF	NRP1			DISGENET	Juvenile Pilocytic Astrocytoma	RT	#VALUE!	4	12.5	6.5e-05	0.0012		WIKIPATHWAYS	4p16 3 copy number variation	RT	#VALUE!	6	18.8	7.3e-08	5.7e-07
							IGF1R			DISGENET	Diffuse Astrocytoma	RT	#VALUE!	4	12.5	6.5e-05	0.0012		WIKIPATHWAYS	BDNF TrkB signaling	RT	#VALUE!	6	18.8	8.6e-08	6.5e-07
							KDR			DISGENET	Astrocytoma	RT	#VALUE!	4	12.5	6.5e-05	0.0012		WIKIPATHWAYS	VEGFA VEGFR2 signaling	RT	#VALUE!	12	37.5	1.2e-07	8.7e-07
							IL7			DISGENET	Subependymal Giant Cell Astrocytoma	RT	#VALUE!	4	12.5	6.5e-05	0.0012		WIKIPATHWAYS	Non small cell lung cancer	RT	#VALUE!	7	21.9	1.5e-07	1.1e-06
							NTRK1			DISGENET	Cerebral Astrocytoma	RT	#VALUE!	4	12.5	6.5e-05	0.0012		WIKIPATHWAYS	T cell receptor signaling	RT	#VALUE!	7	21.9	2e-07	1.3e-06
							MET			DISGENET	Gemistocytic astrocytoma	RT	#VALUE!	4	12.5	7.3e-05	0.0013		WIKIPATHWAYS	Brain derived neurotrophic factor BDNF signaling	RT	#VALUE!	8	25	3.7e-07	2.4e-06
							CD44			DISGENET	Protoplasmic astrocytoma	RT	#VALUE!	4	12.5	7.3e-05	0.0013		WIKIPATHWAYS	IL3 signaling	RT	#VALUE!	6	18.8	6.7e-07	4.3e-06
							EGFR			DISGENET	Fibrillary Astrocytoma	RT	#VALUE!	4	12.5	7.3e-05	0.0013		WIKIPATHWAYS	Insulin signaling	RT	#VALUE!	8	25	1e-06	6.6e-06
							FGF2			DISGENET	Anaplastic astrocytoma	RT	#VALUE!	4	12.5	8.2e-05	0.0014		WIKIPATHWAYS	Angiogenesis	RT	#VALUE!	5	15.6	1.3e-06	7.8e-06
							FN1			DISGENET	Mammary Neoplasms, Experimental	RT	#VALUE!	6	18.8	0.00012	0.002		WIKIPATHWAYS	Oncostatin M signaling	RT	#VALUE!	6	18.8	1.3e-06	7.8e-06
						MAP2K1	MAPK1			DISGENET	Glioma	RT	#VALUE!	5	15.6	0.00016	0.0025		WIKIPATHWAYS	PDGFR beta pathway	RT	#VALUE!	5	15.6	2.8e-06	1.6e-05
							MAP2K2			DISGENET	Disease Exacerbation	RT	#VALUE!	6	18.8	0.00016	0.0025		WIKIPATHWAYS	Embryonic stem cell pluripotency pathways	RT	#VALUE!	7	21.9	2.9e-06	1.6e-05
							MAPK3			DISGENET	Mammary Carcinoma, Human	RT	#VALUE!	9	28.1	0.00018	0.0028		WIKIPATHWAYS	Fragile X syndrome	RT	#VALUE!	7	21.9	3.5e-06	1.9e-05
							RAF1			DISGENET	Mammary Neoplasms, Human	RT	#VALUE!	9	28.1	0.00018	0.0028		WIKIPATHWAYS	Head and neck squamous cell carcinoma	RT	#VALUE!	6	18.8	5.3e-06	2.8e-05
							ARAF			DISGENET	Mammary Neoplasms	RT	#VALUE!	9	28.1	0.00019	0.0028		WIKIPATHWAYS	IL2 signaling	RT	#VALUE!	5	15.6	7.7e-06	4.1e-05
							BRAF			DISGENET	Breast Carcinoma	RT	#VALUE!	9	28.1	0.00022	0.0031		WIKIPATHWAYS	Polycystic kidney disease pathway	RT	#VALUE!	6	18.8	1e-05	5.3e-05
							KRAS			DISGENET	Pancreatic Neoplasm	RT	#VALUE!	5	15.6	0.00027	0.0038		WIKIPATHWAYS	Bladder cancer	RT	#VALUE!	5	15.6	1.1e-05	5.3e-05
							KSR1			DISGENET	Malignant neoplasm of pancreas	RT	#VALUE!	5	15.6	0.00029	0.004		WIKIPATHWAYS	Regulation of actin cytoskeleton	RT	#VALUE!	7	21.9	1.2e-05	5.7e-05
							KSR2			DISGENET	Stomach Neoplasms	RT	#VALUE!	7	21.9	0.0003	0.0041		WIKIPATHWAYS	TROP2 regulatory signaling	RT	#VALUE!	5	15.6	1.7e-05	8.2e-05
							LAMTOR3			DISGENET	Malignant neoplasm of stomach	RT	#VALUE!	7	21.9	0.00032	0.0042		WIKIPATHWAYS	MAPK signaling	RT	#VALUE!	8	25	1.9e-05	8.8e-05
						ARAF	YWHAH			DISGENET	Liver Neoplasms, Experimental	RT	#VALUE!	5	15.6	0.00039	0.0048		WIKIPATHWAYS	Chemokine signaling	RT	#VALUE!	7	21.9	2e-05	9.2e-05
							KRAS			DISGENET	Hepatoma, Novikoff	RT	#VALUE!	5	15.6	0.00039	0.0048		WIKIPATHWAYS	Hippo signaling regulation	RT	#VALUE!	6	18.8	2.1e-05	9.5e-05
							MAP2K2			DISGENET	Experimental Hepatoma	RT	#VALUE!	5	15.6	0.00039	0.0048		WIKIPATHWAYS	DNA damage response only ATM dependent	RT	#VALUE!	6	18.8	3.8e-05	0.00017
							YWHAB			DISGENET	Hepatoma, Morris	RT	#VALUE!	5	15.6	0.00039	0.0048		WIKIPATHWAYS	5q35 copy number variation	RT	#VALUE!	6	18.8	3.8e-05	0.00017
							YWHAZ			DISGENET	Head and Neck Carcinoma	RT	#VALUE!	3	9.4	0.00044	0.0052		WIKIPATHWAYS	Relationship between inflammation COX 2 and EGFR	RT	#VALUE!	4	12.5	8.7e-05	0.00036
							MAP2K1			DISGENET	Female Pseudo-Turner Syndrome	RT	#VALUE!	3	9.4	0.00053	0.0061		WIKIPATHWAYS	TGF beta signaling pathway	RT	#VALUE!	6	18.8	8.8e-05	0.00036
							NRAS			DISGENET	Noonan Syndrome 1	RT	#VALUE!	3	9.4	0.00053	0.0061		WIKIPATHWAYS	Melanoma	RT	#VALUE!	5	15.6	8.8e-05	0.00036
							RAF1			DISGENET	Turner Syndrome, Male	RT	#VALUE!	3	9.4	0.00053	0.0061		WIKIPATHWAYS	MAPK cascade	RT	#VALUE!	4	12.5	0.0002	0.00082
							HRAS			DISGENET	Acute Myeloid Leukemia, M1	RT	#VALUE!	5	15.6	0.00063	0.0067		WIKIPATHWAYS	Epithelial to mesenchymal transition in colorectal cancer	RT	#VALUE!	6	18.8	0.00023	0.00091
							BRAF			DISGENET	Acute Myeloid Leukemia (AML-M2)	RT	#VALUE!	5	15.6	0.00063	0.0067		WIKIPATHWAYS	IL5 signaling	RT	#VALUE!	4	12.5	0.00029	0.0011
						MAPK1	STAT3			DISGENET	Papilloma, Squamous Cell	RT	#VALUE!	3	9.4	0.00064	0.0067		WIKIPATHWAYS	Integrin mediated cell adhesion	RT	#VALUE!	5	15.6	0.00042	0.0016
							PTPN7			DISGENET	Papilloma	RT	#VALUE!	3	9.4	0.00064	0.0067		WIKIPATHWAYS	IL6 signaling	RT	#VALUE!	4	12.5	0.00045	0.0017
							PEA15			DISGENET	Papillomatosis	RT	#VALUE!	3	9.4	0.00064	0.0067		WIKIPATHWAYS	IL11 signaling	RT	#VALUE!	4	12.5	0.00048	0.0018
							TP53			DISGENET	Neoplastic Cell Transformation	RT	#VALUE!	5	15.6	0.00094	0.0096		WIKIPATHWAYS	Thermogenesis	RT	#VALUE!	5	15.6	0.00053	0.0019
							RPS6KA1			DISGENET	Bladder Neoplasm	RT	#VALUE!	5	15.6	0.00097	0.0097		WIKIPATHWAYS	Androgen receptor network in prostate cancer	RT	#VALUE!	5	15.6	0.00055	0.0019
							MKNK1			DISGENET	Malignant neoplasm of urinary bladder	RT	#VALUE!	5	15.6	0.00099	0.0098		WIKIPATHWAYS	Aryl hydrocarbon receptor pathway	RT	#VALUE!	4	12.5	0.00055	0.0019
							DUSP1			DISGENET	Neoplasms, Experimental	RT	#VALUE!	4	12.5	0.0012	0.012		WIKIPATHWAYS	Envelope proteins and their potential roles in EDMD physiopathology	RT	#VALUE!	4	12.5	0.00055	0.0019
							JUN			DISGENET	Neoplasm of uncertain or unknown behavior of stomach	RT	#VALUE!	3	9.4	0.0013	0.012		WIKIPATHWAYS	RANKL RANK signaling	RT	#VALUE!	4	12.5	0.0007	0.0024
							MAP2K1			DISGENET	Benign neoplasm of stomach	RT	#VALUE!	3	9.4	0.0013	0.012		WIKIPATHWAYS	IL4 signaling	RT	#VALUE!	4	12.5	0.0007	0.0024
							MAP2K2			DISGENET	Carcinoma in situ of stomach	RT	#VALUE!	3	9.4	0.0013	0.012		WIKIPATHWAYS	Netrin UNC5B signaling	RT	#VALUE!	4	12.5	0.00078	0.0026
						PTPN11	SOS1			DISGENET	Malignant neoplasm of breast	RT	#VALUE!	11	34.4	0.0013	0.012		WIKIPATHWAYS	T cell antigen receptor TCR pathway during Staphylococcus aureus infection	RT	#VALUE!	4	12.5	0.0013	0.0043
							SIRPA			DISGENET	Lung Neoplasms	RT	#VALUE!	6	18.8	0.0014	0.012		WIKIPATHWAYS	MAPK pathway in congenital thyroid cancer	RT	#VALUE!	3	9.4	0.0014	0.0045
							EGFR			DISGENET	Malignant Glioma	RT	#VALUE!	4	12.5	0.0014	0.012		WIKIPATHWAYS	Acute myeloid leukemia	RT	#VALUE!	4	12.5	0.0018	0.0057
							FRS2			DISGENET	mixed gliomas	RT	#VALUE!	4	12.5	0.0014	0.012		WIKIPATHWAYS	Hepatitis B infection	RT	#VALUE!	5	15.6	0.0018	0.0058
							GAB1			DISGENET	Malignant neoplasm of lung	RT	#VALUE!	6	18.8	0.0014	0.012		WIKIPATHWAYS	Axon guidance	RT	#VALUE!	4	12.5	0.002	0.0062
							GAB2			DISGENET	Non-Small Cell Lung Carcinoma	RT	#VALUE!	5	15.6	0.0014	0.012		WIKIPATHWAYS	Kallmann syndrome	RT	#VALUE!	3	9.4	0.0032	0.0097
							GRB2			DISGENET	Juvenile Myelomonocytic Leukemia	RT	#VALUE!	3	9.4	0.0016	0.014		WIKIPATHWAYS	T cell activation SARS CoV 2	RT	#VALUE!	4	12.5	0.0036	0.011
							IRS1			DISGENET	Carcinoma, Spindle-Cell	RT	#VALUE!	5	15.6	0.0017	0.014		WIKIPATHWAYS	EPO receptor signaling	RT	#VALUE!	3	9.4	0.0037	0.011
							PDGFRB			DISGENET	Undifferentiated carcinoma	RT	#VALUE!	5	15.6	0.0017	0.014		WIKIPATHWAYS	Thyroid hormones production and peripheral downstream signaling effects	RT	#VALUE!	4	12.5	0.0042	0.012
							PECAM1			DISGENET	Anaplastic carcinoma	RT	#VALUE!	5	15.6	0.0017	0.014		WIKIPATHWAYS	miRNA regulation of prostate cancer signaling	RT	#VALUE!	3	9.4	0.0053	0.015
										DISGENET	Carcinomatosis	RT	#VALUE!	5	15.6	0.0017	0.014		WIKIPATHWAYS	Mammary gland development pathway Pregnancy and lactation Stage 3 of 4	RT	#VALUE!	3	9.4	0.006	0.017
										DISGENET	Carcinoma	RT	#VALUE!	5	15.6	0.0017	0.014		WIKIPATHWAYS	p38 MAPK signaling	RT	#VALUE!	3	9.4	0.0067	0.019
										DISGENET	Esophageal Neoplasms	RT	#VALUE!	4	12.5	0.0019	0.015		WIKIPATHWAYS	Angiopoietin like protein 8 regulatory pathway	RT	#VALUE!	4	12.5	0.011	0.031
										DISGENET	Malignant neoplasm of esophagus	RT	#VALUE!	4	12.5	0.0019	0.015		WIKIPATHWAYS	Hepatitis C and hepatocellular carcinoma	RT	#VALUE!	3	9.4	0.017	0.046
										DISGENET	Glioblastoma	RT	#VALUE!	4	12.5	0.002	0.015		WIKIPATHWAYS	SARS CoV 2 altering angiogenesis via NRP1	RT	#VALUE!	2	6.2	0.018	0.048
										DISGENET	Hereditary Diffuse Gastric Cancer	RT	#VALUE!	6	18.8	0.0022	0.016		WIKIPATHWAYS	Thyroid stimulating hormone TSH signaling	RT	#VALUE!	3	9.4	0.018	0.048
										DISGENET	Nasopharyngeal carcinoma	RT	#VALUE!	3	9.4	0.0022	0.016		WIKIPATHWAYS	Modulators of TCR signaling and T cell activation	RT	#VALUE!	3	9.4	0.019	0.052
										DISGENET	Giant Cell Glioblastoma	RT	#VALUE!	4	12.5	0.0024	0.017		WIKIPATHWAYS	Pilocytic astrocytoma	RT	#VALUE!	2	6.2	0.021	0.055
										DISGENET	Carcinoma of lung	RT	#VALUE!	3	9.4	0.0024	0.018		WIKIPATHWAYS	ROBO4 and VEGF signaling crosstalk	RT	#VALUE!	2	6.2	0.021	0.055
										DISGENET	Extrahepatic Cholangiocarcinoma	RT	#VALUE!	3	9.4	0.0026	0.019		WIKIPATHWAYS	AGE RAGE pathway	RT	#VALUE!	3	9.4	0.023	0.058
										DISGENET	Intrahepatic Cholangiocarcinoma	RT	#VALUE!	3	9.4	0.0026	0.019		WIKIPATHWAYS	Urotensin II mediated signaling	RT	#VALUE!	3	9.4	0.024	0.062
										DISGENET	Prostatic Neoplasms	RT	#VALUE!	8	25	0.0028	0.019		WIKIPATHWAYS	Regulatory circuits of STAT3 signaling	RT	#VALUE!	3	9.4	0.031	0.077
										DISGENET	Malignant neoplasm of prostate	RT	#VALUE!	8	25	0.0028	0.019		WIKIPATHWAYS	Clear cell renal cell carcinoma pathways	RT	#VALUE!	3	9.4	0.036	0.089
										DISGENET	Cholangiocarcinoma	RT	#VALUE!	3	9.4	0.0031	0.021		WIKIPATHWAYS	Androgen receptor signaling	RT	#VALUE!	3	9.4	0.038	0.092
										DISGENET	Adenocarcinoma of lung (disorder)	RT	#VALUE!	5	15.6	0.004	0.027		WIKIPATHWAYS	TNF alpha signaling	RT	#VALUE!	3	9.4	0.039	0.094
										DISGENET	Squamous cell carcinoma of lung	RT	#VALUE!	3	9.4	0.0046	0.031		WIKIPATHWAYS	Pancreatic adenocarcinoma pathway	RT	#VALUE!	3	9.4	0.039	0.094
										DISGENET	Liver carcinoma	RT	#VALUE!	7	21.9	0.0048	0.032		WIKIPATHWAYS	Network map of SARS CoV 2 signaling	RT	#VALUE!	4	12.5	0.041	0.097
										DISGENET	Head and Neck Neoplasms	RT	#VALUE!	3	9.4	0.0049	0.032		WIKIPATHWAYS	RalA downstream regulated genes	RT	#VALUE!	2	6.2	0.042	0.098
										DISGENET	Malignant mesothelioma	RT	#VALUE!	4	12.5	0.0049	0.032		WIKIPATHWAYS	Mammary gland development pathway Puberty Stage 2 of 4	RT	#VALUE!	2	6.2	0.045	0.1
										DISGENET	Glioblastoma Multiforme	RT	#VALUE!	4	12.5	0.0052	0.034		WIKIPATHWAYS	MFAP5 mediated ovarian cancer cell motility and invasiveness	RT	#VALUE!	2	6.2	0.045	0.1
										DISGENET	Uterine Cervical Neoplasm	RT	#VALUE!	3	9.4	0.0055	0.035		WIKIPATHWAYS	ERK pathway in Huntington 39 s disease	RT	#VALUE!	2	6.2	0.058	0.13
										DISGENET	Neoplasm of uncertain or unknown behavior of breast	RT	#VALUE!	3	9.4	0.0075	0.047		WIKIPATHWAYS	Inhibition of exosome biogenesis and secretion by Manumycin A in CRPC cells	RT	#VALUE!	2	6.2	0.062	0.14
										DISGENET	Breast adenocarcinoma	RT	#VALUE!	3	9.4	0.0075	0.047		WIKIPATHWAYS	MFAP5 effect on permeability and motility of endothelial cells via cytoskeleton rearrangement	RT	#VALUE!	2	6.2	0.062	0.14
										DISGENET	Cardiomyopathies	RT	#VALUE!	4	12.5	0.008	0.05		WIKIPATHWAYS	Overview of nanoparticle effects	RT	#VALUE!	2	6.2	0.065	0.14
										DISGENET	Diabetic Nephropathy	RT	#VALUE!	3	9.4	0.0086	0.053		WIKIPATHWAYS	Serotonin receptor 2 and ELK SRF GATA4 signaling	RT	#VALUE!	2	6.2	0.068	0.15
										DISGENET	Malignant Head and Neck Neoplasm	RT	#VALUE!	3	9.4	0.0086	0.053		WIKIPATHWAYS	Extracellular vesicles in the crosstalk of cardiac cells	RT	#VALUE!	2	6.2	0.072	0.16
										DISGENET	ovarian neoplasm	RT	#VALUE!	4	12.5	0.0087	0.053		WIKIPATHWAYS	Cell interactions of the pancreatic cancer microenvironment	RT	#VALUE!	2	6.2	0.088	0.19
										DISGENET	Malignant neoplasm of ovary	RT	#VALUE!	4	12.5	0.0093	0.054		WIKIPATHWAYS	Growth factors and hormones in beta cell proliferation	RT	#VALUE!	2	6.2	0.088	0.19
										DISGENET	Verrucous epidermal nevus	RT	#VALUE!	2	6.2	0.0096	0.054
										DISGENET	Organoid Nevus Phakomatosis	RT	#VALUE!	2	6.2	0.0096	0.054
										DISGENET	Nevus Sebaceus of Jadassohn	RT	#VALUE!	2	6.2	0.0096	0.054
										DISGENET	Nevus sebaceous	RT	#VALUE!	2	6.2	0.0096	0.054
										DISGENET	Linear Verrucous Epidermal Nevus	RT	#VALUE!	2	6.2	0.0096	0.054
										DISGENET	Inflammatory linear verrucous epidermal nevus	RT	#VALUE!	2	6.2	0.0096	0.054
										DISGENET	Mammary Carcinoma, Animal	RT	#VALUE!	4	12.5	0.01	0.057
										DISGENET	Animal Mammary Neoplasms	RT	#VALUE!	4	12.5	0.01	0.057
										DISGENET	Colonic Neoplasms	RT	#VALUE!	4	12.5	0.012	0.068
										DISGENET	Malignant neoplasm of penis	RT	#VALUE!	2	6.2	0.013	0.068
										DISGENET	Penile Neoplasms	RT	#VALUE!	2	6.2	0.013	0.068
										DISGENET	Malignant tumor of cervix	RT	#VALUE!	2	6.2	0.013	0.068
										DISGENET	Malignant neoplasm of mouth	RT	#VALUE!	3	9.4	0.013	0.068
										DISGENET	Mouth Neoplasms	RT	#VALUE!	3	9.4	0.013	0.068
										DISGENET	Malignant tumor of colon	RT	#VALUE!	4	12.5	0.014	0.073
										DISGENET	Skin Neoplasms	RT	#VALUE!	3	9.4	0.015	0.078
										DISGENET	Malignant neoplasm of skin	RT	#VALUE!	3	9.4	0.015	0.078
										DISGENET	Myelomonocytic leukemia	RT	#VALUE!	2	6.2	0.016	0.079
										DISGENET	Cervix carcinoma	RT	#VALUE!	2	6.2	0.016	0.079
										DISGENET	Follicular thyroid carcinoma	RT	#VALUE!	2	6.2	0.016	0.079
										DISGENET	NEVUS, EPIDERMAL (disorder)	RT	#VALUE!	2	6.2	0.016	0.079
										DISGENET	Hemimegalencephaly	RT	#VALUE!	2	6.2	0.019	0.094
										DISGENET	Carcinoma in situ of uterine cervix	RT	#VALUE!	2	6.2	0.019	0.094
										DISGENET	MYELODYSPLASTIC SYNDROME	RT	#VALUE!	3	9.4	0.019	0.094
										DISGENET	Cardiomegaly	RT	#VALUE!	3	9.4	0.028	0.13
										DISGENET	Cardiac Hypertrophy	RT	#VALUE!	3	9.4	0.028	0.13
										DISGENET	Autosomal Recessive Polycystic Kidney Disease	RT	#VALUE!	2	6.2	0.028	0.13
										DISGENET	Colon Carcinoma	RT	#VALUE!	2	6.2	0.028	0.13
										DISGENET	Alveolitis, Fibrosing	RT	#VALUE!	3	9.4	0.029	0.13
										DISGENET	Pulmonary Fibrosis	RT	#VALUE!	3	9.4	0.03	0.14
										DISGENET	Papillary thyroid carcinoma	RT	#VALUE!	3	9.4	0.031	0.14
										DISGENET	Reperfusion Injury	RT	#VALUE!	3	9.4	0.033	0.15
										DISGENET	Copper-Overload Cirrhosis	RT	#VALUE!	2	6.2	0.035	0.16
										DISGENET	Carcinogenesis	RT	#VALUE!	2	6.2	0.041	0.19
										DISGENET	Carcinoma in situ of bladder	RT	#VALUE!	2	6.2	0.047	0.21
										DISGENET	Benign neoplasm of bladder	RT	#VALUE!	2	6.2	0.047	0.21
										DISGENET	Neoplasm of uncertain or unknown behavior of bladder	RT	#VALUE!	2	6.2	0.047	0.21
										DISGENET	Unipolar Depression	RT	#VALUE!	4	12.5	0.049	0.22
										DISGENET	Polyposis, Adenomatous Intestinal	RT	#VALUE!	2	6.2	0.05	0.22
										DISGENET	Familial Intestinal Polyposis	RT	#VALUE!	2	6.2	0.05	0.22
										DISGENET	Adenomatous Polyposis Coli	RT	#VALUE!	2	6.2	0.053	0.23
										DISGENET	Adrenocortical carcinoma	RT	#VALUE!	2	6.2	0.056	0.24
										DISGENET	Carcinoma of bladder	RT	#VALUE!	2	6.2	0.056	0.24
										DISGENET	Schizophrenia	RT	#VALUE!	7	21.9	0.057	0.24
										DISGENET	Colorectal Neoplasms	RT	#VALUE!	4	12.5	0.058	0.24
										DISGENET	Lewy Body Disease	RT	#VALUE!	2	6.2	0.068	0.28
										DISGENET	Chronic Persistent Hepatitis	RT	#VALUE!	2	6.2	0.068	0.28
										DISGENET	Hepatitis, Chronic	RT	#VALUE!	2	6.2	0.068	0.28
										DISGENET	Cryptogenic Chronic Hepatitis	RT	#VALUE!	2	6.2	0.068	0.28
										DISGENET	Chronic active hepatitis	RT	#VALUE!	2	6.2	0.068	0.28
										DISGENET	Malignant neoplasm of liver	RT	#VALUE!	3	9.4	0.075	0.3
										DISGENET	Liver neoplasms	RT	#VALUE!	3	9.4	0.075	0.3
										DISGENET	Lymphatic Metastasis	RT	#VALUE!	2	6.2	0.08	0.32
										DISGENET	Conventional (Clear Cell) Renal Cell Carcinoma	RT	#VALUE!	3	9.4	0.081	0.32
										DISGENET	Neoplasm of uncertain or unknown behavior of ovary	RT	#VALUE!	2	6.2	0.089	0.35
										DISGENET	Schizoaffective Disorder	RT	#VALUE!	2	6.2	0.089	0.35
										DISGENET	Hereditary Nonpolyposis Colorectal Cancer	RT	#VALUE!	2	6.2	0.089	0.35
										DISGENET	Ovarian Carcinoma	RT	#VALUE!	2	6.2	0.092	0.36
										DISGENET	Endometrioma	RT	#VALUE!	3	9.4	0.093	0.36
										DISGENET	Endometriosis	RT	#VALUE!	3	9.4	0.093	0.36
									Bottom 2
									MAPK1|ARAF|PTPN11|MAP2K1	Category	Term	RT	Genes	Count	%	P-Value	Benjamini		Category	Term	RT	Genes	Count	%	P-Value	Benjamini
										DISGENET	Noonan Syndrome 1	RT	#VALUE!	8	23.5	3.2e-16	6.8e-14		WIKIPATHWAYS	MAPK cascade	RT	#VALUE!	14	41.2	1.7e-24	5.3e-22
										DISGENET	Female Pseudo-Turner Syndrome	RT	#VALUE!	8	23.5	3.2e-16	6.8e-14		WIKIPATHWAYS	MET in type 1 papillary renal cell carcinoma	RT	#VALUE!	15	44.1	8.6e-23	1.4e-20
										DISGENET	Turner Syndrome, Male	RT	#VALUE!	8	23.5	3.2e-16	6.8e-14		WIKIPATHWAYS	Glioblastoma signaling	RT	#VALUE!	16	47.1	1.4e-22	1.5e-20
										DISGENET	Cardiomyopathies	RT	#VALUE!	12	35.3	4.6e-14	3.8e-12		WIKIPATHWAYS	EGFR tyrosine kinase inhibitor resistance	RT	#VALUE!	16	47.1	2.1e-22	1.6e-20
										DISGENET	Cardio-facio-cutaneous syndrome	RT	#VALUE!	8	23.5	4.8e-14	3.8e-12		WIKIPATHWAYS	ErbB signaling	RT	#VALUE!	16	47.1	6.3e-22	4e-20
										DISGENET	Costello syndrome (disorder)	RT	#VALUE!	8	23.5	4.8e-14	3.8e-12		WIKIPATHWAYS	MAPK signaling	RT	#VALUE!	20	58.8	1.8e-21	8.5e-20
										DISGENET	Noonan syndrome-like disorder with loose anagen hair	RT	#VALUE!	8	23.5	4.8e-14	3.8e-12		WIKIPATHWAYS	Non small cell lung cancer	RT	#VALUE!	15	44.1	1.9e-21	8.5e-20
										DISGENET	Noonan-Like Syndrome With Loose Anagen Hair	RT	#VALUE!	8	23.5	4.8e-14	3.8e-12		WIKIPATHWAYS	Endometrial cancer	RT	#VALUE!	14	41.2	2.8e-20	1.1e-18
										DISGENET	LEOPARD Syndrome	RT	#VALUE!	8	23.5	1.6e-13	1.1e-11		WIKIPATHWAYS	Melanoma	RT	#VALUE!	14	41.2	8.4e-20	2.7e-18
										DISGENET	Noonan Syndrome	RT	#VALUE!	8	23.5	3.3e-13	2.1e-11		WIKIPATHWAYS	BDNF TrkB signaling	RT	#VALUE!	12	35.3	8.6e-20	2.7e-18
										DISGENET	Cutaneous Melanoma	RT	#VALUE!	7	20.6	1.7e-09	1e-07		WIKIPATHWAYS	Prolactin signaling	RT	#VALUE!	14	41.2	2.8e-19	7.9e-18
										DISGENET	Adenocarcinoma of lung (disorder)	RT	#VALUE!	10	29.4	5.1e-09	2.7e-07		WIKIPATHWAYS	Hepatitis B infection	RT	#VALUE!	16	47.1	2.2e-18	5.7e-17
										DISGENET	Adenocarcinoma of large intestine	RT	#VALUE!	8	23.5	9.7e-09	4.8e-07		WIKIPATHWAYS	Acute myeloid leukemia	RT	#VALUE!	13	38.2	9.4e-18	2.3e-16
										DISGENET	Non-Small Cell Lung Carcinoma	RT	#VALUE!	9	26.5	1.2e-08	5.5e-07		WIKIPATHWAYS	Hepatocyte growth factor receptor signaling	RT	#VALUE!	11	32.4	2.1e-17	4.8e-16
										DISGENET	ovarian neoplasm	RT	#VALUE!	8	23.5	9.9e-08	4.2e-06		WIKIPATHWAYS	Ras signaling	RT	#VALUE!	16	47.1	4.5e-17	9.4e-16
										DISGENET	Malignant neoplasm of ovary	RT	#VALUE!	8	23.5	1.2e-07	4.6e-06		WIKIPATHWAYS	IL5 signaling	RT	#VALUE!	11	32.4	5.6e-17	1.1e-15
										DISGENET	Lung Neoplasms	RT	#VALUE!	9	26.5	7.3e-07	2.6e-05		WIKIPATHWAYS	Bladder cancer	RT	#VALUE!	11	32.4	1.4e-16	2.5e-15
										DISGENET	Malignant neoplasm of lung	RT	#VALUE!	9	26.5	7.5e-07	2.6e-05		WIKIPATHWAYS	Breast cancer pathway	RT	#VALUE!	15	44.1	1.5e-16	2.7e-15
										DISGENET	Brain Ischemia	RT	#VALUE!	6	17.6	8.1e-07	2.6e-05		WIKIPATHWAYS	Embryonic stem cell pluripotency pathways	RT	#VALUE!	14	41.2	1.6e-16	2.7e-15
										DISGENET	Cerebral Ischemia	RT	#VALUE!	6	17.6	8.1e-07	2.6e-05		WIKIPATHWAYS	EGF EGFR signaling	RT	#VALUE!	15	44.1	2.2e-16	3.4e-15
										DISGENET	Squamous cell carcinoma	RT	#VALUE!	7	20.6	1.4e-06	4.4e-05		WIKIPATHWAYS	MAPK pathway in congenital thyroid cancer	RT	#VALUE!	9	26.5	2.6e-16	4e-15
										DISGENET	Stomach Neoplasms	RT	#VALUE!	9	26.5	1.7e-06	4.8e-05		WIKIPATHWAYS	Nanoparticle mediated activation of receptor signaling	RT	#VALUE!	10	29.4	4e-16	5.8e-15
										DISGENET	Malignant Neoplasms	RT	#VALUE!	7	20.6	1.7e-06	4.8e-05		WIKIPATHWAYS	Brain derived neurotrophic factor BDNF signaling	RT	#VALUE!	14	41.2	1.2e-15	1.7e-14
										DISGENET	Malignant neoplasm of stomach	RT	#VALUE!	9	26.5	1.9e-06	4.9e-05		WIKIPATHWAYS	IL3 signaling	RT	#VALUE!	11	32.4	1.3e-15	1.7e-14
										DISGENET	Uterine Cervical Neoplasm	RT	#VALUE!	5	14.7	3.2e-06	7.5e-05		WIKIPATHWAYS	Kit receptor signaling	RT	#VALUE!	11	32.4	3e-15	3.8e-14
										DISGENET	Liver neoplasms	RT	#VALUE!	7	20.6	3.2e-06	7.5e-05		WIKIPATHWAYS	Oncostatin M signaling	RT	#VALUE!	11	32.4	5.6e-15	6.8e-14
										DISGENET	Malignant neoplasm of liver	RT	#VALUE!	7	20.6	3.2e-06	7.5e-05		WIKIPATHWAYS	Gastrin signaling	RT		13	38.2	6e-15	7e-14
										DISGENET	Thyroid Neoplasm	RT	#VALUE!	5	14.7	4e-06	9.1e-05		WIKIPATHWAYS	IL2 signaling	RT	#VALUE!	10	29.4	7.2e-15	8.1e-14
										DISGENET	melanoma	RT	#VALUE!	8	23.5	6.3e-06	0.00014		WIKIPATHWAYS	PDGF pathway	RT	#VALUE!	10	29.4	1.6e-14	1.7e-13
										DISGENET	Thyroid carcinoma	RT	#VALUE!	5	14.7	8.1e-06	0.00017		WIKIPATHWAYS	B cell receptor signaling	RT	#VALUE!	12	35.3	2.1e-14	2.2e-13
										DISGENET	Malignant neoplasm of kidney	RT	#VALUE!	5	14.7	8.8e-06	0.00018		WIKIPATHWAYS	EPO receptor signaling	RT	#VALUE!	9	26.5	3.1e-14	3.2e-13
										DISGENET	Hepatoma, Novikoff	RT	#VALUE!	6	17.6	1.6e-05	0.0003		WIKIPATHWAYS	Leptin signaling	RT	#VALUE!	11	32.4	6.9e-14	6.8e-13
										DISGENET	Experimental Hepatoma	RT	#VALUE!	6	17.6	1.6e-05	0.0003		WIKIPATHWAYS	PDGFR beta pathway	RT	#VALUE!	9	26.5	8.5e-14	8.1e-13
										DISGENET	Hepatoma, Morris	RT	#VALUE!	6	17.6	1.6e-05	0.0003		WIKIPATHWAYS	Macrophage stimulating protein MSP signaling	RT	#VALUE!	12	35.3	1.3e-13	1.2e-12
										DISGENET	Liver Neoplasms, Experimental	RT	#VALUE!	6	17.6	1.6e-05	0.0003		WIKIPATHWAYS	Androgen receptor network in prostate cancer	RT	#VALUE!	12	35.3	1.4e-13	1.3e-12
										DISGENET	Hereditary Diffuse Gastric Cancer	RT	#VALUE!	8	23.5	1.9e-05	0.00033		WIKIPATHWAYS	miRNA regulation of prostate cancer signaling	RT	#VALUE!	9	26.5	1.6e-13	1.4e-12
										DISGENET	Hemangiosarcoma	RT	#VALUE!	4	11.8	1.9e-05	0.00033		WIKIPATHWAYS	Inhibition of exosome biogenesis and secretion by Manumycin A in CRPC cells	RT	#VALUE!	8	23.5	2.1e-13	1.8e-12
										DISGENET	Nevus Sebaceus of Jadassohn	RT	#VALUE!	3	8.8	2.6e-05	0.00038		WIKIPATHWAYS	Serotonin receptor 2 and ELK SRF GATA4 signaling	RT	#VALUE!	8	23.5	5.1e-13	4.2e-12
										DISGENET	Linear Verrucous Epidermal Nevus	RT	#VALUE!	3	8.8	2.6e-05	0.00038		WIKIPATHWAYS	TNF alpha signaling	RT	#VALUE!	11	32.4	7.3e-13	5.8e-12
										DISGENET	Verrucous epidermal nevus	RT	#VALUE!	3	8.8	2.6e-05	0.00038		WIKIPATHWAYS	Pancreatic adenocarcinoma pathway	RT	#VALUE!	11	32.4	7.3e-13	5.8e-12
										DISGENET	Nevus sebaceous	RT	#VALUE!	3	8.8	2.6e-05	0.00038		WIKIPATHWAYS	RAC1 PAK1 p38 MMP2 pathway	RT	#VALUE!	10	29.4	2.6e-12	2e-11
										DISGENET	Organoid Nevus Phakomatosis	RT	#VALUE!	3	8.8	2.6e-05	0.00038		WIKIPATHWAYS	IL11 signaling	RT	#VALUE!	9	26.5	3.4e-12	2.5e-11
										DISGENET	Inflammatory linear verrucous epidermal nevus	RT	#VALUE!	3	8.8	2.6e-05	0.00038		WIKIPATHWAYS	Envelope proteins and their potential roles in EDMD physiopathology	RT	#VALUE!	9	26.5	4.9e-12	3.6e-11
										DISGENET	Neoplasm Metastasis	RT	#VALUE!	7	20.6	3.6e-05	0.00052		WIKIPATHWAYS	T cell receptor signaling	RT	#VALUE!	10	29.4	6.5e-12	4.7e-11
										DISGENET	Neoplasms, Experimental	RT	#VALUE!	5	14.7	4.1e-05	0.00057		WIKIPATHWAYS	Cancer pathways	RT	#VALUE!	17	50	1e-11	7.1e-11
										DISGENET	Carcinoma of lung	RT	#VALUE!	4	11.8	4.1e-05	0.00057		WIKIPATHWAYS	Insulin signaling	RT	#VALUE!	12	35.3	1e-11	7.1e-11
										DISGENET	Neoplastic Cell Transformation	RT	#VALUE!	6	17.6	5.1e-05	0.00066		WIKIPATHWAYS	Fragile X syndrome	RT	#VALUE!	11	32.4	1.8e-11	1.2e-10
										DISGENET	Penile Neoplasms	RT	#VALUE!	3	8.8	5.2e-05	0.00066		WIKIPATHWAYS	ERK pathway in Huntington 39 s disease	RT	#VALUE!	7	20.6	2.6e-11	1.7e-10
										DISGENET	Malignant tumor of cervix	RT	#VALUE!	3	8.8	5.2e-05	0.00066		WIKIPATHWAYS	T cell activation SARS CoV 2	RT	#VALUE!	10	29.4	2.9e-11	1.9e-10
										DISGENET	Malignant neoplasm of penis	RT	#VALUE!	3	8.8	5.2e-05	0.00066		WIKIPATHWAYS	Kisspeptin kisspeptin receptor system in the ovary	RT	#VALUE!	8	23.5	9.6e-11	6.1e-10
										DISGENET	Cholangiocarcinoma	RT	#VALUE!	4	11.8	6e-05	0.00075		WIKIPATHWAYS	Regulation of actin cytoskeleton	RT	#VALUE!	11	32.4	1.4e-10	8.9e-10
										DISGENET	Sezary Syndrome	RT	#VALUE!	4	11.8	6.7e-05	0.00082		WIKIPATHWAYS	PI3K Akt signaling	RT	#VALUE!	14	41.2	1.5e-10	8.9e-10
										DISGENET	Neoplasm of uncertain or unknown behavior of ovary	RT	#VALUE!	4	11.8	8.3e-05	0.00096		WIKIPATHWAYS	IL6 signaling	RT	#VALUE!	8	23.5	2e-10	1.2e-09
										DISGENET	Malignant neoplasm of thyroid	RT	#VALUE!	3	8.8	8.6e-05	0.00096		WIKIPATHWAYS	Chromosomal and microsatellite instability in colorectal cancer	RT	#VALUE!	9	26.5	2.4e-10	1.4e-09
										DISGENET	Follicular thyroid carcinoma	RT	#VALUE!	3	8.8	8.6e-05	0.00096		WIKIPATHWAYS	Pleural mesothelioma	RT	#VALUE!	15	44.1	2.7e-10	1.5e-09
										DISGENET	NEVUS, EPIDERMAL (disorder)	RT	#VALUE!	3	8.8	8.6e-05	0.00096		WIKIPATHWAYS	Relationship between inflammation COX 2 and EGFR	RT	#VALUE!	7	20.6	3.6e-10	2e-09
										DISGENET	Cervix carcinoma	RT	#VALUE!	3	8.8	8.6e-05	0.00096		WIKIPATHWAYS	Chemokine signaling	RT	#VALUE!	11	32.4	3.7e-10	2.1e-09
										DISGENET	Ovarian Carcinoma	RT	#VALUE!	4	11.8	9.2e-05	0.001		WIKIPATHWAYS	Focal adhesion PI3K Akt mTOR signaling	RT	#VALUE!	13	38.2	6e-10	3.3e-09
										DISGENET	Malignant tumor of colon	RT	#VALUE!	6	17.6	9.6e-05	0.001		WIKIPATHWAYS	Thyroid stimulating hormone TSH signaling	RT	#VALUE!	8	23.5	1.8e-09	9.6e-09
										DISGENET	Anaplastic carcinoma	RT	#VALUE!	6	17.6	0.00011	0.0011		WIKIPATHWAYS	Alpha 6 beta 4 signaling	RT	#VALUE!	7	20.6	2.2e-09	1.2e-08
										DISGENET	Undifferentiated carcinoma	RT	#VALUE!	6	17.6	0.00011	0.0011		WIKIPATHWAYS	Focal adhesion	RT	#VALUE!	11	32.4	2.3e-09	1.2e-08
										DISGENET	Carcinomatosis	RT	#VALUE!	6	17.6	0.00011	0.0011		WIKIPATHWAYS	Integrin mediated cell adhesion	RT	#VALUE!	9	26.5	3.6e-09	1.8e-08
										DISGENET	Carcinoma, Spindle-Cell	RT	#VALUE!	6	17.6	0.00011	0.0011		WIKIPATHWAYS	Host pathogen interaction of human coronaviruses MAPK signaling	RT	#VALUE!	7	20.6	3.8e-09	1.9e-08
										DISGENET	Carcinoma	RT	#VALUE!	6	17.6	0.00011	0.0011		WIKIPATHWAYS	IL9 signaling	RT	#VALUE!	6	17.6	3.9e-09	1.9e-08
										DISGENET	Glioma	RT	#VALUE!	5	14.7	0.00012	0.0012		WIKIPATHWAYS	AGE RAGE pathway	RT	#VALUE!	8	23.5	4.5e-09	2.2e-08
										DISGENET	Head and Neck Neoplasms	RT	#VALUE!	4	11.8	0.00012	0.0012		WIKIPATHWAYS	Epithelial to mesenchymal transition in colorectal cancer	RT	#VALUE!	10	29.4	7e-09	3.3e-08
										DISGENET	Leopard Syndrome 1	RT	#VALUE!	3	8.8	0.00013	0.0012		WIKIPATHWAYS	DNA damage response only ATM dependent	RT	#VALUE!	9	26.5	7e-09	3.3e-08
										DISGENET	Carcinoma in situ of uterine cervix	RT	#VALUE!	3	8.8	0.00013	0.0012		WIKIPATHWAYS	Aryl hydrocarbon receptor pathway	RT	#VALUE!	7	20.6	1.8e-08	8.4e-08
										DISGENET	Hemimegalencephaly	RT	#VALUE!	3	8.8	0.00013	0.0012		WIKIPATHWAYS	Polycystic kidney disease pathway	RT	#VALUE!	8	23.5	2.7e-08	1.3e-07
										DISGENET	Breast Carcinoma	RT	#VALUE!	9	26.5	0.00013	0.0012		WIKIPATHWAYS	Angiopoietin like protein 8 regulatory pathway	RT	#VALUE!	9	26.5	2.8e-08	1.3e-07
										DISGENET	Thyroid Gland Follicular Adenoma	RT	#VALUE!	4	11.8	0.00015	0.0013		WIKIPATHWAYS	IL4 signaling	RT	#VALUE!	7	20.6	3e-08	1.3e-07
										DISGENET	Pilomyxoid astrocytoma	RT	#VALUE!	3	8.8	0.00018	0.0016		WIKIPATHWAYS	4 hydroxytamoxifen dexamethasone and retinoic acids regulation of p27 expression	RT	#VALUE!	6	17.6	3.3e-08	1.4e-07
										DISGENET	Brain Neoplasms	RT	#VALUE!	4	11.8	0.0002	0.0018		WIKIPATHWAYS	Alzheimer 39 s disease	RT	#VALUE!	11	32.4	3.4e-08	1.5e-07
										DISGENET	Kidney Neoplasm	RT	#VALUE!	4	11.8	0.00022	0.0019		WIKIPATHWAYS	Netrin UNC5B signaling	RT	#VALUE!	7	20.6	3.8e-08	1.6e-07
										DISGENET	Neoplasm of uncertain or unknown behavior of breast	RT	#VALUE!	4	11.8	0.00024	0.002		WIKIPATHWAYS	Alzheimer 39 s disease and miRNA effects	RT	#VALUE!	11	32.4	4.1e-08	1.7e-07
										DISGENET	Breast adenocarcinoma	RT	#VALUE!	4	11.8	0.00024	0.002		WIKIPATHWAYS	Thyroid hormones production and peripheral downstream signaling effects	RT	#VALUE!	8	23.5	5.1e-08	2.1e-07
										DISGENET	Malignant Head and Neck Neoplasm	RT	#VALUE!	4	11.8	0.00029	0.0024		WIKIPATHWAYS	T cell antigen receptor TCR pathway during Staphylococcus aureus infection	RT	#VALUE!	7	20.6	1.1e-07	4.6e-07
										DISGENET	Malignant neoplasm of gallbladder	RT	#VALUE!	3	8.8	0.00047	0.0038		WIKIPATHWAYS	4p16 3 copy number variation	RT	#VALUE!	6	17.6	1.2e-07	4.9e-07
										DISGENET	gallbladder neoplasm	RT	#VALUE!	3	8.8	0.00047	0.0038		WIKIPATHWAYS	Physico chemical features and toxicity associated pathways	RT	#VALUE!	7	20.6	1.6e-07	6.6e-07
										DISGENET	Squamous cell carcinoma of the head and neck	RT	#VALUE!	4	11.8	0.00048	0.0038		WIKIPATHWAYS	Serotonin HTR1 group and FOS pathway	RT	#VALUE!	6	17.6	2.6e-07	1e-06
										DISGENET	Polyarthritis, Juvenile, Rheumatoid Factor Negative	RT	#VALUE!	5	14.7	0.00058	0.0044		WIKIPATHWAYS	VEGFA VEGFR2 signaling	RT	#VALUE!	12	35.3	3.7e-07	1.4e-06
										DISGENET	Juvenile arthritis	RT	#VALUE!	5	14.7	0.00058	0.0044		WIKIPATHWAYS	Thymic stromal lymphopoietin TSLP signaling	RT	#VALUE!	6	17.6	3.9e-07	1.5e-06
										DISGENET	Juvenile psoriatic arthritis	RT	#VALUE!	5	14.7	0.00058	0.0044		WIKIPATHWAYS	Common pathways underlying drug addiction	RT	#VALUE!	6	17.6	4.4e-07	1.7e-06
										DISGENET	Polyarthritis, Juvenile, Rheumatoid Factor Positive	RT	#VALUE!	5	14.7	0.00058	0.0044		WIKIPATHWAYS	TCA cycle nutrient use and invasiveness of ovarian cancer	RT	#VALUE!	4	11.8	5.3e-07	2e-06
										DISGENET	Juvenile-Onset Still Disease	RT	#VALUE!	5	14.7	0.00065	0.0049		WIKIPATHWAYS	TGF beta signaling pathway	RT	#VALUE!	8	23.5	5.7e-07	2.1e-06
										DISGENET	Mammary Neoplasms, Human	RT	#VALUE!	8	23.5	0.00072	0.0053		WIKIPATHWAYS	Serotonin receptor 4 6 7 and NR3C signaling	RT	#VALUE!	5	14.7	7e-07	2.6e-06
										DISGENET	Mammary Carcinoma, Human	RT	#VALUE!	8	23.5	0.00072	0.0053		WIKIPATHWAYS	IL7 signaling	RT	#VALUE!	5	14.7	8.8e-07	3.2e-06
										DISGENET	Mammary Neoplasms	RT	#VALUE!	8	23.5	0.00074	0.0053		WIKIPATHWAYS	Pilocytic astrocytoma	RT	#VALUE!	4	11.8	1.1e-06	3.8e-06
										DISGENET	T-Cell Lymphoma	RT	#VALUE!	3	8.8	0.001	0.0072		WIKIPATHWAYS	GNAQ pathways in port wine stain	RT	#VALUE!	5	14.7	1.1e-06	3.9e-06
										DISGENET	Colonic Neoplasms	RT	#VALUE!	5	14.7	0.001	0.0072		WIKIPATHWAYS	NRP1 triggered signaling in pancreatic cancer	RT	#VALUE!	6	17.6	1.6e-06	5.7e-06
										DISGENET	Myocardial Diseases, Secondary	RT	#VALUE!	4	11.8	0.0011	0.0076		WIKIPATHWAYS	Hepatitis C and hepatocellular carcinoma	RT	#VALUE!	6	17.6	2.1e-06	7.5e-06
										DISGENET	Cardiomyopathies, Primary	RT	#VALUE!	4	11.8	0.0011	0.0076		WIKIPATHWAYS	Thyroxine thyroid hormone production	RT	#VALUE!	5	14.7	2.3e-06	7.8e-06
										DISGENET	Malignant Glioma	RT	#VALUE!	4	11.8	0.0012	0.0078		WIKIPATHWAYS	Thermogenesis	RT	#VALUE!	7	20.6	3.1e-06	1.1e-05
										DISGENET	mixed gliomas	RT	#VALUE!	4	11.8	0.0012	0.0078		WIKIPATHWAYS	FGFR3 signaling in chondrocyte proliferation and terminal differentiation	RT	#VALUE!	5	14.7	3.1e-06	1.1e-05
										DISGENET	Adrenocortical carcinoma	RT	#VALUE!	3	8.8	0.0013	0.0086		WIKIPATHWAYS	Extracellular vesicle mediated signaling in recipient cells	RT	#VALUE!	5	14.7	4.2e-06	1.4e-05
										DISGENET	Pancreatic carcinoma	RT	#VALUE!	3	8.8	0.0014	0.0095		WIKIPATHWAYS	Head and neck squamous cell carcinoma	RT	#VALUE!	6	17.6	8.6e-06	2.8e-05
										DISGENET	Leukemia, Myelocytic, Acute	RT	#VALUE!	5	14.7	0.0016	0.011		WIKIPATHWAYS	Non genomic actions of 1 25 dihydroxyvitamin D3	RT	#VALUE!	6	17.6	9.2e-06	3e-05
										DISGENET	Sarcoma	RT	#VALUE!	3	8.8	0.0018	0.011		WIKIPATHWAYS	Orexin receptor pathway	RT	#VALUE!	6	17.6	2e-05	6.5e-05
										DISGENET	Malignant neoplasm of prostate	RT	#VALUE!	8	23.5	0.0018	0.012		WIKIPATHWAYS	Translation inhibitors in chronically activated PDGFRA cells	RT	#VALUE!	5	14.7	2.8e-05	8.8e-05
										DISGENET	Prostatic Neoplasms	RT	#VALUE!	8	23.5	0.0018	0.012		WIKIPATHWAYS	Interleukin 1 IL 1 structural pathway	RT	#VALUE!	5	14.7	3.5e-05	0.00011
										DISGENET	Neoplasm Invasiveness	RT	#VALUE!	5	14.7	0.0021	0.013		WIKIPATHWAYS	RANKL RANK signaling	RT	#VALUE!	5	14.7	3.8e-05	0.00012
										DISGENET	Papillary thyroid carcinoma	RT	#VALUE!	4	11.8	0.0021	0.013		WIKIPATHWAYS	Synaptic signaling associated with autism spectrum disorder	RT	#VALUE!	5	14.7	4.2e-05	0.00013
										DISGENET	Cancer of Head	RT	#VALUE!	3	8.8	0.0023	0.014		WIKIPATHWAYS	MicroRNAs in cardiomyocyte hypertrophy	RT	#VALUE!	6	17.6	4.5e-05	0.00014
										DISGENET	Intrahepatic Cholangiocarcinoma	RT	#VALUE!	3	8.8	0.0023	0.014		WIKIPATHWAYS	IL1 signaling	RT	#VALUE!	5	14.7	5.2e-05	0.00016
										DISGENET	Upper Aerodigestive Tract Neoplasms	RT	#VALUE!	3	8.8	0.0023	0.014		WIKIPATHWAYS	Cardiac hypertrophic response	RT	#VALUE!	5	14.7	5.6e-05	0.00017
										DISGENET	Head Neoplasms	RT	#VALUE!	3	8.8	0.0023	0.014		WIKIPATHWAYS	Estrogen signaling	RT	#VALUE!	4	11.8	9e-05	0.00027
										DISGENET	Extrahepatic Cholangiocarcinoma	RT	#VALUE!	3	8.8	0.0023	0.014		WIKIPATHWAYS	Kallmann syndrome	RT	#VALUE!	4	11.8	0.0001	0.0003
										DISGENET	Cancer of Neck	RT	#VALUE!	3	8.8	0.0025	0.015		WIKIPATHWAYS	Growth factors and hormones in beta cell proliferation	RT	#VALUE!	4	11.8	0.00013	0.00038
										DISGENET	Neck Neoplasms	RT	#VALUE!	3	8.8	0.0025	0.015		WIKIPATHWAYS	Regulatory circuits of STAT3 signaling	RT	#VALUE!	5	14.7	0.00022	0.00064
										DISGENET	Malignant neoplasm of breast	RT	#VALUE!	10	29.4	0.0031	0.017		WIKIPATHWAYS	Cardiomyocyte signaling converging on titin	RT	#VALUE!	4	11.8	0.00027	0.00078
										DISGENET	Female sterility	RT	#VALUE!	3	8.8	0.0031	0.017		WIKIPATHWAYS	JAK STAT signaling in the regulation of beta cells	RT	#VALUE!	4	11.8	0.0003	0.00084
										DISGENET	Female infertility	RT	#VALUE!	3	8.8	0.0031	0.017		WIKIPATHWAYS	TNF related weak inducer of apoptosis TWEAK signaling	RT	#VALUE!	4	11.8	0.00041	0.0012
										DISGENET	Subfertility, Female	RT	#VALUE!	3	8.8	0.0031	0.017		WIKIPATHWAYS	Corticotropin releasing hormone signaling	RT	#VALUE!	5	14.7	0.00042	0.0012
										DISGENET	Sterility, Postpartum	RT	#VALUE!	3	8.8	0.0031	0.017		WIKIPATHWAYS	Toll like receptor signaling	RT	#VALUE!	5	14.7	0.00064	0.0018
										DISGENET	Pancreatic Neoplasm	RT	#VALUE!	4	11.8	0.0032	0.018		WIKIPATHWAYS	NF1 copy number variation syndrome	RT	#VALUE!	5	14.7	0.00079	0.0022
										DISGENET	Liver carcinoma	RT	#VALUE!	7	20.6	0.0034	0.018		WIKIPATHWAYS	IL26 signaling	RT	#VALUE!	4	11.8	0.00082	0.0022
										DISGENET	Malignant neoplasm of pancreas	RT	#VALUE!	4	11.8	0.0034	0.018		WIKIPATHWAYS	5q35 copy number variation	RT	#VALUE!	5	14.7	0.00085	0.0023
										DISGENET	Cholestasis, Extrahepatic	RT	#VALUE!	3	8.8	0.0041	0.022		WIKIPATHWAYS	Senescence associated secretory phenotype SASP	RT	#VALUE!	5	14.7	0.00091	0.0024
										DISGENET	Condition, Preneoplastic	RT	#VALUE!	4	11.8	0.0042	0.022		WIKIPATHWAYS	Osteoarthritic chondrocyte hypertrophy	RT	#VALUE!	4	11.8	0.00093	0.0025
										DISGENET	Precancerous Conditions	RT	#VALUE!	4	11.8	0.0042	0.022		WIKIPATHWAYS	RalA downstream regulated genes	RT	#VALUE!	3	8.8	0.00094	0.0025
										DISGENET	Carcinoma, Granular Cell	RT	#VALUE!	4	11.8	0.0049	0.025		WIKIPATHWAYS	Osteopontin signaling	RT	#VALUE!	3	8.8	0.0011	0.0029
										DISGENET	Adenocarcinoma, Oxyphilic	RT	#VALUE!	4	11.8	0.0049	0.025		WIKIPATHWAYS	MFAP5 mediated ovarian cancer cell motility and invasiveness	RT	#VALUE!	3	8.8	0.0011	0.0029
										DISGENET	Adenocarcinoma, Tubular	RT	#VALUE!	4	11.8	0.0049	0.025		WIKIPATHWAYS	Hippo Merlin signaling dysregulation	RT	#VALUE!	5	14.7	0.0012	0.003
										DISGENET	Adenocarcinoma, Basal Cell	RT	#VALUE!	4	11.8	0.0049	0.025		WIKIPATHWAYS	TGF beta receptor signaling	RT	#VALUE!	4	11.8	0.0012	0.0031
										DISGENET	Adenocarcinoma	RT	#VALUE!	4	11.8	0.0049	0.025		WIKIPATHWAYS	TGF beta receptor signaling in skeletal dysplasias	RT	#VALUE!	4	11.8	0.0015	0.0038
										DISGENET	Carcinoma, Cribriform	RT	#VALUE!	4	11.8	0.0049	0.025		WIKIPATHWAYS	Pathways affected in adenoid cystic carcinoma	RT	#VALUE!	4	11.8	0.002	0.005
										DISGENET	Malignant neoplasm of brain	RT	#VALUE!	3	8.8	0.0057	0.029		WIKIPATHWAYS	MFAP5 effect on permeability and motility of endothelial cells via cytoskeleton rearrangement	RT	#VALUE!	3	8.8	0.0022	0.0054
										DISGENET	Hairy Cell Leukemia	RT	#VALUE!	2	5.9	0.006	0.03		WIKIPATHWAYS	Urotensin II mediated signaling	RT	#VALUE!	4	11.8	0.0024	0.0058
										DISGENET	RAS-ASSOCIATED AUTOIMMUNE LEUKOPROLIFERATIVE DISORDER	RT	#VALUE!	2	5.9	0.006	0.03		WIKIPATHWAYS	BMP signaling in eyelid development	RT	#VALUE!	3	8.8	0.0027	0.0065
										DISGENET	Lymphoma	RT	#VALUE!	3	8.8	0.0063	0.031		WIKIPATHWAYS	Autophagy in pancreatic ductal adenocarcinoma	RT	#VALUE!	3	8.8	0.0027	0.0065
										DISGENET	Multiple Myeloma	RT	#VALUE!	3	8.8	0.0069	0.034		WIKIPATHWAYS	17p13 3 YWHAE copy number variation	RT	#VALUE!	3	8.8	0.0029	0.0071
										DISGENET	Bladder Neoplasm	RT	#VALUE!	4	11.8	0.0082	0.04		WIKIPATHWAYS	Physiological and pathological hypertrophy of the heart	RT	#VALUE!	3	8.8	0.0038	0.0091
										DISGENET	Malignant neoplasm of urinary bladder	RT	#VALUE!	4	11.8	0.0083	0.04		WIKIPATHWAYS	Follicle stimulating hormone FSH signaling	RT	#VALUE!	3	8.8	0.0038	0.0091
										DISGENET	Animal Mammary Neoplasms	RT	#VALUE!	4	11.8	0.0085	0.04		WIKIPATHWAYS	Clear cell renal cell carcinoma pathways	RT	#VALUE!	4	11.8	0.0043	0.01
										DISGENET	Mammary Carcinoma, Animal	RT	#VALUE!	4	11.8	0.0085	0.04		WIKIPATHWAYS	Acute viral myocarditis	RT	#VALUE!	4	11.8	0.0043	0.01
										DISGENET	Osteosarcoma	RT	#VALUE!	3	8.8	0.0086	0.04		WIKIPATHWAYS	IL19 signaling	RT	#VALUE!	3	8.8	0.0052	0.012
										DISGENET	Neuroblastoma	RT	#VALUE!	3	8.8	0.0086	0.04		WIKIPATHWAYS	Apoptosis modulation and signaling	RT	#VALUE!	4	11.8	0.0053	0.012
										DISGENET	Colorectal Neoplasms	RT	#VALUE!	5	14.7	0.0088	0.041		WIKIPATHWAYS	Regucalcin in proximal tubule epithelial kidney cells	RT	#VALUE!	3	8.8	0.0068	0.015
										DISGENET	GIANT PIGMENTED HAIRY NEVUS	RT	#VALUE!	2	5.9	0.0089	0.041		WIKIPATHWAYS	IL17 signaling	RT	#VALUE!	3	8.8	0.0068	0.015
										DISGENET	Mammary Neoplasms, Experimental	RT	#VALUE!	4	11.8	0.011	0.049		WIKIPATHWAYS	Prion disease pathway	RT	#VALUE!	3	8.8	0.0068	0.015
										DISGENET	Mouth Neoplasms	RT	#VALUE!	3	8.8	0.011	0.05		WIKIPATHWAYS	PI3K AKT mTOR signaling and therapeutic opportunities in prostate cancer	RT	#VALUE!	3	8.8	0.0068	0.015
										DISGENET	Malignant neoplasm of mouth	RT	#VALUE!	3	8.8	0.011	0.05		WIKIPATHWAYS	CAMKK2 pathway	RT	#VALUE!	3	8.8	0.0072	0.016
										DISGENET	leukemia	RT	#VALUE!	3	8.8	0.012	0.052		WIKIPATHWAYS	Endothelin pathways	RT	#VALUE!	3	8.8	0.0072	0.016
										DISGENET	Melanocytic nevus	RT	#VALUE!	2	5.9	0.012	0.052		WIKIPATHWAYS	p38 MAPK signaling	RT	#VALUE!	3	8.8	0.0081	0.018
										DISGENET	Thymus Neoplasms	RT	#VALUE!	2	5.9	0.012	0.052		WIKIPATHWAYS	Cell cycle	RT	#VALUE!	4	11.8	0.011	0.024
										DISGENET	Nevus, Keratinocytic, Nonepidermolytic	RT	#VALUE!	2	5.9	0.012	0.052		WIKIPATHWAYS	Spinal cord injury	RT	#VALUE!	4	11.8	0.011	0.024
										DISGENET	Disease Exacerbation	RT	#VALUE!	4	11.8	0.013	0.055		WIKIPATHWAYS	TROP2 regulatory signaling	RT	#VALUE!	3	8.8	0.013	0.028
										DISGENET	THYROID CANCER, NONMEDULLARY, 2	RT	#VALUE!	2	5.9	0.015	0.064		WIKIPATHWAYS	Photodynamic therapy induced AP 1 survival signaling	RT	#VALUE!	3	8.8	0.017	0.036
										DISGENET	Streptococcal pneumonia	RT	#VALUE!	2	5.9	0.018	0.075		WIKIPATHWAYS	Neuroinflammation and glutamatergic signaling	RT	#VALUE!	4	11.8	0.017	0.036
										DISGENET	Leukocytosis	RT	#VALUE!	2	5.9	0.018	0.075		WIKIPATHWAYS	Interferon type I signaling	RT	#VALUE!	3	8.8	0.018	0.039
										DISGENET	Pleocytosis	RT	#VALUE!	2	5.9	0.018	0.075		WIKIPATHWAYS	8p23 1 copy number variation syndrome	RT	#VALUE!	3	8.8	0.019	0.04
										DISGENET	CEROID LIPOFUSCINOSIS, NEURONAL, 6	RT	#VALUE!	2	5.9	0.018	0.075		WIKIPATHWAYS	IL18 signaling	RT	#VALUE!	3	8.8	0.02	0.041
										DISGENET	Rectal Neoplasms	RT	#VALUE!	2	5.9	0.021	0.085		WIKIPATHWAYS	Myometrial relaxation and contraction pathways	RT	#VALUE!	4	11.8	0.022	0.046
										DISGENET	Thymic Carcinoma	RT	#VALUE!	2	5.9	0.021	0.085		WIKIPATHWAYS	Sudden infant death syndrome SIDS susceptibility pathways	RT	#VALUE!	4	11.8	0.024	0.049
										DISGENET	Rectal Carcinoma	RT	#VALUE!	2	5.9	0.021	0.085		WIKIPATHWAYS	Th17 cell differentiation pathway	RT	#VALUE!	3	8.8	0.03	0.061
										DISGENET	Thyroid cancer, follicular	RT	#VALUE!	2	5.9	0.021	0.085		WIKIPATHWAYS	Axon guidance	RT	#VALUE!	3	8.8	0.032	0.064
										DISGENET	Leukemia, Megakaryoblastic, of Down Syndrome	RT	#VALUE!	2	5.9	0.024	0.096		WIKIPATHWAYS	Burn wound healing	RT	#VALUE!	3	8.8	0.034	0.069
										DISGENET	Hyperalgesia, Secondary	RT	#VALUE!	3	8.8	0.026	0.1		WIKIPATHWAYS	Ethanol metabolism production of ROS by CYP2E1	RT	#VALUE!	2	5.9	0.034	0.069
										DISGENET	Hyperalgesia	RT	#VALUE!	3	8.8	0.026	0.1		WIKIPATHWAYS	TCA cycle in senescence	RT	#VALUE!	2	5.9	0.038	0.076
										DISGENET	Tactile Allodynia	RT	#VALUE!	3	8.8	0.026	0.1		WIKIPATHWAYS	Mammary gland development pathway Involution Stage 4 of 4	RT	#VALUE!	2	5.9	0.038	0.076
										DISGENET	Hyperalgesia, Thermal	RT	#VALUE!	3	8.8	0.026	0.1		WIKIPATHWAYS	NPHP1 deletion syndrome	RT	#VALUE!	2	5.9	0.042	0.083
										DISGENET	Allodynia	RT	#VALUE!	3	8.8	0.026	0.1		WIKIPATHWAYS	Androgen receptor signaling	RT	#VALUE!	3	8.8	0.045	0.087
										DISGENET	Hyperalgesia, Primary	RT	#VALUE!	3	8.8	0.026	0.1		WIKIPATHWAYS	Bile acid synthesis and enterohepatic circulation	RT	#VALUE!	2	5.9	0.046	0.088
										DISGENET	Mechanical Allodynia	RT	#VALUE!	3	8.8	0.026	0.1		WIKIPATHWAYS	MAPK and NFkB signaling inhibited by Yersinia YopJ	RT	#VALUE!	2	5.9	0.046	0.088
										DISGENET	Pancreatic carcinoma, familial	RT	#VALUE!	2	5.9	0.027	0.1		WIKIPATHWAYS	G protein signaling	RT	#VALUE!	3	8.8	0.048	0.093
										DISGENET	Liver Diseases, Parasitic	RT	#VALUE!	2	5.9	0.027	0.1		WIKIPATHWAYS	Estrogen receptor pathway	RT	#VALUE!	2	5.9	0.049	0.094
										DISGENET	Nasopharyngeal Neoplasms	RT	#VALUE!	2	5.9	0.027	0.1		WIKIPATHWAYS	RIOK1 and RIOK2 in EGFR and PI3K mediated tumorigenesis	RT	#VALUE!	2	5.9	0.057	0.11
										DISGENET	Diabetes Mellitus, Non-Insulin-Dependent	RT	#VALUE!	4	11.8	0.028	0.1		WIKIPATHWAYS	TGF beta signaling in thyroid cells for epithelial mesenchymal transition	RT	#VALUE!	2	5.9	0.064	0.12
										DISGENET	Head and Neck Carcinoma	RT	#VALUE!	2	5.9	0.03	0.11		WIKIPATHWAYS	Leptin insulin signaling overlap	RT	#VALUE!	2	5.9	0.064	0.12
										DISGENET	Atrophic	RT	#VALUE!	2	5.9	0.03	0.11		WIKIPATHWAYS	Congenital generalized lipodystrophy	RT	#VALUE!	2	5.9	0.068	0.13
										DISGENET	Papilloma, Squamous Cell	RT	#VALUE!	2	5.9	0.035	0.13		WIKIPATHWAYS	HDAC6 interactions in the central nervous system	RT	#VALUE!	3	8.8	0.07	0.13
										DISGENET	Papilloma	RT	#VALUE!	2	5.9	0.035	0.13		WIKIPATHWAYS	Lipid metabolism in senescent cells	RT	#VALUE!	2	5.9	0.075	0.14
										DISGENET	Papillomatosis	RT	#VALUE!	2	5.9	0.035	0.13		WIKIPATHWAYS	Imatinib and chronic myeloid leukemia	RT	#VALUE!	2	5.9	0.075	0.14
										DISGENET	Trigeminal Neuralgia	RT	#VALUE!	2	5.9	0.035	0.13		WIKIPATHWAYS	Extracellular vesicles in the crosstalk of cardiac cells	RT	#VALUE!	2	5.9	0.079	0.14
										DISGENET	Secondary Trigeminal Neuralgia	RT	#VALUE!	2	5.9	0.035	0.13		WIKIPATHWAYS	Type II diabetes mellitus	RT	#VALUE!	2	5.9	0.079	0.14
										DISGENET	B-Cell Lymphomas	RT	#VALUE!	2	5.9	0.035	0.13		WIKIPATHWAYS	22q11 2 copy number variation syndrome	RT	#VALUE!	3	8.8	0.085	0.15
										DISGENET	Trigeminal Neuralgia, Idiopathic	RT	#VALUE!	2	5.9	0.035	0.13		WIKIPATHWAYS	Cancer immunotherapy by PD 1 blockade	RT	#VALUE!	2	5.9	0.086	0.15
										DISGENET	Adenoid Cystic Carcinoma	RT	#VALUE!	3	8.8	0.036	0.13		WIKIPATHWAYS	Ebola virus infection in host	RT	#VALUE!	3	8.8	0.089	0.16
										DISGENET	Benign tumor of pancreas	RT	#VALUE!	2	5.9	0.038	0.14		WIKIPATHWAYS	Hippocampal synaptogenesis and neurogenesis	RT	#VALUE!	2	5.9	0.089	0.16
										DISGENET	Carcinogenesis	RT	#VALUE!	2	5.9	0.038	0.14		WIKIPATHWAYS	Hypothesized pathways in pathogenesis of cardiovascular disease	RT	#VALUE!	2	5.9	0.093	0.16
										DISGENET	Diabetes Mellitus, Experimental	RT	#VALUE!	3	8.8	0.041	0.14		WIKIPATHWAYS	S1P receptor signal transduction	RT	#VALUE!	2	5.9	0.093	0.16
										DISGENET	Streptozotocin Diabetes	RT	#VALUE!	3	8.8	0.041	0.14		WIKIPATHWAYS	Measles virus infection	RT	#VALUE!	3	8.8	0.098	0.17
										DISGENET	Alloxan Diabetes	RT	#VALUE!	3	8.8	0.041	0.14
										DISGENET	Malignant mesothelioma	RT	#VALUE!	3	8.8	0.042	0.14
										DISGENET	gliosarcoma	RT	#VALUE!	2	5.9	0.047	0.16
										DISGENET	Gliosis	RT	#VALUE!	2	5.9	0.05	0.17
										DISGENET	Astrocytosis	RT	#VALUE!	2	5.9	0.05	0.17
										DISGENET	Hypertrophy	RT	#VALUE!	2	5.9	0.053	0.18
										DISGENET	Acute Myeloid Leukemia (AML-M2)	RT	#VALUE!	3	8.8	0.053	0.18
										DISGENET	Acute Myeloid Leukemia, M1	RT	#VALUE!	3	8.8	0.053	0.18
										DISGENET	Juvenile Myelomonocytic Leukemia	RT	#VALUE!	2	5.9	0.055	0.18
										DISGENET	Adenocarcinoma of prostate	RT	#VALUE!	2	5.9	0.058	0.19
										DISGENET	Stomach Carcinoma	RT	#VALUE!	2	5.9	0.061	0.2
										DISGENET	Granulomatous Slack Skin	RT	#VALUE!	2	5.9	0.064	0.21
										DISGENET	Splenomegaly	RT	#VALUE!	2	5.9	0.064	0.21
										DISGENET	Nasopharyngeal carcinoma	RT	#VALUE!	2	5.9	0.064	0.21
										DISGENET	Lymphoma, T-Cell, Cutaneous	RT	#VALUE!	2	5.9	0.067	0.22
										DISGENET	Severe Sepsis	RT	#VALUE!	2	5.9	0.069	0.22
										DISGENET	Sepsis	RT	#VALUE!	2	5.9	0.069	0.22
										DISGENET	Septicemia	RT	#VALUE!	2	5.9	0.069	0.22
										DISGENET	Pyemia	RT	#VALUE!	2	5.9	0.069	0.22
										DISGENET	Pilocytic Astrocytoma	RT	#VALUE!	2	5.9	0.072	0.22
										DISGENET	Diffuse Astrocytoma	RT	#VALUE!	2	5.9	0.072	0.22
										DISGENET	Subependymal Giant Cell Astrocytoma	RT	#VALUE!	2	5.9	0.072	0.22
										DISGENET	Grade I Astrocytoma	RT	#VALUE!	2	5.9	0.072	0.22
										DISGENET	Intracranial Astrocytoma	RT	#VALUE!	2	5.9	0.072	0.22
										DISGENET	Childhood Cerebral Astrocytoma	RT	#VALUE!	2	5.9	0.072	0.22
										DISGENET	Hypertrophic obstructive cardiomyopathy	RT	#VALUE!	2	5.9	0.072	0.22
										DISGENET	Juvenile Pilocytic Astrocytoma	RT	#VALUE!	2	5.9	0.072	0.22
										DISGENET	Mixed oligoastrocytoma	RT	#VALUE!	2	5.9	0.072	0.22
										DISGENET	Cerebral Astrocytoma	RT	#VALUE!	2	5.9	0.072	0.22
										DISGENET	Astrocytoma	RT	#VALUE!	2	5.9	0.072	0.22
										DISGENET	Lymphatic Metastasis	RT	#VALUE!	2	5.9	0.075	0.22
										DISGENET	Protoplasmic astrocytoma	RT	#VALUE!	2	5.9	0.075	0.22
										DISGENET	Gemistocytic astrocytoma	RT	#VALUE!	2	5.9	0.075	0.22
										DISGENET	Fibrillary Astrocytoma	RT	#VALUE!	2	5.9	0.075	0.22
										DISGENET	Anaplastic astrocytoma	RT	#VALUE!	2	5.9	0.078	0.23
										DISGENET	Endometriosis	RT	#VALUE!	3	8.8	0.083	0.24
										DISGENET	Endometrioma	RT	#VALUE!	3	8.8	0.083	0.24
										DISGENET	Hematopoetic Myelodysplasia	RT	#VALUE!	2	5.9	0.083	0.24
										DISGENET	Myeloid Leukemia, Chronic	RT	#VALUE!	2	5.9	0.083	0.24
										DISGENET	Carcinoma, Ovarian Epithelial	RT	#VALUE!	2	5.9	0.086	0.25
										DISGENET	Marijuana Abuse	RT	#VALUE!	2	5.9	0.086	0.25
										DISGENET	Squamous cell carcinoma of lung	RT	#VALUE!	2	5.9	0.092	0.26
										DISGENET	cervical cancer	RT	#VALUE!	2	5.9	0.097	0.27

## Sheet: FC_cdg
Bottom 2 item ID						PPI Partner result from STRING database			Gene Ontology Enrichment Analysis (GOEA) Result
ID	Genes	Weighted_SC	Rank_weighted_sc			Gene Symbols	PPI Partner
d62	CRK|SOS1|GRB2|GAB1	0.1875	113	bottom 2		SOS1	ABI1		Bottom 2
d96	RAP1A|CRK|GAB1|RAPGEF1	0.125	114	bottom 1			EGFR		CRK|SOS1|GRB2|GAB1	Category	Term	RT	Genes	Count	%	P-Value	Benjamini		Category	Term	RT	Genes	Count	%	P-Value	Benjamini
							EPS8			DISGENET	Noonan Syndrome	RT	#VALUE!	6	18.8	8.1e-09	3.9e-06		WIKIPATHWAYS	EGF EGFR signaling	RT	#VALUE!	21	65.6	5.9e-28	1.3e-25
							FRS2			DISGENET	Costello syndrome (disorder)	RT	#VALUE!	5	15.6	2.8e-07	2.7e-05		WIKIPATHWAYS	MET in type 1 papillary renal cell carcinoma	RT	#VALUE!	16	50	1.7e-25	1.8e-23
							GRB2			DISGENET	Cardio-facio-cutaneous syndrome	RT	#VALUE!	5	15.6	2.8e-07	2.7e-05		WIKIPATHWAYS	ErbB signaling	RT	#VALUE!	17	53.1	1.7e-24	1.2e-22
							HRAS			DISGENET	Noonan syndrome-like disorder with loose anagen hair	RT	#VALUE!	5	15.6	2.8e-07	2.7e-05		WIKIPATHWAYS	Hepatocyte growth factor receptor signaling	RT	#VALUE!	13	40.6	2.5e-22	1.4e-20
							KRAS			DISGENET	Noonan-Like Syndrome With Loose Anagen Hair	RT	#VALUE!	5	15.6	2.8e-07	2.7e-05		WIKIPATHWAYS	EGFR tyrosine kinase inhibitor resistance	RT	#VALUE!	15	46.9	6.4e-21	2.7e-19
							PTK2			DISGENET	LEOPARD Syndrome	RT	#VALUE!	5	15.6	5.2e-07	4.2e-05		WIKIPATHWAYS	Focal adhesion	RT	#VALUE!	17	53.1	9.9e-19	3.5e-17
							PTPN11			DISGENET	Malignant Neoplasms	RT	#VALUE!	7	21.9	2.2e-06	0.00015		WIKIPATHWAYS	Glioblastoma signaling	RT	#VALUE!	13	40.6	3.5e-17	1.1e-15
							SHC1			DISGENET	Female Pseudo-Turner Syndrome	RT	#VALUE!	4	12.5	4.3e-06	0.00017		WIKIPATHWAYS	Gastrin signaling	RT	#VALUE!	14	43.8	4.3e-17	1.1e-15
						GRB2	LCP2			DISGENET	Noonan Syndrome 1	RT	#VALUE!	4	12.5	4.3e-06	0.00017		WIKIPATHWAYS	B cell receptor signaling	RT	#VALUE!	13	40.6	1.5e-16	3.5e-15
							SOS2			DISGENET	Turner Syndrome, Male	RT	#VALUE!	4	12.5	4.3e-06	0.00017		WIKIPATHWAYS	RAC1 PAK1 p38 MMP2 pathway	RT	#VALUE!	12	37.5	2.8e-16	5.9e-15
							WASL			DISGENET	Malignant neoplasm of gallbladder	RT	#VALUE!	4	12.5	4.3e-06	0.00017		WIKIPATHWAYS	Kit receptor signaling	RT	#VALUE!	11	34.4	1.5e-15	2.8e-14
							PLCG1			DISGENET	gallbladder neoplasm	RT	#VALUE!	4	12.5	4.3e-06	0.00017		WIKIPATHWAYS	Chemokine signaling	RT	#VALUE!	14	43.8	5.4e-15	9.5e-14
							PDGFRB			DISGENET	Adenocarcinoma of large intestine	RT	#VALUE!	6	18.8	1e-05	0.00037		WIKIPATHWAYS	PDGF pathway	RT	#VALUE!	10	31.2	8.2e-15	1.4e-13
							BLNK			DISGENET	Neoplasm Invasiveness	RT	#VALUE!	7	21.9	1.7e-05	0.0006		WIKIPATHWAYS	Ras signaling	RT	#VALUE!	14	43.8	2.2e-14	3.4e-13
							CBL			DISGENET	Carcinoma, Cribriform	RT	#VALUE!	6	18.8	2.5e-05	0.00061		WIKIPATHWAYS	Prolactin signaling	RT	#VALUE!	11	34.4	5.2e-14	7.4e-13
							ERBB2			DISGENET	Adenocarcinoma, Oxyphilic	RT	#VALUE!	6	18.8	2.5e-05	0.00061		WIKIPATHWAYS	T cell receptor signaling	RT	#VALUE!	11	34.4	6e-14	7.6e-13
							ERBB3			DISGENET	Adenocarcinoma	RT	#VALUE!	6	18.8	2.5e-05	0.00061		WIKIPATHWAYS	IL3 signaling	RT	#VALUE!	10	31.2	6e-14	7.6e-13
							GAB1			DISGENET	Adenocarcinoma, Basal Cell	RT	#VALUE!	6	18.8	2.5e-05	0.00061		WIKIPATHWAYS	Alpha 6 beta 4 signaling	RT	#VALUE!	9	28.1	1.6e-13	1.8e-12
						GAB1	SOS2			DISGENET	Carcinoma, Granular Cell	RT	#VALUE!	6	18.8	2.5e-05	0.00061		WIKIPATHWAYS	Integrin mediated cell adhesion	RT	#VALUE!	11	34.4	1.4e-12	1.6e-11
							MET			DISGENET	Adenocarcinoma, Tubular	RT	#VALUE!	6	18.8	2.5e-05	0.00061		WIKIPATHWAYS	Leptin signaling	RT	#VALUE!	10	31.2	2.1e-12	2.2e-11
							SOS1			DISGENET	Stomach Carcinoma	RT	#VALUE!	4	12.5	3.4e-05	0.00076		WIKIPATHWAYS	VEGFA VEGFR2 signaling	RT	#VALUE!	16	50	4.5e-12	4.5e-11
							PIK3R1			DISGENET	Squamous cell carcinoma	RT	#VALUE!	6	18.8	3.5e-05	0.00076		WIKIPATHWAYS	Nanoparticle mediated activation of receptor signaling	RT	#VALUE!	8	25	4.7e-12	4.6e-11
							SHC1			DISGENET	Neuroblastoma	RT	#VALUE!	4	12.5	0.0004	0.0083		WIKIPATHWAYS	Oncostatin M signaling	RT	#VALUE!	9	28.1	1.5e-11	1.4e-10
							GRB2			DISGENET	Head and Neck Carcinoma	RT	#VALUE!	3	9.4	0.00041	0.0083		WIKIPATHWAYS	IL2 signaling	RT	#VALUE!	8	25	4e-11	3.6e-10
							PTPN11			DISGENET	Neoplasm Metastasis	RT	#VALUE!	6	18.8	0.00048	0.0094		WIKIPATHWAYS	Cancer pathways	RT	#VALUE!	16	50	4.7e-11	4e-10
							CRK			DISGENET	Papillomatosis	RT	#VALUE!	3	9.4	0.0006	0.01		WIKIPATHWAYS	Physico chemical features and toxicity associated pathways	RT	#VALUE!	9	28.1	5.9e-11	4.9e-10
							CRKL			DISGENET	Papilloma, Squamous Cell	RT	#VALUE!	3	9.4	0.0006	0.01		WIKIPATHWAYS	Regulation of actin cytoskeleton	RT	#VALUE!	11	34.4	7.1e-11	5.6e-10
							EGFR			DISGENET	Papilloma	RT	#VALUE!	3	9.4	0.0006	0.01		WIKIPATHWAYS	Macrophage stimulating protein MSP signaling	RT	#VALUE!	10	31.2	1e-10	7.6e-10
						CRK	PXN			DISGENET	Carcinogenesis	RT	#VALUE!	3	9.4	0.00071	0.012		WIKIPATHWAYS	Androgen receptor network in prostate cancer	RT	#VALUE!	10	31.2	1.1e-10	8e-10
							EGFR			DISGENET	ovarian neoplasm	RT	#VALUE!	5	15.6	0.00072	0.012		WIKIPATHWAYS	Non small cell lung cancer	RT	#VALUE!	9	28.1	1.2e-10	8.7e-10
							PTK2			DISGENET	Malignant neoplasm of ovary	RT	#VALUE!	5	15.6	0.00079	0.012		WIKIPATHWAYS	Insulin signaling	RT	#VALUE!	11	34.4	1.4e-10	9.3e-10
							ELMO1			DISGENET	Bladder Neoplasm	RT	#VALUE!	5	15.6	0.00085	0.013		WIKIPATHWAYS	PDGFR beta pathway	RT	#VALUE!	7	21.9	6.4e-10	4.3e-09
							DOCK1			DISGENET	Malignant neoplasm of urinary bladder	RT	#VALUE!	5	15.6	0.00087	0.013		WIKIPATHWAYS	4p16 3 copy number variation	RT	#VALUE!	7	21.9	1.2e-09	7.8e-09
							RAPGEF1			DISGENET	Neoplasms, Experimental	RT	#VALUE!	4	12.5	0.0011	0.015		WIKIPATHWAYS	BDNF TrkB signaling	RT	#VALUE!	7	21.9	1.5e-09	9.3e-09
							SRC			DISGENET	Lung Neoplasms	RT	#VALUE!	6	18.8	0.0012	0.015		WIKIPATHWAYS	Endometrial cancer	RT	#VALUE!	8	25	2e-09	1.2e-08
							ABL1			DISGENET	Malignant neoplasm of lung	RT	#VALUE!	6	18.8	0.0012	0.015		WIKIPATHWAYS	DNA damage response only ATM dependent	RT	#VALUE!	9	28.1	4.1e-09	2.4e-08
							BCAR1			DISGENET	Neoplasm of uncertain or unknown behavior of stomach	RT	#VALUE!	3	9.4	0.0012	0.015		WIKIPATHWAYS	Breast cancer pathway	RT	#VALUE!	9	28.1	5.7e-08	3.3e-07
							CBL			DISGENET	Benign neoplasm of stomach	RT	#VALUE!	3	9.4	0.0012	0.015		WIKIPATHWAYS	5q35 copy number variation	RT	#VALUE!	8	25	1.1e-07	6.2e-07
						RAPGEF1	RHOQ			DISGENET	Carcinoma in situ of stomach	RT	#VALUE!	3	9.4	0.0012	0.015		WIKIPATHWAYS	IL5 signaling	RT	#VALUE!	6	18.8	1.9e-07	1e-06
							BCAR1			DISGENET	Mammary Neoplasms, Experimental	RT	#VALUE!	5	15.6	0.0012	0.015		WIKIPATHWAYS	Fragile X syndrome	RT	#VALUE!	8	25	2.1e-07	1.1e-06
							CBL			DISGENET	Non-Small Cell Lung Carcinoma	RT	#VALUE!	5	15.6	0.0013	0.015		WIKIPATHWAYS	Bladder cancer	RT	#VALUE!	6	18.8	2.8e-07	1.5e-06
							CBLB			DISGENET	Hemangiosarcoma	RT	#VALUE!	3	9.4	0.0014	0.015		WIKIPATHWAYS	Angiopoietin like protein 8 regulatory pathway	RT	#VALUE!	8	25	3.6e-07	1.8e-06
							CDH1			DISGENET	Carcinoma, Spindle-Cell	RT	#VALUE!	5	15.6	0.0015	0.015		WIKIPATHWAYS	TGF beta signaling pathway	RT	#VALUE!	8	25	3.6e-07	1.8e-06
							CRK			DISGENET	Anaplastic carcinoma	RT	#VALUE!	5	15.6	0.0015	0.015		WIKIPATHWAYS	IL6 signaling	RT	#VALUE!	6	18.8	4e-07	2e-06
							CRKL			DISGENET	Carcinomatosis	RT	#VALUE!	5	15.6	0.0015	0.015		WIKIPATHWAYS	Brain derived neurotrophic factor BDNF signaling	RT	#VALUE!	8	25	4.7e-07	2.2e-06
							GRB2			DISGENET	Undifferentiated carcinoma	RT	#VALUE!	5	15.6	0.0015	0.015		WIKIPATHWAYS	IL4 signaling	RT	#VALUE!	6	18.8	8.8e-07	4.1e-06
							RAP1A			DISGENET	Juvenile Myelomonocytic Leukemia	RT	#VALUE!	3	9.4	0.0015	0.015		WIKIPATHWAYS	Interferon type I signaling	RT	#VALUE!	6	18.8	1.3e-06	5.9e-06
							RAP1B			DISGENET	Carcinoma	RT	#VALUE!	5	15.6	0.0015	0.015		WIKIPATHWAYS	MAPK signaling	RT	#VALUE!	9	28.1	2e-06	9e-06
						RAP1A	RAPGEF2			DISGENET	Disease Exacerbation	RT	#VALUE!	5	15.6	0.0016	0.015		WIKIPATHWAYS	PI3K Akt signaling	RT	#VALUE!	10	31.2	2.2e-06	9.4e-06
							RAPGEF6			DISGENET	Esophageal Neoplasms	RT	#VALUE!	4	12.5	0.0017	0.016		WIKIPATHWAYS	Extracellular vesicle mediated signaling in recipient cells	RT	#VALUE!	5	15.6	3.2e-06	1.4e-05
							RASGRP2			DISGENET	Malignant neoplasm of esophagus	RT	#VALUE!	4	12.5	0.0017	0.016		WIKIPATHWAYS	Embryonic stem cell pluripotency pathways	RT	#VALUE!	7	21.9	3.5e-06	1.5e-05
							RAPGEF1			DISGENET	Leukemia, Myelocytic, Acute	RT	#VALUE!	5	15.6	0.0019	0.017		WIKIPATHWAYS	Melanoma	RT	#VALUE!	6	18.8	4.1e-06	1.7e-05
							RASSF5			DISGENET	Stomach Neoplasms	RT	#VALUE!	6	18.8	0.002	0.018		WIKIPATHWAYS	Acute myeloid leukemia	RT	#VALUE!	6	18.8	4.4e-06	1.8e-05
							RAPGEF4			DISGENET	Nasopharyngeal carcinoma	RT	#VALUE!	3	9.4	0.0021	0.018		WIKIPATHWAYS	MAPK cascade	RT	#VALUE!	5	15.6	5.5e-06	2.2e-05
							APBB1IP			DISGENET	Malignant neoplasm of stomach	RT	#VALUE!	6	18.8	0.0021	0.018		WIKIPATHWAYS	Head and neck squamous cell carcinoma	RT	#VALUE!	6	18.8	6.3e-06	2.4e-05
							KRIT1			DISGENET	Carcinoma of lung	RT	#VALUE!	3	9.4	0.0022	0.018		WIKIPATHWAYS	Focal adhesion PI3K Akt mTOR signaling	RT	#VALUE!	9	28.1	9e-06	3.5e-05
							RAF1			DISGENET	Malignant neoplasm of prostate	RT	#VALUE!	8	25	0.0023	0.018		WIKIPATHWAYS	Hepatitis B infection	RT	#VALUE!	7	21.9	1.5e-05	5.4e-05
							RALGDS			DISGENET	Prostatic Neoplasms	RT	#VALUE!	8	25	0.0023	0.018		WIKIPATHWAYS	T cell activation SARS CoV 2	RT	#VALUE!	6	18.8	1.5e-05	5.4e-05
										DISGENET	Glioma	RT	#VALUE!	4	12.5	0.0024	0.018		WIKIPATHWAYS	IL11 signaling	RT	#VALUE!	5	15.6	1.8e-05	6.5e-05
										DISGENET	Extrahepatic Cholangiocarcinoma	RT	#VALUE!	3	9.4	0.0024	0.018		WIKIPATHWAYS	Envelope proteins and their potential roles in EDMD physiopathology	RT	#VALUE!	5	15.6	2.1e-05	7.6e-05
										DISGENET	Intrahepatic Cholangiocarcinoma	RT	#VALUE!	3	9.4	0.0024	0.018		WIKIPATHWAYS	Epithelial to mesenchymal transition in colorectal cancer	RT	#VALUE!	7	21.9	2.2e-05	7.7e-05
										DISGENET	Grade I Astrocytoma	RT	#VALUE!	3	9.4	0.0027	0.018		WIKIPATHWAYS	MAPK pathway in congenital thyroid cancer	RT	#VALUE!	4	12.5	2.4e-05	8.3e-05
										DISGENET	Mixed oligoastrocytoma	RT	#VALUE!	3	9.4	0.0027	0.018		WIKIPATHWAYS	RANKL RANK signaling	RT	#VALUE!	5	15.6	3e-05	0.0001
										DISGENET	Juvenile Pilocytic Astrocytoma	RT	#VALUE!	3	9.4	0.0027	0.018		WIKIPATHWAYS	NRP1 triggered signaling in pancreatic cancer	RT	#VALUE!	5	15.6	3.8e-05	0.00013
										DISGENET	Astrocytoma	RT	#VALUE!	3	9.4	0.0027	0.018		WIKIPATHWAYS	Thermogenesis	RT	#VALUE!	6	18.8	4e-05	0.00013
										DISGENET	Cerebral Astrocytoma	RT	#VALUE!	3	9.4	0.0027	0.018		WIKIPATHWAYS	Hippo Merlin signaling dysregulation	RT	#VALUE!	6	18.8	6.8e-05	0.00022
										DISGENET	Subependymal Giant Cell Astrocytoma	RT	#VALUE!	3	9.4	0.0027	0.018		WIKIPATHWAYS	T cell antigen receptor TCR pathway during Staphylococcus aureus infection	RT	#VALUE!	5	15.6	7e-05	0.00022
										DISGENET	Diffuse Astrocytoma	RT	#VALUE!	3	9.4	0.0027	0.018		WIKIPATHWAYS	Relationship between inflammation COX 2 and EGFR	RT	#VALUE!	4	12.5	9.6e-05	0.0003
										DISGENET	Pilocytic Astrocytoma	RT	#VALUE!	3	9.4	0.0027	0.018		WIKIPATHWAYS	EPO receptor signaling	RT	#VALUE!	4	12.5	0.00011	0.00034
										DISGENET	Intracranial Astrocytoma	RT	#VALUE!	3	9.4	0.0027	0.018		WIKIPATHWAYS	Pleural mesothelioma	RT	#VALUE!	9	28.1	0.00013	0.0004
										DISGENET	Childhood Cerebral Astrocytoma	RT	#VALUE!	3	9.4	0.0027	0.018		WIKIPATHWAYS	miRNA regulation of prostate cancer signaling	RT	#VALUE!	4	12.5	0.00019	0.00056
										DISGENET	Fibrillary Astrocytoma	RT	#VALUE!	3	9.4	0.0029	0.019		WIKIPATHWAYS	Pilocytic astrocytoma	RT	#VALUE!	3	9.4	0.00019	0.00057
										DISGENET	Gemistocytic astrocytoma	RT	#VALUE!	3	9.4	0.0029	0.019		WIKIPATHWAYS	Thyroid hormones production and peripheral downstream signaling effects	RT	#VALUE!	5	15.6	0.00034	0.00099
										DISGENET	Cholangiocarcinoma	RT	#VALUE!	3	9.4	0.0029	0.019		WIKIPATHWAYS	TROP2 regulatory signaling	RT	#VALUE!	4	12.5	0.00056	0.0016
										DISGENET	Protoplasmic astrocytoma	RT	#VALUE!	3	9.4	0.0029	0.019		WIKIPATHWAYS	Aryl hydrocarbon receptor pathway	RT	#VALUE!	4	12.5	0.0006	0.0017
										DISGENET	Anaplastic astrocytoma	RT	#VALUE!	3	9.4	0.0031	0.02		WIKIPATHWAYS	Modulators of TCR signaling and T cell activation	RT	#VALUE!	4	12.5	0.0014	0.0039
										DISGENET	Adenocarcinoma of lung (disorder)	RT	#VALUE!	5	15.6	0.0035	0.022		WIKIPATHWAYS	MFAP5 effect on permeability and motility of endothelial cells via cytoskeleton rearrangement	RT	#VALUE!	3	9.4	0.0019	0.0053
										DISGENET	Neoplasm of uncertain or unknown behavior of ovary	RT	#VALUE!	3	9.4	0.0036	0.022		WIKIPATHWAYS	Axon guidance	RT	#VALUE!	4	12.5	0.0022	0.0061
										DISGENET	Ovarian Carcinoma	RT	#VALUE!	3	9.4	0.0038	0.023		WIKIPATHWAYS	Kallmann syndrome	RT	#VALUE!	3	9.4	0.0034	0.0091
										DISGENET	Head and Neck Neoplasms	RT	#VALUE!	3	9.4	0.0046	0.028		WIKIPATHWAYS	Angiogenesis	RT	#VALUE!	3	9.4	0.0034	0.0091
										DISGENET	Glioblastoma Multiforme	RT	#VALUE!	4	12.5	0.0047	0.028		WIKIPATHWAYS	Polycystic kidney disease pathway	RT	#VALUE!	4	12.5	0.0036	0.0093
										DISGENET	Mammary Neoplasms, Human	RT	#VALUE!	7	21.9	0.0048	0.028		WIKIPATHWAYS	Acute viral myocarditis	RT	#VALUE!	4	12.5	0.0036	0.0093
										DISGENET	Mammary Carcinoma, Human	RT	#VALUE!	7	21.9	0.0048	0.028		WIKIPATHWAYS	Androgen receptor signaling	RT	#VALUE!	4	12.5	0.0038	0.0098
										DISGENET	Mammary Neoplasms	RT	#VALUE!	7	21.9	0.0049	0.028		WIKIPATHWAYS	Pancreatic adenocarcinoma pathway	RT	#VALUE!	4	12.5	0.0041	0.01
										DISGENET	Uterine Cervical Neoplasm	RT	#VALUE!	3	9.4	0.0052	0.029		WIKIPATHWAYS	TNF alpha signaling	RT	#VALUE!	4	12.5	0.0041	0.01
										DISGENET	Breast Carcinoma	RT	#VALUE!	7	21.9	0.0054	0.03		WIKIPATHWAYS	PI3K AKT mTOR signaling and therapeutic opportunities in prostate cancer	RT	#VALUE!	3	9.4	0.006	0.015
										DISGENET	Neoplasm of uncertain or unknown behavior of breast	RT	#VALUE!	3	9.4	0.007	0.039		WIKIPATHWAYS	Mammary gland development pathway Pregnancy and lactation Stage 3 of 4	RT	#VALUE!	3	9.4	0.0064	0.016
										DISGENET	Breast adenocarcinoma	RT	#VALUE!	3	9.4	0.007	0.039		WIKIPATHWAYS	p38 MAPK signaling	RT	#VALUE!	3	9.4	0.0071	0.017
										DISGENET	Cardiomyopathies	RT	#VALUE!	4	12.5	0.0073	0.04		WIKIPATHWAYS	mBDNF and proBDNF regulation of GABA neurotransmission	RT	#VALUE!	3	9.4	0.0084	0.02
										DISGENET	Malignant Head and Neck Neoplasm	RT	#VALUE!	3	9.4	0.0081	0.043		WIKIPATHWAYS	ADHD and autism ASD pathways	RT	#VALUE!	6	18.8	0.01	0.025
										DISGENET	Neoplastic Cell Transformation	RT	#VALUE!	4	12.5	0.0088	0.046		WIKIPATHWAYS	Synaptic signaling associated with autism spectrum disorder	RT	#VALUE!	3	9.4	0.015	0.035
										DISGENET	Nevus sebaceous	RT	#VALUE!	2	6.2	0.0093	0.046		WIKIPATHWAYS	Netrin UNC5B signaling	RT	#VALUE!	3	9.4	0.015	0.036
										DISGENET	Organoid Nevus Phakomatosis	RT	#VALUE!	2	6.2	0.0093	0.046		WIKIPATHWAYS	Apoptosis related network due to altered Notch3 in ovarian cancer	RT	#VALUE!	3	9.4	0.016	0.036
										DISGENET	Inflammatory linear verrucous epidermal nevus	RT	#VALUE!	2	6.2	0.0093	0.046		WIKIPATHWAYS	IL1 signaling	RT	#VALUE!	3	9.4	0.016	0.037
										DISGENET	Nevus Sebaceus of Jadassohn	RT	#VALUE!	2	6.2	0.0093	0.046		WIKIPATHWAYS	Hepatitis C and hepatocellular carcinoma	RT	#VALUE!	3	9.4	0.018	0.04
										DISGENET	Linear Verrucous Epidermal Nevus	RT	#VALUE!	2	6.2	0.0093	0.046		WIKIPATHWAYS	Thyroid stimulating hormone TSH signaling	RT	#VALUE!	3	9.4	0.019	0.042
										DISGENET	Verrucous epidermal nevus	RT	#VALUE!	2	6.2	0.0093	0.046		WIKIPATHWAYS	AGE RAGE pathway	RT	#VALUE!	3	9.4	0.024	0.053
										DISGENET	Animal Mammary Neoplasms	RT	#VALUE!	4	12.5	0.0093	0.046		WIKIPATHWAYS	Regulatory circuits of STAT3 signaling	RT	#VALUE!	3	9.4	0.033	0.071
										DISGENET	Mammary Carcinoma, Animal	RT	#VALUE!	4	12.5	0.0093	0.046		WIKIPATHWAYS	RalA downstream regulated genes	RT	#VALUE!	2	6.2	0.043	0.093
										DISGENET	Colonic Neoplasms	RT	#VALUE!	4	12.5	0.011	0.054		WIKIPATHWAYS	MFAP5 mediated ovarian cancer cell motility and invasiveness	RT	#VALUE!	2	6.2	0.046	0.099
										DISGENET	Malignant neoplasm of mouth	RT	#VALUE!	3	9.4	0.012	0.056		WIKIPATHWAYS	Hippo signaling regulation	RT	#VALUE!	3	9.4	0.049	0.1
										DISGENET	Mouth Neoplasms	RT	#VALUE!	3	9.4	0.012	0.056		WIKIPATHWAYS	Cancer immunotherapy by CTLA4 blockade	RT	#VALUE!	2	6.2	0.05	0.1
										DISGENET	Hereditary Diffuse Gastric Cancer	RT	#VALUE!	5	15.6	0.012	0.056		WIKIPATHWAYS	ERK pathway in Huntington 39 s disease	RT	#VALUE!	2	6.2	0.06	0.12
										DISGENET	Penile Neoplasms	RT	#VALUE!	2	6.2	0.012	0.056		WIKIPATHWAYS	IL9 signaling	RT	#VALUE!	2	6.2	0.06	0.12
										DISGENET	Malignant tumor of cervix	RT	#VALUE!	2	6.2	0.012	0.056		WIKIPATHWAYS	Inhibition of exosome biogenesis and secretion by Manumycin A in CRPC cells	RT	#VALUE!	2	6.2	0.064	0.13
										DISGENET	Malignant neoplasm of penis	RT	#VALUE!	2	6.2	0.012	0.056		WIKIPATHWAYS	Imatinib and chronic myeloid leukemia	RT	#VALUE!	2	6.2	0.071	0.14
										DISGENET	Malignant tumor of colon	RT	#VALUE!	4	12.5	0.013	0.057		WIKIPATHWAYS	Serotonin receptor 2 and ELK SRF GATA4 signaling	RT	#VALUE!	2	6.2	0.071	0.14
										DISGENET	Malignant neoplasm of breast	RT	#VALUE!	9	28.1	0.014	0.062
										DISGENET	Myelomonocytic leukemia	RT	#VALUE!	2	6.2	0.015	0.066
										DISGENET	NEVUS, EPIDERMAL (disorder)	RT	#VALUE!	2	6.2	0.015	0.066
										DISGENET	Follicular thyroid carcinoma	RT	#VALUE!	2	6.2	0.015	0.066
										DISGENET	Cervix carcinoma	RT	#VALUE!	2	6.2	0.015	0.066
										DISGENET	MYELODYSPLASTIC SYNDROME	RT	#VALUE!	3	9.4	0.018	0.077
										DISGENET	Carcinoma in situ of uterine cervix	RT	#VALUE!	2	6.2	0.018	0.078
										DISGENET	Hemimegalencephaly	RT	#VALUE!	2	6.2	0.018	0.078
										DISGENET	Agammaglobulinemia, non-Bruton type	RT	#VALUE!	2	6.2	0.024	0.1
										DISGENET	Glioblastoma	RT	#VALUE!	3	9.4	0.025	0.1
										DISGENET	Colon Carcinoma	RT	#VALUE!	2	6.2	0.028	0.11
										DISGENET	Autosomal Recessive Polycystic Kidney Disease	RT	#VALUE!	2	6.2	0.028	0.11
										DISGENET	Giant Cell Glioblastoma	RT	#VALUE!	3	9.4	0.028	0.11
										DISGENET	Agammaglobulinemia	RT	#VALUE!	2	6.2	0.037	0.15
										DISGENET	Pancreatic Neoplasm	RT	#VALUE!	3	9.4	0.038	0.15
										DISGENET	Malignant neoplasm of pancreas	RT	#VALUE!	3	9.4	0.039	0.15
										DISGENET	Hepatoma, Novikoff	RT	#VALUE!	3	9.4	0.045	0.17
										DISGENET	Experimental Hepatoma	RT	#VALUE!	3	9.4	0.045	0.17
										DISGENET	Hepatoma, Morris	RT	#VALUE!	3	9.4	0.045	0.17
										DISGENET	Liver Neoplasms, Experimental	RT	#VALUE!	3	9.4	0.045	0.17
										DISGENET	Carcinoma in situ of bladder	RT	#VALUE!	2	6.2	0.045	0.17
										DISGENET	Benign neoplasm of bladder	RT	#VALUE!	2	6.2	0.045	0.17
										DISGENET	Neoplasm of uncertain or unknown behavior of bladder	RT	#VALUE!	2	6.2	0.045	0.17
										DISGENET	Carcinoma of bladder	RT	#VALUE!	2	6.2	0.054	0.2
										DISGENET	Acute Myeloid Leukemia (AML-M2)	RT	#VALUE!	3	9.4	0.057	0.21
										DISGENET	Acute Myeloid Leukemia, M1	RT	#VALUE!	3	9.4	0.057	0.21
										DISGENET	Liver carcinoma	RT	#VALUE!	5	15.6	0.069	0.25
										DISGENET	Malignant neoplasm of liver	RT	#VALUE!	3	9.4	0.071	0.25
										DISGENET	Liver neoplasms	RT	#VALUE!	3	9.4	0.071	0.25
										DISGENET	Lymphatic Metastasis	RT	#VALUE!	2	6.2	0.077	0.27
										DISGENET	Squamous cell carcinoma of lung	RT	#VALUE!	2	6.2	0.095	0.33
									Bottom 1
									RAP1A|CRK|GAB1|RAPGEF1	Category	Term	RT	Genes	Count	%	P-Value	Benjamini	Sublist	Category	Term	RT	Genes	Count	%	P-Value	Benjamini
										DISGENET	Neoplasm Invasiveness	RT	#VALUE!	7	24.1	9.1e-06	0.0032		WIKIPATHWAYS	Hepatocyte growth factor receptor signaling	RT	#VALUE!	15	51.7	2.4e-28	4.7e-26
										DISGENET	Squamous cell carcinoma	RT	#VALUE!	6	20.7	2e-05	0.0032		WIKIPATHWAYS	MET in type 1 papillary renal cell carcinoma	RT	#VALUE!	16	55.2	1e-26	1e-24
										DISGENET	Neoplasm Metastasis	RT	#VALUE!	7	24.1	2.3e-05	0.0032		WIKIPATHWAYS	EGF EGFR signaling	RT	#VALUE!	17	58.6	1.2e-21	7e-20
										DISGENET	Noonan Syndrome	RT	#VALUE!	4	13.8	3.7e-05	0.0039		WIKIPATHWAYS	ErbB signaling	RT	#VALUE!	15	51.7	1.4e-21	7e-20
										DISGENET	Leukemia, Myelocytic, Acute	RT	#VALUE!	6	20.7	0.0001	0.0083		WIKIPATHWAYS	Focal adhesion	RT	#VALUE!	17	58.6	4.7e-20	1.9e-18
										DISGENET	Mammary Neoplasms, Experimental	RT	#VALUE!	5	17.2	0.00083	0.034		WIKIPATHWAYS	Gastrin signaling	RT	#VALUE!	13	44.8	3.1e-16	1e-14
										DISGENET	Benign neoplasm of stomach	RT	#VALUE!	3	10.3	0.00099	0.034		WIKIPATHWAYS	Integrin mediated cell adhesion	RT	#VALUE!	12	41.4	4.9e-15	1.4e-13
										DISGENET	Carcinoma in situ of stomach	RT	#VALUE!	3	10.3	0.00099	0.034		WIKIPATHWAYS	Androgen receptor network in prostate cancer	RT	#VALUE!	12	41.4	1e-14	2.5e-13
										DISGENET	Neoplasm of uncertain or unknown behavior of stomach	RT	#VALUE!	3	10.3	0.00099	0.034		WIKIPATHWAYS	Chemokine signaling	RT	#VALUE!	13	44.8	2.6e-14	5.8e-13
										DISGENET	Noonan-Like Syndrome With Loose Anagen Hair	RT	#VALUE!	3	10.3	0.0012	0.034		WIKIPATHWAYS	EGFR tyrosine kinase inhibitor resistance	RT	#VALUE!	11	37.9	3.8e-14	7.6e-13
										DISGENET	Costello syndrome (disorder)	RT	#VALUE!	3	10.3	0.0012	0.034		WIKIPATHWAYS	Insulin signaling	RT	#VALUE!	12	41.4	7.6e-13	1.4e-11
										DISGENET	Noonan syndrome-like disorder with loose anagen hair	RT	#VALUE!	3	10.3	0.0012	0.034		WIKIPATHWAYS	IL3 signaling	RT	#VALUE!	9	31	1.4e-12	2.3e-11
										DISGENET	Cardio-facio-cutaneous syndrome	RT	#VALUE!	3	10.3	0.0012	0.034		WIKIPATHWAYS	Kit receptor signaling	RT	#VALUE!	9	31	2.7e-12	4.1e-11
										DISGENET	Stomach Carcinoma	RT	#VALUE!	3	10.3	0.0015	0.034		WIKIPATHWAYS	Ras signaling	RT	#VALUE!	12	41.4	3.6e-12	5e-11
										DISGENET	LEOPARD Syndrome	RT	#VALUE!	3	10.3	0.0017	0.034		WIKIPATHWAYS	B cell receptor signaling	RT	#VALUE!	10	34.5	5.5e-12	7.1e-11
										DISGENET	Diffuse Astrocytoma	RT	#VALUE!	3	10.3	0.0022	0.034		WIKIPATHWAYS	Alpha 6 beta 4 signaling	RT	#VALUE!	8	27.6	5.7e-12	7.1e-11
										DISGENET	Intracranial Astrocytoma	RT	#VALUE!	3	10.3	0.0022	0.034		WIKIPATHWAYS	VEGFA VEGFR2 signaling	RT	#VALUE!	15	51.7	7e-12	8.1e-11
										DISGENET	Juvenile Pilocytic Astrocytoma	RT	#VALUE!	3	10.3	0.0022	0.034		WIKIPATHWAYS	RAC1 PAK1 p38 MMP2 pathway	RT	#VALUE!	9	31	2.2e-11	2.4e-10
										DISGENET	Subependymal Giant Cell Astrocytoma	RT	#VALUE!	3	10.3	0.0022	0.034		WIKIPATHWAYS	Prolactin signaling	RT	#VALUE!	9	31	4.4e-11	4.6e-10
										DISGENET	Cerebral Astrocytoma	RT	#VALUE!	3	10.3	0.0022	0.034		WIKIPATHWAYS	T cell receptor signaling	RT	#VALUE!	9	31	4.9e-11	4.9e-10
										DISGENET	Childhood Cerebral Astrocytoma	RT	#VALUE!	3	10.3	0.0022	0.034		WIKIPATHWAYS	Macrophage stimulating protein MSP signaling	RT	#VALUE!	9	31	9.6e-10	9.1e-09
										DISGENET	Pilocytic Astrocytoma	RT	#VALUE!	3	10.3	0.0022	0.034		WIKIPATHWAYS	IL2 signaling	RT	#VALUE!	7	24.1	1.2e-09	1.1e-08
										DISGENET	Astrocytoma	RT	#VALUE!	3	10.3	0.0022	0.034		WIKIPATHWAYS	Glioblastoma signaling	RT	#VALUE!	8	27.6	4.6e-09	4e-08
										DISGENET	Grade I Astrocytoma	RT	#VALUE!	3	10.3	0.0022	0.034		WIKIPATHWAYS	Angiopoietin like protein 8 regulatory pathway	RT	#VALUE!	9	31	4.8e-09	4e-08
										DISGENET	Mixed oligoastrocytoma	RT	#VALUE!	3	10.3	0.0022	0.034		WIKIPATHWAYS	Regulation of actin cytoskeleton	RT	#VALUE!	9	31	1.3e-08	1e-07
										DISGENET	Fibrillary Astrocytoma	RT	#VALUE!	3	10.3	0.0023	0.034		WIKIPATHWAYS	Interferon type I signaling	RT	#VALUE!	7	24.1	1.3e-08	1e-07
										DISGENET	Gemistocytic astrocytoma	RT	#VALUE!	3	10.3	0.0023	0.034		WIKIPATHWAYS	Cancer pathways	RT	#VALUE!	13	44.8	1.4e-08	1.1e-07
										DISGENET	Protoplasmic astrocytoma	RT	#VALUE!	3	10.3	0.0023	0.034		WIKIPATHWAYS	Oncostatin M signaling	RT	#VALUE!	7	24.1	1.7e-08	1.2e-07
										DISGENET	Anaplastic astrocytoma	RT	#VALUE!	3	10.3	0.0025	0.036		WIKIPATHWAYS	Nanoparticle mediated activation of receptor signaling	RT	#VALUE!	6	20.7	2.1e-08	1.4e-07
										DISGENET	Pancreatic Neoplasm	RT	#VALUE!	4	13.8	0.0026	0.036		WIKIPATHWAYS	Physico chemical features and toxicity associated pathways	RT	#VALUE!	7	24.1	4.6e-08	3e-07
										DISGENET	Malignant neoplasm of pancreas	RT	#VALUE!	4	13.8	0.0027	0.037		WIKIPATHWAYS	Leptin signaling	RT	#VALUE!	7	24.1	7.1e-08	4.6e-07
										DISGENET	Glioblastoma Multiforme	RT	#VALUE!	4	13.8	0.0035	0.043		WIKIPATHWAYS	TGF beta signaling pathway	RT	#VALUE!	8	27.6	1.3e-07	8e-07
										DISGENET	Adenocarcinoma, Basal Cell	RT	#VALUE!	4	13.8	0.004	0.043		WIKIPATHWAYS	PDGF pathway	RT	#VALUE!	6	20.7	1.3e-07	8.1e-07
										DISGENET	Carcinoma, Granular Cell	RT	#VALUE!	4	13.8	0.004	0.043		WIKIPATHWAYS	IL6 signaling	RT	#VALUE!	6	20.7	2e-07	1.1e-06
										DISGENET	Adenocarcinoma, Oxyphilic	RT	#VALUE!	4	13.8	0.004	0.043		WIKIPATHWAYS	IL4 signaling	RT	#VALUE!	6	20.7	4.2e-07	2.4e-06
										DISGENET	Carcinoma, Cribriform	RT	#VALUE!	4	13.8	0.004	0.043		WIKIPATHWAYS	NRP1 triggered signaling in pancreatic cancer	RT	#VALUE!	6	20.7	5.7e-07	3.1e-06
										DISGENET	Adenocarcinoma, Tubular	RT	#VALUE!	4	13.8	0.004	0.043		WIKIPATHWAYS	Endometrial cancer	RT	#VALUE!	6	20.7	1.4e-06	7.3e-06
										DISGENET	Adenocarcinoma	RT	#VALUE!	4	13.8	0.004	0.043		WIKIPATHWAYS	4p16 3 copy number variation	RT	#VALUE!	5	17.2	2.7e-06	1.4e-05
										DISGENET	Acute Myeloid Leukemia, M1	RT	#VALUE!	4	13.8	0.0049	0.05		WIKIPATHWAYS	Pleural mesothelioma	RT	#VALUE!	10	34.5	5e-06	2.5e-05
										DISGENET	Acute Myeloid Leukemia (AML-M2)	RT	#VALUE!	4	13.8	0.0049	0.05		WIKIPATHWAYS	IL5 signaling	RT	#VALUE!	5	17.2	5e-06	2.5e-05
										DISGENET	Malignant Neoplasms	RT	#VALUE!	4	13.8	0.0052	0.052		WIKIPATHWAYS	MAPK signaling	RT	#VALUE!	8	27.6	8.8e-06	4.2e-05
										DISGENET	ovarian neoplasm	RT	#VALUE!	4	13.8	0.0059	0.058		WIKIPATHWAYS	TROP2 regulatory signaling	RT	#VALUE!	5	17.2	1.1e-05	5.2e-05
										DISGENET	Malignant neoplasm of ovary	RT	#VALUE!	4	13.8	0.0063	0.06		WIKIPATHWAYS	5q35 copy number variation	RT	#VALUE!	6	20.7	2.2e-05	0.0001
										DISGENET	Bladder Neoplasm	RT	#VALUE!	4	13.8	0.0067	0.063		WIKIPATHWAYS	DNA damage response only ATM dependent	RT	#VALUE!	6	20.7	2.2e-05	0.0001
										DISGENET	Malignant neoplasm of urinary bladder	RT	#VALUE!	4	13.8	0.0068	0.063		WIKIPATHWAYS	Fragile X syndrome	RT	#VALUE!	6	20.7	3.5e-05	0.00016
										DISGENET	Neuroblastoma	RT	#VALUE!	3	10.3	0.0075	0.067		WIKIPATHWAYS	Melanoma	RT	#VALUE!	5	17.2	5.8e-05	0.00025
										DISGENET	Stomach Neoplasms	RT	#VALUE!	5	17.2	0.0087	0.076		WIKIPATHWAYS	Brain derived neurotrophic factor BDNF signaling	RT	#VALUE!	6	20.7	6.2e-05	0.00026
										DISGENET	Malignant neoplasm of stomach	RT	#VALUE!	5	17.2	0.009	0.077		WIKIPATHWAYS	PI3K Akt signaling	RT	#VALUE!	8	27.6	6.8e-05	0.00028
										DISGENET	Undifferentiated carcinoma	RT	#VALUE!	4	13.8	0.01	0.08		WIKIPATHWAYS	EPO receptor signaling	RT	#VALUE!	4	13.8	7.1e-05	0.00029
										DISGENET	Carcinoma, Spindle-Cell	RT	#VALUE!	4	13.8	0.01	0.08		WIKIPATHWAYS	Non small cell lung cancer	RT	#VALUE!	5	17.2	7.2e-05	0.00029
										DISGENET	Carcinomatosis	RT	#VALUE!	4	13.8	0.01	0.08		WIKIPATHWAYS	PDGFR beta pathway	RT	#VALUE!	4	13.8	9.9e-05	0.00039
										DISGENET	Anaplastic carcinoma	RT	#VALUE!	4	13.8	0.01	0.08		WIKIPATHWAYS	Breast cancer pathway	RT	#VALUE!	6	20.7	0.00011	0.00042
										DISGENET	Carcinoma	RT	#VALUE!	4	13.8	0.01	0.08		WIKIPATHWAYS	Epithelial to mesenchymal transition in colorectal cancer	RT	#VALUE!	6	20.7	0.00014	0.00051
										DISGENET	Kabuki make-up syndrome	RT	#VALUE!	2	6.9	0.011	0.085		WIKIPATHWAYS	Pilocytic astrocytoma	RT	#VALUE!	3	10.3	0.00015	0.00053
										DISGENET	Myelomonocytic leukemia	RT	#VALUE!	2	6.9	0.014	0.1		WIKIPATHWAYS	BDNF TrkB signaling	RT	#VALUE!	4	13.8	0.00015	0.00053
										DISGENET	Neoplasms, Experimental	RT	#VALUE!	3	10.3	0.014	0.11		WIKIPATHWAYS	Bladder cancer	RT	#VALUE!	4	13.8	0.00026	0.00093
										DISGENET	Malignant neoplasm of esophagus	RT	#VALUE!	3	10.3	0.02	0.14		WIKIPATHWAYS	Focal adhesion PI3K Akt mTOR signaling	RT	#VALUE!	7	24.1	0.0003	0.0011
										DISGENET	Esophageal Neoplasms	RT	#VALUE!	3	10.3	0.02	0.14		WIKIPATHWAYS	IL11 signaling	RT	#VALUE!	4	13.8	0.00035	0.0012
										DISGENET	Glioblastoma	RT	#VALUE!	3	10.3	0.02	0.14		WIKIPATHWAYS	Embryonic stem cell pluripotency pathways	RT	#VALUE!	5	17.2	0.00049	0.0016
										DISGENET	Giant Cell Glioblastoma	RT	#VALUE!	3	10.3	0.023	0.16		WIKIPATHWAYS	RANKL RANK signaling	RT	#VALUE!	4	13.8	0.00051	0.0017
										DISGENET	Malignant neoplasm of breast	RT	#VALUE!	8	27.6	0.024	0.16		WIKIPATHWAYS	Hippo Merlin signaling dysregulation	RT	#VALUE!	5	17.2	0.00054	0.0017
										DISGENET	Colon Carcinoma	RT	#VALUE!	2	6.9	0.025	0.16		WIKIPATHWAYS	Hepatitis C and hepatocellular carcinoma	RT	#VALUE!	4	13.8	0.00071	0.0023
										DISGENET	Autosomal Recessive Polycystic Kidney Disease	RT	#VALUE!	2	6.9	0.025	0.16		WIKIPATHWAYS	Thyroid stimulating hormone TSH signaling	RT	#VALUE!	4	13.8	0.00079	0.0025
										DISGENET	Prostatic Neoplasms	RT	#VALUE!	6	20.7	0.026	0.16		WIKIPATHWAYS	MAPK pathway in congenital thyroid cancer	RT	#VALUE!	3	10.3	0.0011	0.0035
										DISGENET	Malignant neoplasm of prostate	RT	#VALUE!	6	20.7	0.026	0.16		WIKIPATHWAYS	Hepatitis B infection	RT	#VALUE!	5	17.2	0.0012	0.0037
										DISGENET	Head and Neck Carcinoma	RT	#VALUE!	2	6.9	0.028	0.17		WIKIPATHWAYS	Acute myeloid leukemia	RT	#VALUE!	4	13.8	0.0013	0.0039
										DISGENET	Adenocarcinoma of large intestine	RT	#VALUE!	3	10.3	0.029	0.17		WIKIPATHWAYS	Acute viral myocarditis	RT	#VALUE!	4	13.8	0.0024	0.007
										DISGENET	Ductal Carcinoma	RT	#VALUE!	2	6.9	0.03	0.17		WIKIPATHWAYS	Androgen receptor signaling	RT	#VALUE!	4	13.8	0.0025	0.0074
										DISGENET	Noonan Syndrome 1	RT	#VALUE!	2	6.9	0.03	0.17		WIKIPATHWAYS	Extracellular vesicle mediated signaling in recipient cells	RT	#VALUE!	3	10.3	0.0038	0.011
										DISGENET	Female Pseudo-Turner Syndrome	RT	#VALUE!	2	6.9	0.03	0.17		WIKIPATHWAYS	MAPK cascade	RT	#VALUE!	3	10.3	0.0048	0.014
										DISGENET	gallbladder neoplasm	RT	#VALUE!	2	6.9	0.03	0.17		WIKIPATHWAYS	Envelope proteins and their potential roles in EDMD physiopathology	RT	#VALUE!	3	10.3	0.0093	0.026
										DISGENET	Copper-Overload Cirrhosis	RT	#VALUE!	2	6.9	0.03	0.17		WIKIPATHWAYS	Netrin UNC5B signaling	RT	#VALUE!	3	10.3	0.012	0.032
										DISGENET	Malignant neoplasm of gallbladder	RT	#VALUE!	2	6.9	0.03	0.17		WIKIPATHWAYS	Apoptosis related network due to altered Notch3 in ovarian cancer	RT	#VALUE!	3	10.3	0.012	0.033
										DISGENET	Turner Syndrome, Male	RT	#VALUE!	2	6.9	0.03	0.17		WIKIPATHWAYS	Modulators of TCR signaling and T cell activation	RT	#VALUE!	3	10.3	0.016	0.043
										DISGENET	Malignant mesothelioma	RT	#VALUE!	3	10.3	0.037	0.19		WIKIPATHWAYS	T cell antigen receptor TCR pathway during Staphylococcus aureus infection	RT	#VALUE!	3	10.3	0.016	0.043
										DISGENET	Experimental Hepatoma	RT	#VALUE!	3	10.3	0.037	0.19		WIKIPATHWAYS	AGE RAGE pathway	RT	#VALUE!	3	10.3	0.018	0.048
										DISGENET	Liver Neoplasms, Experimental	RT	#VALUE!	3	10.3	0.037	0.19		WIKIPATHWAYS	Axon guidance	RT	#VALUE!	3	10.3	0.022	0.056
										DISGENET	Hepatoma, Morris	RT	#VALUE!	3	10.3	0.037	0.19		WIKIPATHWAYS	Head and neck squamous cell carcinoma	RT	#VALUE!	3	10.3	0.023	0.058
										DISGENET	Hepatoma, Novikoff	RT	#VALUE!	3	10.3	0.037	0.19		WIKIPATHWAYS	T cell activation SARS CoV 2	RT	#VALUE!	3	10.3	0.032	0.079
										DISGENET	Polyposis, Adenomatous Intestinal	RT	#VALUE!	2	6.9	0.044	0.22		WIKIPATHWAYS	Thyroid hormones production and peripheral downstream signaling effects	RT	#VALUE!	3	10.3	0.035	0.086
										DISGENET	Familial Intestinal Polyposis	RT	#VALUE!	2	6.9	0.044	0.22		WIKIPATHWAYS	Hippo signaling regulation	RT	#VALUE!	3	10.3	0.038	0.094
										DISGENET	Vitiligo	RT	#VALUE!	2	6.9	0.046	0.23		WIKIPATHWAYS	Cancer immunotherapy by CTLA4 blockade	RT	#VALUE!	2	6.9	0.044	0.11
										DISGENET	Adenomatous Polyposis Coli	RT	#VALUE!	2	6.9	0.046	0.23		WIKIPATHWAYS	Thermogenesis	RT	#VALUE!	3	10.3	0.046	0.11
										DISGENET	Hereditary Diffuse Gastric Cancer	RT	#VALUE!	4	13.8	0.047	0.23		WIKIPATHWAYS	IL9 signaling	RT	#VALUE!	2	6.9	0.053	0.12
										DISGENET	Cardiomyopathies	RT	#VALUE!	3	10.3	0.05	0.24		WIKIPATHWAYS	MFAP5 effect on permeability and motility of endothelial cells via cytoskeleton rearrangement	RT	#VALUE!	2	6.9	0.056	0.13
										DISGENET	Juvenile Myelomonocytic Leukemia	RT	#VALUE!	2	6.9	0.052	0.25		WIKIPATHWAYS	Kallmann syndrome	RT	#VALUE!	2	6.9	0.074	0.17
										DISGENET	Mammary Carcinoma, Human	RT	#VALUE!	5	17.2	0.055	0.25		WIKIPATHWAYS	Angiogenesis	RT	#VALUE!	2	6.9	0.074	0.17
										DISGENET	Mammary Neoplasms, Human	RT	#VALUE!	5	17.2	0.055	0.25		WIKIPATHWAYS	Relationship between inflammation COX 2 and EGFR	RT	#VALUE!	2	6.9	0.077	0.17
										DISGENET	Mammary Neoplasms	RT	#VALUE!	5	17.2	0.056	0.25		WIKIPATHWAYS	Thyroxine thyroid hormone production	RT	#VALUE!	2	6.9	0.077	0.17
										DISGENET	Neoplastic Cell Transformation	RT	#VALUE!	3	10.3	0.057	0.25		WIKIPATHWAYS	miRNA regulation of prostate cancer signaling	RT	#VALUE!	2	6.9	0.094	0.21
										DISGENET	Mammary Carcinoma, Animal	RT	#VALUE!	3	10.3	0.059	0.25		WIKIPATHWAYS	Mammary gland development pathway Pregnancy and lactation Stage 3 of 4	RT	#VALUE!	2	6.9	0.1	0.22
										DISGENET	Animal Mammary Neoplasms	RT	#VALUE!	3	10.3	0.059	0.25
										DISGENET	Cryptogenic Chronic Hepatitis	RT	#VALUE!	2	6.9	0.06	0.25
										DISGENET	Chronic Persistent Hepatitis	RT	#VALUE!	2	6.9	0.06	0.25
										DISGENET	Chronic active hepatitis	RT	#VALUE!	2	6.9	0.06	0.25
										DISGENET	Hepatitis, Chronic	RT	#VALUE!	2	6.9	0.06	0.25
										DISGENET	Breast Carcinoma	RT	#VALUE!	5	17.2	0.06	0.25
										DISGENET	Non-Small Cell Lung Carcinoma	RT	#VALUE!	3	10.3	0.069	0.29
										DISGENET	Hereditary Nonpolyposis Colorectal Neoplasms	RT	#VALUE!	2	6.9	0.07	0.29
										DISGENET	Disease Exacerbation	RT	#VALUE!	3	10.3	0.077	0.32
										DISGENET	Hereditary Nonpolyposis Colorectal Cancer	RT	#VALUE!	2	6.9	0.078	0.32
										DISGENET	Ovarian Carcinoma	RT	#VALUE!	2	6.9	0.08	0.33
										DISGENET	Head and Neck Neoplasms	RT	#VALUE!	2	6.9	0.088	0.35
										DISGENET	Burkitt Lymphoma	RT	#VALUE!	2	6.9	0.096	0.38

## Sheet: HR_occ
Bottom 2 item ID						PPI Partner result from STRING database			Gene Ontology Enrichment Analysis (GOEA) Result
ID	Genes	Weighted_SC	Rank_weighted_sc			Gene Symbols	PPI Partner
d35	VEGFA|TGFA|CREBBP|EPAS1	0.193	113	Bottom 2		VEGFA			Bottom 2
d29	VEGFA|PDGFB|CREBBP|EPAS1	0.193	114	bottom 1
						TGFA	AREG		VEGFA|TGFA|CREBBP|EPAS1	Category	Term	RT	Genes	Count	%	P-Value	Benjamini		Category	Term	RT	Genes	Count	%	P-Value	Benjamini
							EGF			DISGENET	Breast Carcinoma	RT	#VALUE!	14	50	1.1e-10	8.1e-08		WIKIPATHWAYS	Cancer pathways	RT	#VALUE!	20	71.4	6e-18	2e-15
							EGFR			DISGENET	Mammary Neoplasms, Human	RT	#VALUE!	13	46.4	1.5e-09	2.8e-07		WIKIPATHWAYS	Type 2 papillary renal cell carcinoma	RT	#VALUE!	10	35.7	3.7e-16	6e-14
							ERBB2			DISGENET	Mammary Carcinoma, Human	RT	#VALUE!	13	46.4	1.5e-09	2.8e-07		WIKIPATHWAYS	EGFR tyrosine kinase inhibitor resistance	RT	#VALUE!	7	25	2e-07	1.9e-05
							ERBB3			DISGENET	Mammary Neoplasms	RT	#VALUE!	13	46.4	1.6e-09	2.8e-07		WIKIPATHWAYS	Androgen receptor signaling	RT	#VALUE!	7	25	2.4e-07	1.9e-05
							ERBB4			DISGENET	gallbladder neoplasm	RT	#VALUE!	5	17.9	1.1e-08	1.3e-06		WIKIPATHWAYS	ErbB signaling	RT	#VALUE!	7	25	3e-07	1.9e-05
							IGF1			DISGENET	Malignant neoplasm of gallbladder	RT	#VALUE!	5	17.9	1.1e-08	1.3e-06		WIKIPATHWAYS	Pleural mesothelioma	RT	#VALUE!	11	39.3	4.7e-07	2.5e-05
							INS			DISGENET	Neoplasm Metastasis	RT	#VALUE!	9	32.1	4.3e-08	4.3e-06		WIKIPATHWAYS	PI3K Akt signaling	RT	#VALUE!	10	35.7	5.8e-07	2.7e-05
							PDGFA			DISGENET	Malignant neoplasm of breast	RT	#VALUE!	15	53.6	5.3e-08	4.7e-06		WIKIPATHWAYS	Focal adhesion PI3K Akt mTOR signaling	RT	#VALUE!	9	32.1	2.9e-06	0.00012
							PDGFB			DISGENET	Malignant neoplasm of skin	RT	#VALUE!	6	21.4	3.4e-07	2.4e-05		WIKIPATHWAYS	Clear cell renal cell carcinoma pathways	RT	#VALUE!	6	21.4	6.1e-06	0.00022
						EPAS1	VHL			DISGENET	Skin Neoplasms	RT	#VALUE!	6	21.4	3.4e-07	2.4e-05		WIKIPATHWAYS	Breast cancer pathway	RT	#VALUE!	7	25	7.3e-06	0.00022
							HIF3A			DISGENET	Head and Neck Neoplasms	RT	#VALUE!	5	17.9	1.3e-06	8.6e-05		WIKIPATHWAYS	Pancreatic adenocarcinoma pathway	RT	#VALUE!	6	21.4	7.6e-06	0.00022
							HIF1A			DISGENET	Head and Neck Carcinoma	RT	#VALUE!	4	14.3	1.8e-06	0.00011		WIKIPATHWAYS	Pluripotent stem cell differentiation pathway	RT	#VALUE!	5	17.9	1.4e-05	0.00039
							ARNT			DISGENET	Disease Exacerbation	RT	#VALUE!	7	25	3e-06	0.00016		WIKIPATHWAYS	Adipogenesis	RT	#VALUE!	6	21.4	5e-05	0.0012
							ARNT2			DISGENET	Malignant Head and Neck Neoplasm	RT	#VALUE!	5	17.9	4.3e-06	0.00022		WIKIPATHWAYS	AGE RAGE pathway	RT	#VALUE!	5	17.9	5.1e-05	0.0012
							EGLN1			DISGENET	Malignant neoplasm of prostate	RT	#VALUE!	10	35.7	1.3e-05	0.00057		WIKIPATHWAYS	Leptin signaling	RT	#VALUE!	5	17.9	6.8e-05	0.0015
							EGLN2			DISGENET	Prostatic Neoplasms	RT	#VALUE!	10	35.7	1.3e-05	0.00057		WIKIPATHWAYS	Glioblastoma signaling	RT	#VALUE!	5	17.9	0.00012	0.0024
							EGLN3			DISGENET	Non-Small Cell Lung Carcinoma	RT	#VALUE!	6	21.4	4.1e-05	0.0017		WIKIPATHWAYS	EGF EGFR signaling	RT	#VALUE!	6	21.4	0.00013	0.0024
							ELOB			DISGENET	Alveolitis, Fibrosing	RT	#VALUE!	5	17.9	5.5e-05	0.0022		WIKIPATHWAYS	Mammary gland development pathway Pregnancy and lactation Stage 3 of 4	RT	#VALUE!	4	14.3	0.00015	0.0026
							EP300			DISGENET	Pulmonary Fibrosis	RT	#VALUE!	5	17.9	6e-05	0.0022		WIKIPATHWAYS	Photodynamic therapy induced HIF 1 survival signaling	RT	#VALUE!	4	14.3	0.00022	0.0038
						CREBBP	MYB			DISGENET	Neoplasm Invasiveness	RT	#VALUE!	6	21.4	9.1e-05	0.0032		WIKIPATHWAYS	Bladder cancer	RT	#VALUE!	4	14.3	0.00026	0.0042
							NCOA3			DISGENET	Adenocarcinoma of large intestine	RT	#VALUE!	5	17.9	9.7e-05	0.0033		WIKIPATHWAYS	Focal adhesion	RT	#VALUE!	6	21.4	0.00036	0.0053
							KAT2B			DISGENET	Malignant neoplasm of pancreas	RT	#VALUE!	5	17.9	0.00012	0.0039		WIKIPATHWAYS	Aryl hydrocarbon receptor pathway	RT	#VALUE!	4	14.3	0.00037	0.0053
							STAT1			DISGENET	Neoplasm of uncertain or unknown behavior of breast	RT	#VALUE!	4	14.3	0.00015	0.0044		WIKIPATHWAYS	Nuclear receptors meta pathway	RT	#VALUE!	7	25	0.00037	0.0053
							NCOA1			DISGENET	Breast adenocarcinoma	RT	#VALUE!	4	14.3	0.00015	0.0044		WIKIPATHWAYS	Aryl hydrocarbon receptor pathway	RT	#VALUE!	4	14.3	0.0004	0.0054
							HIF1A			DISGENET	Carcinoma, Granular Cell	RT	#VALUE!	5	17.9	0.0002	0.0048		WIKIPATHWAYS	Osteoarthritic chondrocyte hypertrophy	RT	#VALUE!	4	14.3	0.00051	0.0066
							RELA			DISGENET	Carcinoma, Cribriform	RT	#VALUE!	5	17.9	0.0002	0.0048		WIKIPATHWAYS	Oncostatin M signaling	RT	#VALUE!	4	14.3	0.00071	0.0088
							TP53			DISGENET	Adenocarcinoma, Oxyphilic	RT	#VALUE!	5	17.9	0.0002	0.0048		WIKIPATHWAYS	Mammary gland development pathway Puberty Stage 2 of 4	RT	#VALUE!	3	10.7	0.00074	0.0089
							EP300			DISGENET	Adenocarcinoma	RT	#VALUE!	5	17.9	0.0002	0.0048		WIKIPATHWAYS	MAPK signaling	RT	#VALUE!	6	21.4	0.00096	0.011
							CREB1			DISGENET	Adenocarcinoma, Basal Cell	RT	#VALUE!	5	17.9	0.0002	0.0048		WIKIPATHWAYS	Endometrial cancer	RT	#VALUE!	4	14.3	0.001	0.011
						PDGFB	PDGFRA			DISGENET	Adenocarcinoma, Tubular	RT	#VALUE!	5	17.9	0.0002	0.0048		WIKIPATHWAYS	Lung fibrosis	RT	#VALUE!	4	14.3	0.0011	0.011
							PDGFRB			DISGENET	Squamous cell carcinoma	RT	#VALUE!	5	17.9	0.00026	0.0059		WIKIPATHWAYS	Pathways affected in adenoid cystic carcinoma	RT	#VALUE!	4	14.3	0.0011	0.011
							TGFA			DISGENET	Malignant Neoplasms	RT	#VALUE!	5	17.9	0.0003	0.0065		WIKIPATHWAYS	RAC1 PAK1 p38 MMP2 pathway	RT	#VALUE!	4	14.3	0.0013	0.013
							PDGFD			DISGENET	Thrombocythemia, Essential	RT	#VALUE!	3	10.7	0.00041	0.0086		WIKIPATHWAYS	ERK pathway in Huntington 39 s disease	RT	#VALUE!	3	10.7	0.0013	0.013
							PDGFC			DISGENET	Bladder Neoplasm	RT	#VALUE!	5	17.9	0.00042	0.0086		WIKIPATHWAYS	Non small cell lung cancer	RT	#VALUE!	4	14.3	0.0015	0.014
							EGF			DISGENET	Malignant neoplasm of urinary bladder	RT	#VALUE!	5	17.9	0.00043	0.0086		WIKIPATHWAYS	Head and neck squamous cell carcinoma	RT	#VALUE!	4	14.3	0.0016	0.015
							EGFR			DISGENET	Unipolar Depression	RT	#VALUE!	6	21.4	0.00045	0.0088		WIKIPATHWAYS	Hereditary leiomyomatosis and renal cell carcinoma pathway	RT	#VALUE!	3	10.7	0.0018	0.016
							FGF2			DISGENET	Paraganglioma	RT	#VALUE!	3	10.7	0.00049	0.0093		WIKIPATHWAYS	Extracellular vesicles in the crosstalk of cardiac cells	RT	#VALUE!	3	10.7	0.002	0.017
							IGF1			DISGENET	Mammary Neoplasms, Experimental	RT	#VALUE!	5	17.9	0.00061	0.011		WIKIPATHWAYS	Angiogenesis	RT	#VALUE!	3	10.7	0.0026	0.022
							PDGFA			DISGENET	Neoplasms, Experimental	RT	#VALUE!	4	14.3	0.00062	0.011		WIKIPATHWAYS	Growth factors and hormones in beta cell proliferation	RT	#VALUE!	3	10.7	0.003	0.025
										DISGENET	Endometrioma	RT	#VALUE!	5	17.9	0.0007	0.012		WIKIPATHWAYS	Circadian rhythm genes	RT	#VALUE!	5	17.9	0.0035	0.028
										DISGENET	Endometriosis	RT	#VALUE!	5	17.9	0.0007	0.012		WIKIPATHWAYS	CAMKK2 pathway	RT	#VALUE!	3	10.7	0.0048	0.038
										DISGENET	Anaplastic carcinoma	RT	#VALUE!	5	17.9	0.00074	0.012		WIKIPATHWAYS	HDAC6 interactions in the central nervous system	RT	#VALUE!	4	14.3	0.0052	0.04
										DISGENET	Carcinomatosis	RT	#VALUE!	5	17.9	0.00074	0.012		WIKIPATHWAYS	Embryonic stem cell pluripotency pathways	RT	#VALUE!	4	14.3	0.006	0.044
										DISGENET	Carcinoma, Spindle-Cell	RT	#VALUE!	5	17.9	0.00074	0.012		WIKIPATHWAYS	Neovascularization processes	RT	#VALUE!	3	10.7	0.0061	0.044
										DISGENET	Undifferentiated carcinoma	RT	#VALUE!	5	17.9	0.00074	0.012		WIKIPATHWAYS	PDGF pathway	RT	#VALUE!	3	10.7	0.0071	0.051
										DISGENET	Carcinoma	RT	#VALUE!	5	17.9	0.00076	0.012		WIKIPATHWAYS	Ebola virus infection in host	RT	#VALUE!	4	14.3	0.0077	0.054
										DISGENET	Pheochromocytoma	RT	#VALUE!	3	10.7	0.0011	0.016		WIKIPATHWAYS	IL11 signaling	RT	#VALUE!	3	10.7	0.0085	0.058
										DISGENET	Giant Cell Glioblastoma	RT	#VALUE!	4	14.3	0.0013	0.018		WIKIPATHWAYS	TROP2 regulatory signaling	RT	#VALUE!	3	10.7	0.0089	0.06
										DISGENET	Hypertensive disease	RT	#VALUE!	5	17.9	0.0013	0.019		WIKIPATHWAYS	Energy metabolism	RT	#VALUE!	3	10.7	0.01	0.066
										DISGENET	Glioma	RT	#VALUE!	4	14.3	0.0014	0.02		WIKIPATHWAYS	IL4 signaling	RT	#VALUE!	3	10.7	0.011	0.07
										DISGENET	Nasopharyngeal carcinoma	RT	#VALUE!	3	10.7	0.0014	0.02		WIKIPATHWAYS	Regulation of actin cytoskeleton	RT	#VALUE!	4	14.3	0.012	0.073
										DISGENET	Hereditary Paraganglioma-Pheochromocytoma Syndrome	RT	#VALUE!	3	10.7	0.0016	0.021		WIKIPATHWAYS	Hepatitis B infection	RT	#VALUE!	4	14.3	0.012	0.073
										DISGENET	Carcinoma of lung	RT	#VALUE!	3	10.7	0.0016	0.021		WIKIPATHWAYS	NRP1 triggered signaling in pancreatic cancer	RT	#VALUE!	3	10.7	0.012	0.074
										DISGENET	Intrahepatic Cholangiocarcinoma	RT	#VALUE!	3	10.7	0.0017	0.022		WIKIPATHWAYS	TGF beta receptor signaling	RT	#VALUE!	3	10.7	0.013	0.078
										DISGENET	Extrahepatic Cholangiocarcinoma	RT	#VALUE!	3	10.7	0.0017	0.022		WIKIPATHWAYS	Sudden infant death syndrome SIDS susceptibility pathways	RT	#VALUE!	4	14.3	0.014	0.081
										DISGENET	Squamous cell carcinoma of esophagus	RT	#VALUE!	4	14.3	0.0018	0.023		WIKIPATHWAYS	TGF beta receptor signaling in skeletal dysplasias	RT	#VALUE!	3	10.7	0.015	0.085
										DISGENET	Cholangiocarcinoma	RT	#VALUE!	3	10.7	0.002	0.025		WIKIPATHWAYS	Markers of kidney cell lineage	RT	#VALUE!	3	10.7	0.015	0.085
										DISGENET	Pancreatic Neoplasm	RT	#VALUE!	4	14.3	0.0021	0.025		WIKIPATHWAYS	Physico chemical features and toxicity associated pathways	RT	#VALUE!	3	10.7	0.018	0.1
										DISGENET	Acute Kidney Insufficiency	RT	#VALUE!	4	14.3	0.0021	0.025		WIKIPATHWAYS	lncRNA mediated mechanisms of therapeutic resistance	RT	#VALUE!	2	7.1	0.019	0.1
										DISGENET	Acute kidney injury	RT	#VALUE!	4	14.3	0.0021	0.025		WIKIPATHWAYS	Melanoma	RT	#VALUE!	3	10.7	0.02	0.1
										DISGENET	Kidney Failure, Acute	RT	#VALUE!	4	14.3	0.0021	0.025		WIKIPATHWAYS	Urotensin II mediated signaling	RT	#VALUE!	3	10.7	0.02	0.1
										DISGENET	Major Depressive Disorder	RT	#VALUE!	5	17.9	0.0032	0.037		WIKIPATHWAYS	Folate metabolism	RT	#VALUE!	3	10.7	0.02	0.1
										DISGENET	Thyroid Gland Follicular Adenoma	RT	#VALUE!	3	10.7	0.0036	0.038		WIKIPATHWAYS	EV release from cardiac cells and their functional effects	RT	#VALUE!	2	7.1	0.022	0.11
										DISGENET	Papillary adenoma	RT	#VALUE!	3	10.7	0.0038	0.038		WIKIPATHWAYS	Prolactin signaling	RT	#VALUE!	3	10.7	0.023	0.12
										DISGENET	Adenoma, Basal Cell	RT	#VALUE!	3	10.7	0.0038	0.038		WIKIPATHWAYS	Caloric restriction and aging	RT	#VALUE!	2	7.1	0.025	0.13
										DISGENET	Adenoma	RT	#VALUE!	3	10.7	0.0038	0.038		WIKIPATHWAYS	Polycystic kidney disease pathway	RT	#VALUE!	3	10.7	0.03	0.14
										DISGENET	Follicular adenoma	RT	#VALUE!	3	10.7	0.0038	0.038		WIKIPATHWAYS	Orexin receptor pathway	RT	#VALUE!	3	10.7	0.032	0.15
										DISGENET	Adenoma, Trabecular	RT	#VALUE!	3	10.7	0.0038	0.038		WIKIPATHWAYS	Apoptosis	RT	#VALUE!	3	10.7	0.032	0.15
										DISGENET	Adenoma, Microcystic	RT	#VALUE!	3	10.7	0.0038	0.038		WIKIPATHWAYS	6q16 copy number variation	RT	#VALUE!	2	7.1	0.044	0.2
										DISGENET	Adenoma, Monomorphic	RT	#VALUE!	3	10.7	0.0038	0.038		WIKIPATHWAYS	RIOK1 and RIOK2 in EGFR and PI3K mediated tumorigenesis	RT	#VALUE!	2	7.1	0.047	0.21
										DISGENET	Thyroid Neoplasm	RT	#VALUE!	3	10.7	0.004	0.039		WIKIPATHWAYS	Rubinstein Taybi syndrome 1	RT	#VALUE!	2	7.1	0.047	0.21
										DISGENET	Chromophobe Renal Cell Carcinoma	RT	#VALUE!	4	14.3	0.0042	0.039		WIKIPATHWAYS	Galanin receptor pathway	RT	#VALUE!	2	7.1	0.05	0.22
										DISGENET	Papillary Renal Cell Carcinoma	RT	#VALUE!	4	14.3	0.0042	0.039		WIKIPATHWAYS	Gastrin signaling	RT	#VALUE!	3	10.7	0.051	0.23
										DISGENET	Renal Cell Carcinoma	RT	#VALUE!	4	14.3	0.0042	0.039		WIKIPATHWAYS	Congenital generalized lipodystrophy	RT	#VALUE!	2	7.1	0.056	0.24
										DISGENET	Sarcomatoid Renal Cell Carcinoma	RT	#VALUE!	4	14.3	0.0042	0.039		WIKIPATHWAYS	NAD metabolism in oncogene induced senescence and mitochondrial dysfunction associated senescence	RT	#VALUE!	2	7.1	0.068	0.29
										DISGENET	Collecting Duct Carcinoma of the Kidney	RT	#VALUE!	4	14.3	0.0042	0.039		WIKIPATHWAYS	Measles virus infection	RT	#VALUE!	3	10.7	0.069	0.29
										DISGENET	Lung Neoplasms	RT	#VALUE!	5	17.9	0.0044	0.04		WIKIPATHWAYS	Brain derived neurotrophic factor BDNF signaling	RT	#VALUE!	3	10.7	0.07	0.29
										DISGENET	Malignant neoplasm of lung	RT	#VALUE!	5	17.9	0.0044	0.04		WIKIPATHWAYS	LDL influence on CD14 and TLR4	RT	#VALUE!	2	7.1	0.071	0.29
										DISGENET	Brain Neoplasms	RT	#VALUE!	3	10.7	0.0045	0.04		WIKIPATHWAYS	Neuroinflammation and glutamatergic signaling	RT	#VALUE!	3	10.7	0.073	0.3
										DISGENET	Alcoholic Intoxication, Chronic	RT	#VALUE!	5	17.9	0.0046	0.04		WIKIPATHWAYS	2q37 copy number variation syndrome	RT	#VALUE!	3	10.7	0.077	0.31
										DISGENET	ovarian neoplasm	RT	#VALUE!	4	14.3	0.0047	0.041		WIKIPATHWAYS	Warburg effect modulated by deubiquitinating enzymes and their substrates	RT	#VALUE!	2	7.1	0.08	0.32
										DISGENET	Cutaneous Melanoma	RT	#VALUE!	3	10.7	0.0049	0.042		WIKIPATHWAYS	Nanoparticle mediated activation of receptor signaling	RT	#VALUE!	2	7.1	0.085	0.34
										DISGENET	Malignant neoplasm of ovary	RT	#VALUE!	4	14.3	0.0051	0.043		WIKIPATHWAYS	Extracellular vesicle mediated signaling in recipient cells	RT	#VALUE!	2	7.1	0.088	0.34
										DISGENET	Neoplastic Cell Transformation	RT	#VALUE!	4	14.3	0.0053	0.044		WIKIPATHWAYS	Smith Magenis and Potocki Lupski syndrome copy number variation	RT	#VALUE!	3	10.7	0.09	0.34
										DISGENET	Thyroid carcinoma	RT	#VALUE!	3	10.7	0.0056	0.047		WIKIPATHWAYS	Oligodendrocyte specification and differentiation leading to myelin components for CNS	RT	#VALUE!	2	7.1	0.094	0.34
										DISGENET	Conventional (Clear Cell) Renal Cell Carcinoma	RT	#VALUE!	4	14.3	0.0063	0.051		WIKIPATHWAYS	miRNA regulation of prostate cancer signaling	RT	#VALUE!	2	7.1	0.094	0.34
										DISGENET	Stomach Neoplasms	RT	#VALUE!	5	17.9	0.0066	0.053		WIKIPATHWAYS	Gastric cancer network 2	RT	#VALUE!	2	7.1	0.094	0.34
										DISGENET	Bipolar Disorder	RT	#VALUE!	6	21.4	0.0066	0.053		WIKIPATHWAYS	Initiation of transcription and translation elongation at the HIV 1 LTR	RT	#VALUE!	2	7.1	0.097	0.34
										DISGENET	Colonic Neoplasms	RT	#VALUE!	4	14.3	0.0067	0.053		WIKIPATHWAYS	Pregnane X receptor pathway	RT	#VALUE!	2	7.1	0.097	0.34
										DISGENET	Malignant neoplasm of stomach	RT	#VALUE!	5	17.9	0.0068	0.053		WIKIPATHWAYS	White fat cell differentiation	RT	#VALUE!	2	7.1	0.097	0.34
										DISGENET	Malignant tumor of colon	RT	#VALUE!	4	14.3	0.0076	0.059		WIKIPATHWAYS	Prion disease pathway	RT	#VALUE!	2	7.1	0.097	0.34
										DISGENET	Squamous cell carcinoma of the head and neck	RT	#VALUE!	3	10.7	0.0078	0.06
										DISGENET	Small cell carcinoma of lung	RT	#VALUE!	3	10.7	0.0084	0.064
										DISGENET	Liver carcinoma	RT	#VALUE!	6	21.4	0.0085	0.064
										DISGENET	Carcinoid tumor of intestine	RT	#VALUE!	2	7.1	0.01	0.075
										DISGENET	Cerebral Ischemia	RT	#VALUE!	3	10.7	0.01	0.075
										DISGENET	Brain Ischemia	RT	#VALUE!	3	10.7	0.01	0.075
										DISGENET	Precursor Cell Lymphoblastic Leukemia Lymphoma	RT	#VALUE!	3	10.7	0.011	0.077
										DISGENET	Malignant Glioma	RT	#VALUE!	3	10.7	0.014	0.098
										DISGENET	mixed gliomas	RT	#VALUE!	3	10.7	0.014	0.098
										DISGENET	PARAGANGLIOMA AND GASTRIC STROMAL SARCOMA	RT	#VALUE!	2	7.1	0.015	0.11
										DISGENET	GLIOMA SUSCEPTIBILITY 1	RT	#VALUE!	2	7.1	0.015	0.11
										DISGENET	Malignant neoplasm of esophagus	RT	#VALUE!	3	10.7	0.017	0.12
										DISGENET	Esophageal Neoplasms	RT	#VALUE!	3	10.7	0.017	0.12
										DISGENET	Glioblastoma	RT	#VALUE!	3	10.7	0.017	0.12
										DISGENET	Demyelinating Diseases	RT	#VALUE!	2	7.1	0.02	0.13
										DISGENET	Demyelination	RT	#VALUE!	2	7.1	0.02	0.13
										DISGENET	Polycythemia	RT	#VALUE!	2	7.1	0.02	0.13
										DISGENET	Clinically Isolated Syndrome, CNS Demyelinating	RT	#VALUE!	2	7.1	0.02	0.13
										DISGENET	Nasopharyngeal Neoplasms	RT	#VALUE!	2	7.1	0.023	0.14
										DISGENET	Erythrocytosis familial, 1	RT	#VALUE!	2	7.1	0.023	0.14
										DISGENET	Adult Hepatocellular Carcinoma	RT	#VALUE!	2	7.1	0.023	0.14
										DISGENET	Thrombocytosis, Autosomal Dominant	RT	#VALUE!	2	7.1	0.023	0.14
										DISGENET	Erythrocytosis	RT	#VALUE!	2	7.1	0.023	0.14
										DISGENET	melanoma	RT	#VALUE!	4	14.3	0.025	0.15
										DISGENET	Mental Depression	RT	#VALUE!	4	14.3	0.027	0.16
										DISGENET	Adenoid Cystic Carcinoma	RT	#VALUE!	3	10.7	0.027	0.16
										DISGENET	Ductal Carcinoma	RT	#VALUE!	2	7.1	0.028	0.17
										DISGENET	Diabetic Cardiomyopathies	RT	#VALUE!	2	7.1	0.028	0.17
										DISGENET	Papillomatosis	RT	#VALUE!	2	7.1	0.031	0.18
										DISGENET	Papilloma, Squamous Cell	RT	#VALUE!	2	7.1	0.031	0.18
										DISGENET	Papilloma	RT	#VALUE!	2	7.1	0.031	0.18
										DISGENET	Streptozotocin Diabetes	RT	#VALUE!	3	10.7	0.031	0.18
										DISGENET	Alloxan Diabetes	RT	#VALUE!	3	10.7	0.031	0.18
										DISGENET	Diabetes Mellitus, Experimental	RT	#VALUE!	3	10.7	0.031	0.18
										DISGENET	Glioblastoma Multiforme	RT	#VALUE!	3	10.7	0.033	0.18
										DISGENET	Benign tumor of pancreas	RT	#VALUE!	2	7.1	0.033	0.18
										DISGENET	Colorectal Neoplasms	RT	#VALUE!	4	14.3	0.033	0.18
										DISGENET	Carcinoma of Endocrine Gland	RT	#VALUE!	2	7.1	0.038	0.21
										DISGENET	Hereditary Diffuse Gastric Cancer	RT	#VALUE!	4	14.3	0.038	0.21
										DISGENET	gliosarcoma	RT	#VALUE!	2	7.1	0.04	0.21
										DISGENET	Dermatitis	RT	#VALUE!	2	7.1	0.04	0.21
										DISGENET	T-Cell Lymphoma	RT	#VALUE!	2	7.1	0.04	0.21
										DISGENET	Carcinoma in situ of stomach	RT	#VALUE!	2	7.1	0.043	0.22
										DISGENET	Neoplasm of uncertain or unknown behavior of stomach	RT	#VALUE!	2	7.1	0.043	0.22
										DISGENET	Benign neoplasm of stomach	RT	#VALUE!	2	7.1	0.043	0.22
										DISGENET	Adrenocortical carcinoma	RT	#VALUE!	2	7.1	0.045	0.23
										DISGENET	Pancreatic carcinoma	RT	#VALUE!	2	7.1	0.048	0.24
										DISGENET	Mammary Carcinoma, Animal	RT	#VALUE!	3	10.7	0.051	0.26
										DISGENET	Animal Mammary Neoplasms	RT	#VALUE!	3	10.7	0.051	0.26
										DISGENET	Stomach Carcinoma	RT	#VALUE!	2	7.1	0.053	0.26
										DISGENET	Cancer of Head	RT	#VALUE!	2	7.1	0.06	0.28
										DISGENET	Upper Aerodigestive Tract Neoplasms	RT	#VALUE!	2	7.1	0.06	0.28
										DISGENET	Head Neoplasms	RT	#VALUE!	2	7.1	0.06	0.28
										DISGENET	Astrocytoma	RT	#VALUE!	2	7.1	0.063	0.28
										DISGENET	Colitis	RT	#VALUE!	2	7.1	0.063	0.28
										DISGENET	Hypertrophic obstructive cardiomyopathy	RT	#VALUE!	2	7.1	0.063	0.28
										DISGENET	Intracranial Astrocytoma	RT	#VALUE!	2	7.1	0.063	0.28
										DISGENET	Childhood Cerebral Astrocytoma	RT	#VALUE!	2	7.1	0.063	0.28
										DISGENET	Neck Neoplasms	RT	#VALUE!	2	7.1	0.063	0.28
										DISGENET	Pilocytic Astrocytoma	RT	#VALUE!	2	7.1	0.063	0.28
										DISGENET	Subependymal Giant Cell Astrocytoma	RT	#VALUE!	2	7.1	0.063	0.28
										DISGENET	Mixed oligoastrocytoma	RT	#VALUE!	2	7.1	0.063	0.28
										DISGENET	Diffuse Astrocytoma	RT	#VALUE!	2	7.1	0.063	0.28
										DISGENET	Grade I Astrocytoma	RT	#VALUE!	2	7.1	0.063	0.28
										DISGENET	Cancer of Neck	RT	#VALUE!	2	7.1	0.063	0.28
										DISGENET	Juvenile Pilocytic Astrocytoma	RT	#VALUE!	2	7.1	0.063	0.28
										DISGENET	Cerebral Astrocytoma	RT	#VALUE!	2	7.1	0.063	0.28
										DISGENET	Micronuclei, Genotoxicant-Induced	RT	#VALUE!	2	7.1	0.065	0.28
										DISGENET	Gemistocytic astrocytoma	RT	#VALUE!	2	7.1	0.065	0.28
										DISGENET	Micronuclei, Chromosome-Defective	RT	#VALUE!	2	7.1	0.065	0.28
										DISGENET	Fibrillary Astrocytoma	RT	#VALUE!	2	7.1	0.065	0.28
										DISGENET	Protoplasmic astrocytoma	RT	#VALUE!	2	7.1	0.065	0.28
										DISGENET	Anaplastic astrocytoma	RT	#VALUE!	2	7.1	0.067	0.29
										DISGENET	Mood Disorders	RT	#VALUE!	3	10.7	0.069	0.29
										DISGENET	Pigmented Basal Cell Carcinoma	RT	#VALUE!	2	7.1	0.07	0.3
										DISGENET	Carcinoma, Basal Cell	RT	#VALUE!	2	7.1	0.072	0.3
										DISGENET	Bilateral Wilms Tumor	RT	#VALUE!	2	7.1	0.072	0.3
										DISGENET	Neoplasm of uncertain or unknown behavior of ovary	RT	#VALUE!	2	7.1	0.072	0.3
										DISGENET	Carcinoma, Ovarian Epithelial	RT	#VALUE!	2	7.1	0.075	0.31
										DISGENET	Ovarian Carcinoma	RT	#VALUE!	2	7.1	0.075	0.31
										DISGENET	Marijuana Abuse	RT	#VALUE!	2	7.1	0.075	0.31
										DISGENET	Squamous cell carcinoma of lung	RT	#VALUE!	2	7.1	0.079	0.32
										DISGENET	Alcoholic Intoxication	RT	#VALUE!	2	7.1	0.079	0.32
										DISGENET	Uterine Cervical Neoplasm	RT	#VALUE!	2	7.1	0.087	0.35
										DISGENET	Nephroblastoma	RT	#VALUE!	2	7.1	0.089	0.36
										DISGENET	Malignant neoplasm of brain	RT	#VALUE!	2	7.1	0.094	0.37
										DISGENET	Neoplasm Recurrence, Local	RT	#VALUE!	2	7.1	0.096	0.38
										DISGENET	Adenocarcinoma of lung (disorder)	RT	#VALUE!	3	10.7	0.098	0.38
										DISGENET	Arthritis, Experimental	RT	#VALUE!	2	7.1	0.098	0.38
										DISGENET	Arthritis, Collagen-Induced	RT	#VALUE!	2	7.1	0.098	0.38
										DISGENET	Arthritis, Adjuvant-Induced	RT	#VALUE!	2	7.1	0.098	0.38
									Bottom 1
									VEGFA|PDGFB|CREBBP|EPAS1	Category	Term	RT	Genes	Count	%	P-Value	Benjamini		Category	Term	RT	Genes	Count	%	P-Value	Benjamini
										DISGENET	Mammary Neoplasms, Human	RT	#VALUE!	10	35.7	3.5e-06	0.00069		WIKIPATHWAYS	Cancer pathways	RT	#VALUE!	21	75	1.5e-19	4.5e-17
										DISGENET	Mammary Carcinoma, Human	RT	#VALUE!	10	35.7	3.5e-06	0.00069		WIKIPATHWAYS	Type 2 papillary renal cell carcinoma	RT	#VALUE!	10	35.7	3.7e-16	5.6e-14
										DISGENET	Mammary Neoplasms	RT	#VALUE!	10	35.7	3.6e-06	0.00069		WIKIPATHWAYS	EGFR tyrosine kinase inhibitor resistance	RT	#VALUE!	10	35.7	2.4e-12	2.4e-10
										DISGENET	Breast Carcinoma	RT	#VALUE!	10	35.7	4.3e-06	0.00069		WIKIPATHWAYS	PI3K Akt signaling	RT	#VALUE!	14	50	6.4e-12	4.8e-10
										DISGENET	Neoplasm Metastasis	RT	#VALUE!	7	25	1.5e-05	0.0019		WIKIPATHWAYS	Pleural mesothelioma	RT	#VALUE!	14	50	1.6e-10	1e-08
										DISGENET	Disease Exacerbation	RT	#VALUE!	6	21.4	5.4e-05	0.0049		WIKIPATHWAYS	Focal adhesion PI3K Akt mTOR signaling	RT	#VALUE!	12	42.9	7.6e-10	3.8e-08
										DISGENET	Alveolitis, Fibrosing	RT	#VALUE!	5	17.9	5.5e-05	0.0049		WIKIPATHWAYS	Clear cell renal cell carcinoma pathways	RT	#VALUE!	7	25	2.1e-07	9.1e-06
										DISGENET	Pulmonary Fibrosis	RT	#VALUE!	5	17.9	6e-05	0.0049		WIKIPATHWAYS	Androgen receptor signaling	RT	#VALUE!	7	25	2.4e-07	9.2e-06
										DISGENET	Malignant neoplasm of prostate	RT	#VALUE!	9	32.1	0.0001	0.0067		WIKIPATHWAYS	Focal adhesion	RT	#VALUE!	8	28.6	2.1e-06	7e-05
										DISGENET	Prostatic Neoplasms	RT	#VALUE!	9	32.1	0.0001	0.0067		WIKIPATHWAYS	Photodynamic therapy induced HIF 1 survival signaling	RT	#VALUE!	5	17.9	5.6e-06	0.00017
										DISGENET	Malignant neoplasm of pancreas	RT	#VALUE!	5	17.9	0.00012	0.0072		WIKIPATHWAYS	Breast cancer pathway	RT	#VALUE!	7	25	7.3e-06	0.00019
										DISGENET	Mesothelioma	RT	#VALUE!	4	14.3	0.00015	0.0081		WIKIPATHWAYS	Pancreatic adenocarcinoma pathway	RT	#VALUE!	6	21.4	7.6e-06	0.00019
										DISGENET	Malignant neoplasm of breast	RT	#VALUE!	11	39.3	0.00018	0.009		WIKIPATHWAYS	Embryonic stem cell pluripotency pathways	RT	#VALUE!	6	21.4	3e-05	0.0007
										DISGENET	Thrombocythemia, Essential	RT	#VALUE!	3	10.7	0.00041	0.018		WIKIPATHWAYS	Lung fibrosis	RT	#VALUE!	5	17.9	4.5e-05	0.00098
										DISGENET	Skin Neoplasms	RT	#VALUE!	4	14.3	0.00045	0.018		WIKIPATHWAYS	Angiogenesis	RT	#VALUE!	4	14.3	5.6e-05	0.0011
										DISGENET	Malignant neoplasm of skin	RT	#VALUE!	4	14.3	0.00045	0.018		WIKIPATHWAYS	Regulation of actin cytoskeleton	RT	#VALUE!	6	21.4	9.5e-05	0.0018
										DISGENET	Paraganglioma	RT	#VALUE!	3	10.7	0.00049	0.019		WIKIPATHWAYS	MAPK signaling	RT	#VALUE!	7	25	0.0001	0.0018
										DISGENET	Mammary Neoplasms, Experimental	RT	#VALUE!	5	17.9	0.00061	0.02		WIKIPATHWAYS	Glioblastoma signaling	RT	#VALUE!	5	17.9	0.00012	0.002
										DISGENET	Non-Small Cell Lung Carcinoma	RT	#VALUE!	5	17.9	0.00063	0.02		WIKIPATHWAYS	Aryl hydrocarbon receptor pathway	RT	#VALUE!	4	14.3	0.00037	0.0057
										DISGENET	Anaplastic carcinoma	RT	#VALUE!	5	17.9	0.00074	0.02		WIKIPATHWAYS	Nuclear receptors meta pathway	RT	#VALUE!	7	25	0.00037	0.0057
										DISGENET	Carcinoma, Spindle-Cell	RT	#VALUE!	5	17.9	0.00074	0.02		WIKIPATHWAYS	Aryl hydrocarbon receptor pathway	RT	#VALUE!	4	14.3	0.0004	0.0057
										DISGENET	Undifferentiated carcinoma	RT	#VALUE!	5	17.9	0.00074	0.02		WIKIPATHWAYS	Pluripotent stem cell differentiation pathway	RT	#VALUE!	4	14.3	0.00045	0.0062
										DISGENET	Carcinomatosis	RT	#VALUE!	5	17.9	0.00074	0.02		WIKIPATHWAYS	Osteoarthritic chondrocyte hypertrophy	RT	#VALUE!	4	14.3	0.00051	0.0067
										DISGENET	Carcinoma	RT	#VALUE!	5	17.9	0.00076	0.02		WIKIPATHWAYS	Oncostatin M signaling	RT	#VALUE!	4	14.3	0.00071	0.0088
										DISGENET	Glioblastoma	RT	#VALUE!	4	14.3	0.0011	0.026		WIKIPATHWAYS	Adipogenesis	RT	#VALUE!	5	17.9	0.00072	0.0088
										DISGENET	Pheochromocytoma	RT	#VALUE!	3	10.7	0.0011	0.026		WIKIPATHWAYS	Markers of kidney cell lineage	RT	#VALUE!	4	14.3	0.00083	0.0097
										DISGENET	Neoplasm Invasiveness	RT	#VALUE!	5	17.9	0.0012	0.028		WIKIPATHWAYS	Endometrial cancer	RT	#VALUE!	4	14.3	0.001	0.011
										DISGENET	Giant Cell Glioblastoma	RT	#VALUE!	4	14.3	0.0013	0.029		WIKIPATHWAYS	AGE RAGE pathway	RT	#VALUE!	4	14.3	0.0011	0.012
										DISGENET	Glioma	RT	#VALUE!	4	14.3	0.0014	0.031		WIKIPATHWAYS	ERK pathway in Huntington 39 s disease	RT	#VALUE!	3	10.7	0.0013	0.013
										DISGENET	Hereditary Paraganglioma-Pheochromocytoma Syndrome	RT	#VALUE!	3	10.7	0.0016	0.034		WIKIPATHWAYS	Leptin signaling	RT	#VALUE!	4	14.3	0.0014	0.014
										DISGENET	Squamous cell carcinoma of esophagus	RT	#VALUE!	4	14.3	0.0018	0.037		WIKIPATHWAYS	Non small cell lung cancer	RT	#VALUE!	4	14.3	0.0015	0.014
										DISGENET	Pancreatic Neoplasm	RT	#VALUE!	4	14.3	0.0021	0.042		WIKIPATHWAYS	EGF EGFR signaling	RT	#VALUE!	5	17.9	0.0015	0.014
										DISGENET	Glioblastoma Multiforme	RT	#VALUE!	4	14.3	0.0028	0.05		WIKIPATHWAYS	Hereditary leiomyomatosis and renal cell carcinoma pathway	RT	#VALUE!	3	10.7	0.0018	0.016
										DISGENET	Carcinoma, Granular Cell	RT	#VALUE!	4	14.3	0.0032	0.05		WIKIPATHWAYS	Extracellular vesicles in the crosstalk of cardiac cells	RT	#VALUE!	3	10.7	0.002	0.018
										DISGENET	Adenocarcinoma, Oxyphilic	RT	#VALUE!	4	14.3	0.0032	0.05		WIKIPATHWAYS	ErbB signaling	RT	#VALUE!	4	14.3	0.0028	0.024
										DISGENET	Adenocarcinoma, Tubular	RT	#VALUE!	4	14.3	0.0032	0.05		WIKIPATHWAYS	Circadian rhythm genes	RT	#VALUE!	5	17.9	0.0035	0.029
										DISGENET	Carcinoma, Cribriform	RT	#VALUE!	4	14.3	0.0032	0.05		WIKIPATHWAYS	miRNA regulation of prostate cancer signaling	RT	#VALUE!	3	10.7	0.0043	0.035
										DISGENET	Adenocarcinoma, Basal Cell	RT	#VALUE!	4	14.3	0.0032	0.05		WIKIPATHWAYS	Macrophage stimulating protein MSP signaling	RT	#VALUE!	4	14.3	0.0047	0.037
										DISGENET	Adenocarcinoma	RT	#VALUE!	4	14.3	0.0032	0.05		WIKIPATHWAYS	CAMKK2 pathway	RT	#VALUE!	3	10.7	0.0048	0.038
										DISGENET	Head and Neck Neoplasms	RT	#VALUE!	3	10.7	0.0032	0.05		WIKIPATHWAYS	HDAC6 interactions in the central nervous system	RT	#VALUE!	4	14.3	0.0052	0.039
										DISGENET	Thyroid Gland Follicular Adenoma	RT	#VALUE!	3	10.7	0.0036	0.05		WIKIPATHWAYS	Bladder cancer	RT	#VALUE!	3	10.7	0.0071	0.051
										DISGENET	Adenoma, Monomorphic	RT	#VALUE!	3	10.7	0.0038	0.05		WIKIPATHWAYS	PDGF pathway	RT	#VALUE!	3	10.7	0.0071	0.051
										DISGENET	Adenoma, Basal Cell	RT	#VALUE!	3	10.7	0.0038	0.05		WIKIPATHWAYS	Ebola virus infection in host	RT	#VALUE!	4	14.3	0.0077	0.054
										DISGENET	Follicular adenoma	RT	#VALUE!	3	10.7	0.0038	0.05		WIKIPATHWAYS	IL11 signaling	RT	#VALUE!	3	10.7	0.0085	0.058
										DISGENET	Adenoma, Trabecular	RT	#VALUE!	3	10.7	0.0038	0.05		WIKIPATHWAYS	TROP2 regulatory signaling	RT	#VALUE!	3	10.7	0.0089	0.06
										DISGENET	Adenoma	RT	#VALUE!	3	10.7	0.0038	0.05		WIKIPATHWAYS	Neuroinflammation and glutamatergic signaling	RT	#VALUE!	4	14.3	0.0096	0.063
										DISGENET	Papillary adenoma	RT	#VALUE!	3	10.7	0.0038	0.05		WIKIPATHWAYS	Energy metabolism	RT	#VALUE!	3	10.7	0.01	0.065
										DISGENET	Adenoma, Microcystic	RT	#VALUE!	3	10.7	0.0038	0.05		WIKIPATHWAYS	IL4 signaling	RT	#VALUE!	3	10.7	0.011	0.069
										DISGENET	Squamous cell carcinoma	RT	#VALUE!	4	14.3	0.0038	0.05		WIKIPATHWAYS	Photodynamic therapy induced AP 1 survival signaling	RT	#VALUE!	3	10.7	0.011	0.07
										DISGENET	Thyroid Neoplasm	RT	#VALUE!	3	10.7	0.004	0.051		WIKIPATHWAYS	Hepatitis B infection	RT	#VALUE!	4	14.3	0.012	0.071
										DISGENET	Unipolar Depression	RT	#VALUE!	5	17.9	0.004	0.051		WIKIPATHWAYS	NRP1 triggered signaling in pancreatic cancer	RT	#VALUE!	3	10.7	0.012	0.071
										DISGENET	Brain Neoplasms	RT	#VALUE!	3	10.7	0.0045	0.055		WIKIPATHWAYS	Cardiac progenitor differentiation	RT	#VALUE!	3	10.7	0.012	0.071
										DISGENET	Alcoholic Intoxication, Chronic	RT	#VALUE!	5	17.9	0.0046	0.056		WIKIPATHWAYS	Cardiac hypertrophic response	RT	#VALUE!	3	10.7	0.013	0.073
										DISGENET	Cutaneous Melanoma	RT	#VALUE!	3	10.7	0.0049	0.059		WIKIPATHWAYS	TGF beta receptor signaling	RT	#VALUE!	3	10.7	0.013	0.073
										DISGENET	Cleft palate, isolated	RT	#VALUE!	3	10.7	0.0052	0.06		WIKIPATHWAYS	Sudden infant death syndrome SIDS susceptibility pathways	RT	#VALUE!	4	14.3	0.014	0.076
										DISGENET	Neoplastic Cell Transformation	RT	#VALUE!	4	14.3	0.0053	0.061		WIKIPATHWAYS	TGF beta receptor signaling in skeletal dysplasias	RT	#VALUE!	3	10.7	0.015	0.081
										DISGENET	Bladder Neoplasm	RT	#VALUE!	4	14.3	0.0054	0.061		WIKIPATHWAYS	DYRK1A involvement regarding cell proliferation in brain development	RT	#VALUE!	3	10.7	0.016	0.087
										DISGENET	Malignant neoplasm of urinary bladder	RT	#VALUE!	4	14.3	0.0055	0.061		WIKIPATHWAYS	Endochondral ossification	RT	#VALUE!	3	10.7	0.017	0.087
										DISGENET	Malignant Head and Neck Neoplasm	RT	#VALUE!	3	10.7	0.0056	0.061		WIKIPATHWAYS	Endochondral ossification with skeletal dysplasias	RT	#VALUE!	3	10.7	0.017	0.087
										DISGENET	Thyroid carcinoma	RT	#VALUE!	3	10.7	0.0056	0.061		WIKIPATHWAYS	Pathways affected in adenoid cystic carcinoma	RT	#VALUE!	3	10.7	0.018	0.091
										DISGENET	Squamous cell carcinoma of the head and neck	RT	#VALUE!	3	10.7	0.0078	0.081		WIKIPATHWAYS	lncRNA mediated mechanisms of therapeutic resistance	RT	#VALUE!	2	7.1	0.019	0.094
										DISGENET	Endometrioma	RT	#VALUE!	4	14.3	0.0079	0.081		WIKIPATHWAYS	RAC1 PAK1 p38 MMP2 pathway	RT	#VALUE!	3	10.7	0.02	0.095
										DISGENET	Endometriosis	RT	#VALUE!	4	14.3	0.0079	0.081		WIKIPATHWAYS	Ras signaling	RT	#VALUE!	4	14.3	0.02	0.095
										DISGENET	Small cell carcinoma of lung	RT	#VALUE!	3	10.7	0.0084	0.084		WIKIPATHWAYS	Urotensin II mediated signaling	RT	#VALUE!	3	10.7	0.02	0.095
										DISGENET	Liver carcinoma	RT	#VALUE!	6	21.4	0.0085	0.084		WIKIPATHWAYS	Head and neck squamous cell carcinoma	RT	#VALUE!	3	10.7	0.023	0.1
										DISGENET	Mood Disorders	RT	#VALUE!	4	14.3	0.0089	0.087		WIKIPATHWAYS	MECP2 and associated Rett syndrome	RT	#VALUE!	3	10.7	0.023	0.1
										DISGENET	Carcinoid tumor of intestine	RT	#VALUE!	2	7.1	0.01	0.096		WIKIPATHWAYS	Burn wound healing	RT	#VALUE!	3	10.7	0.023	0.11
										DISGENET	Cerebral Ischemia	RT	#VALUE!	3	10.7	0.01	0.096		WIKIPATHWAYS	Caloric restriction and aging	RT		2	7.1	0.025	0.11
										DISGENET	Brain Ischemia	RT	#VALUE!	3	10.7	0.01	0.096		WIKIPATHWAYS	Regulatory circuits of STAT3 signaling	RT	#VALUE!	3	10.7	0.025	0.11
										DISGENET	Precursor Cell Lymphoblastic Leukemia Lymphoma	RT	#VALUE!	3	10.7	0.011	0.098		WIKIPATHWAYS	Orexin receptor pathway	RT	#VALUE!	3	10.7	0.032	0.13
										DISGENET	Liver Cirrhosis, Experimental	RT	#VALUE!	7	25	0.012	0.11		WIKIPATHWAYS	Apoptosis	RT	#VALUE!	3	10.7	0.032	0.13
										DISGENET	Neoplasms, Experimental	RT	#VALUE!	3	10.7	0.012	0.11		WIKIPATHWAYS	Hippo signaling regulation	RT	#VALUE!	3	10.7	0.038	0.16
										DISGENET	Hypertensive disease	RT	#VALUE!	4	14.3	0.012	0.11		WIKIPATHWAYS	MicroRNAs in cardiomyocyte hypertrophy	RT	#VALUE!	3	10.7	0.043	0.18
										DISGENET	Malignant Glioma	RT	#VALUE!	3	10.7	0.014	0.12		WIKIPATHWAYS	Osteoblast signaling	RT	#VALUE!	2	7.1	0.044	0.18
										DISGENET	mixed gliomas	RT	#VALUE!	3	10.7	0.014	0.12		WIKIPATHWAYS	Rubinstein Taybi syndrome 1	RT	#VALUE!	2	7.1	0.047	0.19
										DISGENET	PARAGANGLIOMA AND GASTRIC STROMAL SARCOMA	RT	#VALUE!	2	7.1	0.015	0.13		WIKIPATHWAYS	RIOK1 and RIOK2 in EGFR and PI3K mediated tumorigenesis	RT	#VALUE!	2	7.1	0.047	0.19
										DISGENET	Lung diseases	RT	#VALUE!	3	10.7	0.017	0.14		WIKIPATHWAYS	Gastrin signaling	RT	#VALUE!	3	10.7	0.051	0.2
										DISGENET	Cleft Palate	RT	#VALUE!	3	10.7	0.018	0.15		WIKIPATHWAYS	Hippo Merlin signaling dysregulation	RT	#VALUE!	3	10.7	0.056	0.22
										DISGENET	Cardiomegaly	RT	#VALUE!	3	10.7	0.019	0.15		WIKIPATHWAYS	Imatinib and chronic myeloid leukemia	RT	#VALUE!	2	7.1	0.062	0.23
										DISGENET	Cardiac Hypertrophy	RT	#VALUE!	3	10.7	0.019	0.15		WIKIPATHWAYS	BMP signaling in eyelid development	RT	#VALUE!	2	7.1	0.062	0.23
										DISGENET	Nerve Degeneration	RT	#VALUE!	3	10.7	0.019	0.15		WIKIPATHWAYS	NAD metabolism in oncogene induced senescence and mitochondrial dysfunction associated senescence	RT	#VALUE!	2	7.1	0.068	0.25
										DISGENET	Polycythemia	RT	#VALUE!	2	7.1	0.02	0.16		WIKIPATHWAYS	Measles virus infection	RT	#VALUE!	3	10.7	0.069	0.25
										DISGENET	Clinically Isolated Syndrome, CNS Demyelinating	RT	#VALUE!	2	7.1	0.02	0.16		WIKIPATHWAYS	Brain derived neurotrophic factor BDNF signaling	RT	#VALUE!	3	10.7	0.07	0.25
										DISGENET	Demyelination	RT	#VALUE!	2	7.1	0.02	0.16		WIKIPATHWAYS	LDL influence on CD14 and TLR4	RT	#VALUE!	2	7.1	0.071	0.26
										DISGENET	Demyelinating Diseases	RT	#VALUE!	2	7.1	0.02	0.16		WIKIPATHWAYS	2q37 copy number variation syndrome	RT	#VALUE!	3	10.7	0.077	0.27
										DISGENET	Kidney Diseases	RT	#VALUE!	3	10.7	0.021	0.16		WIKIPATHWAYS	Warburg effect modulated by deubiquitinating enzymes and their substrates	RT	#VALUE!	2	7.1	0.08	0.28
										DISGENET	Reperfusion Injury	RT	#VALUE!	3	10.7	0.022	0.16		WIKIPATHWAYS	Growth factors and hormones in beta cell proliferation	RT	#VALUE!	2	7.1	0.08	0.28
										DISGENET	Nasopharyngeal Neoplasms	RT	#VALUE!	2	7.1	0.023	0.16		WIKIPATHWAYS	Angiotensin II receptor type 1 pathway	RT	#VALUE!	2	7.1	0.085	0.29
										DISGENET	Erythrocytosis familial, 1	RT	#VALUE!	2	7.1	0.023	0.16		WIKIPATHWAYS	PDGFR beta pathway	RT	#VALUE!	2	7.1	0.088	0.3
										DISGENET	Erythrocytosis	RT	#VALUE!	2	7.1	0.023	0.16		WIKIPATHWAYS	Extracellular vesicle mediated signaling in recipient cells	RT	#VALUE!	2	7.1	0.088	0.3
										DISGENET	Thrombocytosis, Autosomal Dominant	RT	#VALUE!	2	7.1	0.023	0.16		WIKIPATHWAYS	Smith Magenis and Potocki Lupski syndrome copy number variation	RT	#VALUE!	3	10.7	0.09	0.3
										DISGENET	Adult Hepatocellular Carcinoma	RT	#VALUE!	2	7.1	0.023	0.16		WIKIPATHWAYS	Gastric cancer network 2	RT	#VALUE!	2	7.1	0.094	0.3
										DISGENET	Major Depressive Disorder	RT	#VALUE!	4	14.3	0.024	0.16		WIKIPATHWAYS	Oligodendrocyte specification and differentiation leading to myelin components for CNS	RT	#VALUE!	2	7.1	0.094	0.3
										DISGENET	melanoma	RT	#VALUE!	4	14.3	0.025	0.17		WIKIPATHWAYS	Hair follicle development organogenesis part 2 of 3	RT	#VALUE!	2	7.1	0.097	0.3
										DISGENET	Adenocarcinoma of large intestine	RT	#VALUE!	3	10.7	0.025	0.17		WIKIPATHWAYS	Initiation of transcription and translation elongation at the HIV 1 LTR	RT	#VALUE!	2	7.1	0.097	0.3
										DISGENET	Head and Neck Carcinoma	RT	#VALUE!	2	7.1	0.025	0.17		WIKIPATHWAYS	Prion disease pathway	RT	#VALUE!	2	7.1	0.097	0.3
										DISGENET	Adenoid Cystic Carcinoma	RT	#VALUE!	3	10.7	0.027	0.18		WIKIPATHWAYS	Pregnane X receptor pathway	RT	#VALUE!	2	7.1	0.097	0.3
										DISGENET	Acute Kidney Insufficiency	RT	#VALUE!	3	10.7	0.028	0.18
										DISGENET	Kidney Failure, Acute	RT	#VALUE!	3	10.7	0.028	0.18
										DISGENET	Acute kidney injury	RT	#VALUE!	3	10.7	0.028	0.18
										DISGENET	gallbladder neoplasm	RT	#VALUE!	2	7.1	0.028	0.18
										DISGENET	Malignant neoplasm of gallbladder	RT	#VALUE!	2	7.1	0.028	0.18
										DISGENET	Ductal Carcinoma	RT	#VALUE!	2	7.1	0.028	0.18
										DISGENET	Liver Cirrhosis	RT	#VALUE!	3	10.7	0.029	0.18
										DISGENET	Fibrosis, Liver	RT	#VALUE!	3	10.7	0.03	0.18
										DISGENET	Papilloma	RT	#VALUE!	2	7.1	0.031	0.18
										DISGENET	Papillomatosis	RT	#VALUE!	2	7.1	0.031	0.18
										DISGENET	Papilloma, Squamous Cell	RT	#VALUE!	2	7.1	0.031	0.18
										DISGENET	Alloxan Diabetes	RT	#VALUE!	3	10.7	0.031	0.18
										DISGENET	Diabetes Mellitus, Experimental	RT	#VALUE!	3	10.7	0.031	0.18
										DISGENET	Streptozotocin Diabetes	RT	#VALUE!	3	10.7	0.031	0.18
										DISGENET	Benign tumor of pancreas	RT	#VALUE!	2	7.1	0.033	0.19
										DISGENET	Colorectal Neoplasms	RT	#VALUE!	4	14.3	0.033	0.19
										DISGENET	Carcinoma of Endocrine Gland	RT	#VALUE!	2	7.1	0.038	0.22
										DISGENET	Dermatitis	RT	#VALUE!	2	7.1	0.04	0.22
										DISGENET	T-Cell Lymphoma	RT	#VALUE!	2	7.1	0.04	0.22
										DISGENET	gliosarcoma	RT	#VALUE!	2	7.1	0.04	0.22
										DISGENET	Chromophobe Renal Cell Carcinoma	RT	#VALUE!	3	10.7	0.043	0.22
										DISGENET	Collecting Duct Carcinoma of the Kidney	RT	#VALUE!	3	10.7	0.043	0.22
										DISGENET	Renal Cell Carcinoma	RT	#VALUE!	3	10.7	0.043	0.22
										DISGENET	Malignant Neoplasms	RT	#VALUE!	3	10.7	0.043	0.22
										DISGENET	Papillary Renal Cell Carcinoma	RT	#VALUE!	3	10.7	0.043	0.22
										DISGENET	Sarcomatoid Renal Cell Carcinoma	RT	#VALUE!	3	10.7	0.043	0.22
										DISGENET	Adrenocortical carcinoma	RT	#VALUE!	2	7.1	0.045	0.24
										DISGENET	Pancreatic carcinoma	RT	#VALUE!	2	7.1	0.048	0.25
										DISGENET	Animal Mammary Neoplasms	RT	#VALUE!	3	10.7	0.051	0.26
										DISGENET	Malignant neoplasm of liver	RT	#VALUE!	3	10.7	0.051	0.26
										DISGENET	Liver neoplasms	RT	#VALUE!	3	10.7	0.051	0.26
										DISGENET	Mammary Carcinoma, Animal	RT	#VALUE!	3	10.7	0.051	0.26
										DISGENET	Precursor B-cell lymphoblastic leukemia	RT	#VALUE!	2	7.1	0.053	0.26
										DISGENET	Lung Injury	RT	#VALUE!	2	7.1	0.053	0.26
										DISGENET	Chronic Lung Injury	RT	#VALUE!	2	7.1	0.053	0.26
										DISGENET	Conventional (Clear Cell) Renal Cell Carcinoma	RT	#VALUE!	3	10.7	0.055	0.26
										DISGENET	Carcinoma of lung	RT	#VALUE!	2	7.1	0.058	0.26
										DISGENET	Colonic Neoplasms	RT	#VALUE!	3	10.7	0.058	0.26
										DISGENET	Extrahepatic Cholangiocarcinoma	RT	#VALUE!	2	7.1	0.06	0.26
										DISGENET	Intrahepatic Cholangiocarcinoma	RT	#VALUE!	2	7.1	0.06	0.26
										DISGENET	Upper Aerodigestive Tract Neoplasms	RT	#VALUE!	2	7.1	0.06	0.26
										DISGENET	Head Neoplasms	RT	#VALUE!	2	7.1	0.06	0.26
										DISGENET	Cancer of Head	RT	#VALUE!	2	7.1	0.06	0.26
										DISGENET	Craniofacial Abnormalities	RT	#VALUE!	3	10.7	0.061	0.26
										DISGENET	Grade I Astrocytoma	RT	#VALUE!	2	7.1	0.063	0.26
										DISGENET	Pilocytic Astrocytoma	RT	#VALUE!	2	7.1	0.063	0.26
										DISGENET	Cancer of Neck	RT	#VALUE!	2	7.1	0.063	0.26
										DISGENET	Mixed oligoastrocytoma	RT	#VALUE!	2	7.1	0.063	0.26
										DISGENET	Diffuse Astrocytoma	RT	#VALUE!	2	7.1	0.063	0.26
										DISGENET	Cerebral Astrocytoma	RT	#VALUE!	2	7.1	0.063	0.26
										DISGENET	Colitis	RT	#VALUE!	2	7.1	0.063	0.26
										DISGENET	Juvenile Pilocytic Astrocytoma	RT	#VALUE!	2	7.1	0.063	0.26
										DISGENET	Childhood Cerebral Astrocytoma	RT	#VALUE!	2	7.1	0.063	0.26
										DISGENET	Intracranial Astrocytoma	RT	#VALUE!	2	7.1	0.063	0.26
										DISGENET	Subependymal Giant Cell Astrocytoma	RT	#VALUE!	2	7.1	0.063	0.26
										DISGENET	Astrocytoma	RT	#VALUE!	2	7.1	0.063	0.26
										DISGENET	Neck Neoplasms	RT	#VALUE!	2	7.1	0.063	0.26
										DISGENET	Malignant tumor of colon	RT	#VALUE!	3	10.7	0.063	0.26
										DISGENET	Fibrillary Astrocytoma	RT	#VALUE!	2	7.1	0.065	0.26
										DISGENET	Protoplasmic astrocytoma	RT	#VALUE!	2	7.1	0.065	0.26
										DISGENET	Gemistocytic astrocytoma	RT	#VALUE!	2	7.1	0.065	0.26
										DISGENET	Cholangiocarcinoma	RT	#VALUE!	2	7.1	0.065	0.26
										DISGENET	Anaplastic astrocytoma	RT	#VALUE!	2	7.1	0.067	0.27
										DISGENET	Bilateral Wilms Tumor	RT	#VALUE!	2	7.1	0.072	0.29
										DISGENET	Marijuana Abuse	RT	#VALUE!	2	7.1	0.075	0.3
										DISGENET	Alcoholic Intoxication	RT	#VALUE!	2	7.1	0.079	0.31
										DISGENET	Uterine Cervical Neoplasm	RT	#VALUE!	2	7.1	0.087	0.34
										DISGENET	Burkitt Lymphoma	RT	#VALUE!	2	7.1	0.089	0.35
										DISGENET	Nephroblastoma	RT	#VALUE!	2	7.1	0.089	0.35
										DISGENET	Malignant neoplasm of brain	RT	#VALUE!	2	7.1	0.094	0.36
										DISGENET	Arthritis, Collagen-Induced	RT	#VALUE!	2	7.1	0.098	0.36
										DISGENET	Pulmonary Hypertension	RT	#VALUE!	2	7.1	0.098	0.36
										DISGENET	Arthritis, Adjuvant-Induced	RT	#VALUE!	2	7.1	0.098	0.36
										DISGENET	Arthritis, Experimental	RT	#VALUE!	2	7.1	0.098	0.36

[truncated: 2 more sheets: HR_cdg, occ_cdg]
