# Supplementary material for: Identifying gene regulation modules associated with tumor metastasis using a network decomposition approach and combinatorial fusion analysis
Source: PLoS One. 2026 Jun 26;21(6):e0337873. doi: 10.1371/journal.pone.0337873 (PMC13308872; doi:10.1371/journal.pone.0337873)
Supplement: S6 File — (XLSX) [file pone.0337873.s006.xlsx]

## Sheet: GOEA Top GRM
	Gene symbols	Top 2 subgraph ID (3-node GRM		PPI Partner result from STRING database			Gene Ontology Enrichment Analysis (GOEA) Result
Top 1	ARNT,EPAS1,TGFB1	12		Gene Symbols	PPI Partner		TOP 1
Top 2	EGLN2,EPAS1,TGFB1	12		TGFB1	DCN			Category	Term	RT	Genes	Count	%	P-Value	Benjamini		Sublist	Category	Term	RT	Genes	Count	%	P-Value	Benjamini
					ENG			DISGENET	Hereditary Paraganglioma-Pheochromocytoma Syndrome	RT	#VALUE!	4	26.7	2.5e-06	0.00072			WIKIPATHWAYS	Type 2 papillary renal cell carcinoma	RT	#VALUE!	11	73.3	1.2e-23	9.9e-22
					ITGAV			DISGENET	Paraganglioma	RT	#VALUE!	3	20	0.00011	0.015			WIKIPATHWAYS	Cancer pathways	RT	#VALUE!	11	73.3	2.4e-11	1e-09
					LRRC32			DISGENET	Malignant neoplasm of pancreas	RT	#VALUE!	4	26.7	0.00023	0.022			WIKIPATHWAYS	Clear cell renal cell carcinoma pathways	RT	#VALUE!	5	33.3	3.9e-06	0.00011
					LTBP1			DISGENET	Precursor Cell Lymphoblastic Leukemia Lymphoma	RT	#VALUE!	3	20	0.0025	0.12			WIKIPATHWAYS	Osteoarthritic chondrocyte hypertrophy	RT	#VALUE!	4	26.7	3.7e-05	0.00077
					LTBP3			DISGENET	RUBINSTEIN-TAYBI SYNDROME 1	RT	#VALUE!	2	13.3	0.0025	0.12			WIKIPATHWAYS	Angiogenesis	RT	#VALUE!	3	20	0.00047	0.0078
					LTBP4			DISGENET	Rubinstein-Taybi Syndrome	RT	#VALUE!	2	13.3	0.0025	0.12			WIKIPATHWAYS	Photodynamic therapy induced HIF 1 survival signaling	RT	#VALUE!	3	20	0.0012	0.016
					TGFBR3			DISGENET	Neoplasms, Experimental	RT	#VALUE!	3	20	0.0029	0.12			WIKIPATHWAYS	Aryl hydrocarbon receptor pathway	RT	#VALUE!	3	20	0.0017	0.018
					TGFBR1			DISGENET	Squamous cell carcinoma of esophagus	RT	#VALUE!	3	20	0.0059	0.2			WIKIPATHWAYS	Aryl hydrocarbon receptor pathway	RT	#VALUE!	3	20	0.0017	0.018
					TGFBR2			DISGENET	Pancreatic Neoplasm	RT	#VALUE!	3	20	0.0065	0.2			WIKIPATHWAYS	Circadian rhythm genes	RT	#VALUE!	4	26.7	0.0023	0.021
				EGLN2	EGLN3			DISGENET	Polycythemia	RT	#VALUE!	2	13.3	0.0099	0.26			WIKIPATHWAYS	Markers of kidney cell lineage	RT	#VALUE!	3	20	0.0028	0.023
					H3-3B			DISGENET	Erythrocytosis familial, 1	RT	#VALUE!	2	13.3	0.011	0.26			WIKIPATHWAYS	HDAC6 interactions in the central nervous system	RT	#VALUE!	3	20	0.0099	0.074
					EPAS1			DISGENET	Erythrocytosis	RT	#VALUE!	2	13.3	0.011	0.26			WIKIPATHWAYS	Adipogenesis	RT	#VALUE!	3	20	0.013	0.092
					SIAH2			DISGENET	Pulmonary arterial hypertension	RT	#VALUE!	2	13.3	0.012	0.27			WIKIPATHWAYS	Male infertility	RT	#VALUE!	3	20	0.016	0.1
					H3C13			DISGENET	Idiopathic pulmonary arterial hypertension	RT	#VALUE!	2	13.3	0.02	0.4			WIKIPATHWAYS	Sudden infant death syndrome SIDS susceptibility pathways	RT	#VALUE!	3	20	0.019	0.12
					H3-4			DISGENET	Pheochromocytoma	RT	#VALUE!	2	13.3	0.023	0.44			WIKIPATHWAYS	Hallmark of cancer non mutational epigenetic reprogramming	RT	#VALUE!	2	13.3	0.023	0.12
					HIF3A			DISGENET	Adenocarcinoma of lung (disorder)	RT	#VALUE!	3	20	0.026	0.46			WIKIPATHWAYS	Amplification and expansion of oncogenic pathways as metastatic traits	RT	#VALUE!	2	13.3	0.023	0.12
					PRKCA			DISGENET	Carcinoma, Transitional Cell	RT	#VALUE!	2	13.3	0.05	0.83			WIKIPATHWAYS	Hereditary leiomyomatosis and renal cell carcinoma pathway	RT	#VALUE!	2	13.3	0.027	0.13
					HIF1A			DISGENET	Congenital Heart Defects	RT	#VALUE!	2	13.3	0.053	0.84			WIKIPATHWAYS	Hematopoietic stem cell gene regulation by GABP alpha beta complex	RT	#VALUE!	2	13.3	0.028	0.13
					EGLN1			DISGENET	Small cell carcinoma of lung	RT	#VALUE!	2	13.3	0.065	0.93			WIKIPATHWAYS	Warburg effect modulated by deubiquitinating enzymes and their substrates	RT	#VALUE!	2	13.3	0.035	0.15
				ARNT	CREBBP			DISGENET	Diffuse Large B-Cell Lymphoma	RT	#VALUE!	2	13.3	0.066	0.93			WIKIPATHWAYS	Initiation of transcription and translation elongation at the HIV 1 LTR	RT	#VALUE!	2	13.3	0.043	0.18
					EP300			DISGENET	Cardiac Hypertrophy	RT	#VALUE!	2	13.3	0.097	0.97			WIKIPATHWAYS	Focal adhesion PI3K Akt mTOR signaling	RT	#VALUE!	3	20	0.063	0.25
					EPAS1			DISGENET	Cardiomegaly	RT	#VALUE!	2	13.3	0.097	0.97			WIKIPATHWAYS	Nuclear receptors meta pathway	RT	#VALUE!	3	20	0.067	0.25
					SIM2													WIKIPATHWAYS	TGF beta receptor signaling	RT	#VALUE!	2	13.3	0.073	0.26
					ARNT2													WIKIPATHWAYS	TGF beta receptor signaling in skeletal dysplasias	RT	#VALUE!	2	13.3	0.078	0.27
					NPAS4													WIKIPATHWAYS	Pathways affected in adenoid cystic carcinoma	RT	#VALUE!	2	13.3	0.086	0.28
					ENSP00000490530													WIKIPATHWAYS	Urotensin II mediated signaling	RT	#VALUE!	2	13.3	0.091	0.28
					HIF3A													WIKIPATHWAYS	Th17 cell differentiation pathway	RT	#VALUE!	2	13.3	0.092	0.28
					HIF1A
					AHR		TOP 2
				EPAS1	VHL		Sublist	Category	Term	RT	Genes	Count	%	P-Value	Benjamini		Sublist	Category	Term	RT	Genes	Count	%	P-Value	Benjamini
					HIF3A			DISGENET	Hereditary Paraganglioma-Pheochromocytoma Syndrome	RT	#VALUE!	4	15.4	1.5e-05	0.005			WIKIPATHWAYS	Type 2 papillary renal cell carcinoma	RT	#VALUE!	10	38.5	5e-17	8.3e-15
					HIF1A			DISGENET	Paraganglioma	RT	#VALUE!	3	11.5	0.00034	0.057			WIKIPATHWAYS	Cancer pathways	RT	#VALUE!	14	53.8	5e-11	4.2e-09
					ARNT			DISGENET	Familial thoracic aortic aneurysm and aortic dissection	RT	#VALUE!	3	11.5	0.0058	0.4			WIKIPATHWAYS	TGF beta receptor signaling in skeletal dysplasias	RT	#VALUE!	7	26.9	6.7e-09	3.7e-07
					ARNT2			DISGENET	Aneurysm, Dissecting	RT	#VALUE!	2	7.7	0.011	0.4			WIKIPATHWAYS	TGF beta receptor signaling	RT	#VALUE!	6	23.1	2.5e-07	1.1e-05
					EGLN1			DISGENET	Dissection of aorta	RT	#VALUE!	2	7.7	0.011	0.4			WIKIPATHWAYS	Hypothesized pathways in pathogenesis of cardiovascular disease	RT	#VALUE!	5	19.2	4.4e-07	1.5e-05
					EGLN2			DISGENET	Dissection, Blood Vessel	RT	#VALUE!	2	7.7	0.011	0.4			WIKIPATHWAYS	Osteoarthritic chondrocyte hypertrophy	RT	#VALUE!	5	19.2	7.7e-06	0.00021
					EGLN3			DISGENET	Loeys-Dietz Aortic Aneurysm Syndrome	RT	#VALUE!	2	7.7	0.011	0.4			WIKIPATHWAYS	TGFB Smad signaling	RT	#VALUE!	3	11.5	0.00043	0.0098
					ELOB			DISGENET	Loeys-Dietz Syndrome, Type 1a	RT	#VALUE!	2	7.7	0.011	0.4			WIKIPATHWAYS	Markers of kidney cell lineage	RT	#VALUE!	4	15.4	0.00047	0.0098
					EP300			DISGENET	Lung diseases	RT	#VALUE!	3	11.5	0.012	0.4			WIKIPATHWAYS	Clear cell renal cell carcinoma pathways	RT	#VALUE!	4	15.4	0.0014	0.025
								DISGENET	ANEURYSM, INTRACRANIAL BERRY, 1 (disorder)	RT	#VALUE!	2	7.7	0.013	0.4			WIKIPATHWAYS	Angiotensin II receptor type 1 pathway	RT	#VALUE!	3	11.5	0.0024	0.039
								DISGENET	Loeys-Dietz Syndrome	RT	#VALUE!	2	7.7	0.015	0.4			WIKIPATHWAYS	Extracellular vesicle mediated signaling in recipient cells	RT	#VALUE!	3	11.5	0.0026	0.039
								DISGENET	Polycythemia	RT	#VALUE!	2	7.7	0.017	0.4			WIKIPATHWAYS	Photodynamic therapy induced HIF 1 survival signaling	RT	#VALUE!	3	11.5	0.0044	0.061
								DISGENET	Squamous cell carcinoma of esophagus	RT	#VALUE!	3	11.5	0.018	0.4			WIKIPATHWAYS	TGF beta signaling pathway	RT	#VALUE!	4	15.4	0.0048	0.061
								DISGENET	Erythrocytosis	RT	#VALUE!	2	7.7	0.019	0.4			WIKIPATHWAYS	Neuroinflammation and glutamatergic signaling	RT	#VALUE!	4	15.4	0.0056	0.067
								DISGENET	Erythrocytosis familial, 1	RT	#VALUE!	2	7.7	0.019	0.4			WIKIPATHWAYS	Hepatitis B infection	RT	#VALUE!	4	15.4	0.0069	0.077
								DISGENET	Malignant neoplasm of pancreas	RT	#VALUE!	3	11.5	0.02	0.4			WIKIPATHWAYS	NRP1 triggered signaling in pancreatic cancer	RT	#VALUE!	3	11.5	0.0084	0.088
								DISGENET	Pulmonary arterial hypertension	RT	#VALUE!	2	7.7	0.021	0.4			WIKIPATHWAYS	LDLRAD4 and what we know about it	RT	#VALUE!	2	7.7	0.018	0.18
								DISGENET	Bone Diseases	RT	#VALUE!	2	7.7	0.021	0.4			WIKIPATHWAYS	Orexin receptor pathway	RT	#VALUE!	3	11.5	0.022	0.2
								DISGENET	Glioblastoma Multiforme	RT	#VALUE!	3	11.5	0.024	0.41			WIKIPATHWAYS	VEGFA VEGFR2 signaling	RT	#VALUE!	5	19.2	0.025	0.22
								DISGENET	Idiopathic pulmonary arterial hypertension	RT	#VALUE!	2	7.7	0.034	0.57			WIKIPATHWAYS	HDAC6 interactions in the central nervous system	RT	#VALUE!	3	11.5	0.034	0.29
								DISGENET	Pulmonary Emphysema	RT	#VALUE!	2	7.7	0.036	0.57			WIKIPATHWAYS	Focal adhesion PI3K Akt mTOR signaling	RT	#VALUE!	4	15.4	0.044	0.32
								DISGENET	Pheochromocytoma	RT	#VALUE!	2	7.7	0.04	0.57			WIKIPATHWAYS	Canonical and non canonical TGF B signaling	RT	#VALUE!	2	7.7	0.044	0.32
								DISGENET	Craniofacial Abnormalities	RT	#VALUE!	3	11.5	0.044	0.57			WIKIPATHWAYS	Amplification and expansion of oncogenic pathways as metastatic traits	RT	#VALUE!	2	7.7	0.044	0.32
								DISGENET	Carcinomatosis	RT	#VALUE!	3	11.5	0.048	0.57			WIKIPATHWAYS	Nuclear receptors meta pathway	RT	#VALUE!	4	15.4	0.048	0.33
								DISGENET	Undifferentiated carcinoma	RT	#VALUE!	3	11.5	0.048	0.57			WIKIPATHWAYS	Hereditary leiomyomatosis and renal cell carcinoma pathway	RT	#VALUE!	2	7.7	0.051	0.34
								DISGENET	Anaplastic carcinoma	RT	#VALUE!	3	11.5	0.048	0.57			WIKIPATHWAYS	Angiogenesis	RT	#VALUE!	2	7.7	0.061	0.38
								DISGENET	Carcinoma, Spindle-Cell	RT	#VALUE!	3	11.5	0.048	0.57			WIKIPATHWAYS	Follicle stimulating hormone FSH signaling	RT	#VALUE!	2	7.7	0.061	0.38
								DISGENET	Carcinoma	RT	#VALUE!	3	11.5	0.048	0.57			WIKIPATHWAYS	Warburg effect modulated by deubiquitinating enzymes and their substrates	RT	#VALUE!	2	7.7	0.066	0.39
																		WIKIPATHWAYS	Epithelial to mesenchymal transition in colorectal cancer	RT	#VALUE!	3	11.5	0.067	0.39
																		WIKIPATHWAYS	FBXL10 enhancement of MAP ERK signaling in diffuse large B cell lymphoma	RT	#VALUE!	2	7.7	0.083	0.46
																		WIKIPATHWAYS	Effect of progerin on genes involved in progeria	RT	#VALUE!	2	7.7	0.093	0.49
																		WIKIPATHWAYS	Neovascularization processes	RT	#VALUE!	2	7.7	0.093	0.49
																		WIKIPATHWAYS	Circadian rhythm genes	RT	#VALUE!	3	11.5	0.097	0.49

## Sheet: Sheet2
	Gene symbols	Top 2 subgraph ID (3-node GRM		PPI Partner result from STRING database			BOTTOM1
bottom 1	GAB1,CRK,RAPGEF1	12		Gene Symbols	PPI Partner		Sublist	Category	Term	RT	Genes	Count	%	P-Value	Benjamini	Sublist	Category	Term	RT	Genes	Count	%	P-Value	Benjamini
Top 2	CRK,RAPGEF1,RAP1A	12		RAPGEF1	RHOQ			WIKIPATHWAYS	Hepatocyte growth factor receptor signaling	RT	#VALUE!	13	54.2	1.7e-24	3.5e-22		DISGENET	Noonan Syndrome	RT	#VALUE!	4	16.7	2e-05	0.007
					BCAR1			WIKIPATHWAYS	MET in type 1 papillary renal cell carcinoma	RT	#VALUE!	14	58.3	1.6e-23	1.6e-21		DISGENET	Neoplasm Invasiveness	RT	#VALUE!	6	25	4.7e-05	0.0083
					CBL			WIKIPATHWAYS	EGF EGFR signaling	RT	#VALUE!	16	66.7	1.7e-21	1.1e-19		DISGENET	Squamous cell carcinoma	RT	#VALUE!	5	20.8	0.00016	0.018
					CBLB			WIKIPATHWAYS	Focal adhesion	RT	#VALUE!	16	66.7	5.5e-20	2.8e-18		DISGENET	Noonan syndrome-like disorder with loose anagen hair	RT	#VALUE!	3	12.5	0.00082	0.041
					CDH1			WIKIPATHWAYS	ErbB signaling	RT	#VALUE!	13	54.2	8.1e-19	3.2e-17		DISGENET	Cardio-facio-cutaneous syndrome	RT	#VALUE!	3	12.5	0.00082	0.041
					CRK			WIKIPATHWAYS	Integrin mediated cell adhesion	RT	#VALUE!	12	50	3.7e-16	1.2e-14		DISGENET	Noonan-Like Syndrome With Loose Anagen Hair	RT	#VALUE!	3	12.5	0.00082	0.041
					CRKL			WIKIPATHWAYS	Gastrin signaling	RT	#VALUE!	12	50	1.5e-15	3.8e-14		DISGENET	Costello syndrome (disorder)	RT	#VALUE!	3	12.5	0.00082	0.041
					GRB2			WIKIPATHWAYS	Chemokine signaling	RT	#VALUE!	13	54.2	1.5e-15	3.8e-14		DISGENET	LEOPARD Syndrome	RT	#VALUE!	3	12.5	0.0011	0.049
					RAP1A			WIKIPATHWAYS	IL3 signaling	RT	#VALUE!	9	37.5	2.4e-13	5.5e-12		DISGENET	Glioblastoma Multiforme	RT	#VALUE!	4	16.7	0.0019	0.051
					RAP1B			WIKIPATHWAYS	Kit receptor signaling	RT	#VALUE!	9	37.5	4.8e-13	9.6e-12		DISGENET	Adenocarcinoma, Tubular	RT	#VALUE!	4	16.7	0.0022	0.051
				GAB1	SOS2			WIKIPATHWAYS	Insulin signaling	RT	#VALUE!	11	45.8	2.9e-12	5.4e-11		DISGENET	Adenocarcinoma, Basal Cell	RT	#VALUE!	4	16.7	0.0022	0.051
					MET			WIKIPATHWAYS	Androgen receptor network in prostate cancer	RT	#VALUE!	10	41.7	3.7e-12	6e-11		DISGENET	Carcinoma, Cribriform	RT	#VALUE!	4	16.7	0.0022	0.051
					SOS1			WIKIPATHWAYS	RAC1 PAK1 p38 MMP2 pathway	RT	#VALUE!	9	37.5	3.9e-12	6e-11		DISGENET	Carcinoma, Granular Cell	RT	#VALUE!	4	16.7	0.0022	0.051
					PIK3R1			WIKIPATHWAYS	VEGFA VEGFR2 signaling	RT	#VALUE!	14	58.3	6.3e-12	9.1e-11		DISGENET	Adenocarcinoma	RT	#VALUE!	4	16.7	0.0022	0.051
					SHC1			WIKIPATHWAYS	Prolactin signaling	RT	#VALUE!	9	37.5	7.9e-12	1.1e-10		DISGENET	Adenocarcinoma, Oxyphilic	RT	#VALUE!	4	16.7	0.0022	0.051
					GRB2			WIKIPATHWAYS	T cell receptor signaling	RT	#VALUE!	9	37.5	8.8e-12	1.1e-10		DISGENET	ovarian neoplasm	RT	#VALUE!	4	16.7	0.0033	0.072
					PTPN11			WIKIPATHWAYS	Ras signaling	RT	#VALUE!	11	45.8	1.2e-11	1.4e-10		DISGENET	Malignant neoplasm of ovary	RT	#VALUE!	4	16.7	0.0035	0.072
					CRK			WIKIPATHWAYS	B cell receptor signaling	RT	#VALUE!	9	37.5	4.7e-11	5.3e-10		DISGENET	Mammary Neoplasms, Experimental	RT	#VALUE!	4	16.7	0.0049	0.088
					CRKL			WIKIPATHWAYS	Alpha 6 beta 4 signaling	RT	#VALUE!	7	29.2	1.7e-10	1.8e-09		DISGENET	Carcinomatosis	RT	#VALUE!	4	16.7	0.0057	0.088
					EGFR			WIKIPATHWAYS	IL2 signaling	RT	#VALUE!	7	29.2	3.6e-10	3.6e-09		DISGENET	Carcinoma, Spindle-Cell	RT	#VALUE!	4	16.7	0.0057	0.088
				MET	SHC1			WIKIPATHWAYS	Angiopoietin like protein 8 regulatory pathway	RT	#VALUE!	9	37.5	8.8e-10	8.4e-09		DISGENET	Undifferentiated carcinoma	RT	#VALUE!	4	16.7	0.0057	0.088
					SRC			WIKIPATHWAYS	EGFR tyrosine kinase inhibitor resistance	RT	#VALUE!	8	33.3	1.3e-09	1.2e-08		DISGENET	Anaplastic carcinoma	RT	#VALUE!	4	16.7	0.0057	0.088
					PLXNB1			WIKIPATHWAYS	Regulation of actin cytoskeleton	RT	#VALUE!	9	37.5	2.4e-09	2.1e-08		DISGENET	Carcinoma	RT	#VALUE!	4	16.7	0.0058	0.088
					CBL			WIKIPATHWAYS	Hallmark of cancer sustaining proliferative signaling	RT	#VALUE!	8	33.3	3.8e-09	3.1e-08		DISGENET	Leukemia, Myelocytic, Acute	RT	#VALUE!	4	16.7	0.0067	0.098
					CD44			WIKIPATHWAYS	Interferon type I signaling	RT	#VALUE!	7	29.2	3.9e-09	3.1e-08		DISGENET	Kabuki make-up syndrome	RT	#VALUE!	2	8.3	0.009	0.13
					EGFR			WIKIPATHWAYS	Oncostatin M signaling	RT	#VALUE!	7	29.2	4.8e-09	3.7e-08		DISGENET	Myelomonocytic leukemia	RT	#VALUE!	2	8.3	0.011	0.15
					ERBB3			WIKIPATHWAYS	Nanoparticle mediated activation of receptor signaling	RT	#VALUE!	6	25	7.5e-09	5.4e-08		DISGENET	Neoplasm Metastasis	RT	#VALUE!	4	16.7	0.012	0.16
					GAB1			WIKIPATHWAYS	Macrophage stimulating protein MSP signaling	RT	#VALUE!	8	33.3	7.5e-09	5.4e-08		DISGENET	Esophageal Neoplasms	RT	#VALUE!	3	12.5	0.013	0.16
					GRB2			WIKIPATHWAYS	Physico chemical features and toxicity associated pathways	RT	#VALUE!	7	29.2	1.3e-08	9.2e-08		DISGENET	Malignant neoplasm of esophagus	RT	#VALUE!	3	12.5	0.013	0.16
					HGF			WIKIPATHWAYS	Cancer pathways	RT	#VALUE!	12	50	1.7e-08	1.1e-07		DISGENET	Glioblastoma	RT	#VALUE!	3	12.5	0.014	0.16
				CRK	PXN			WIKIPATHWAYS	Leptin signaling	RT	#VALUE!	7	29.2	2.1e-08	1.4e-07		DISGENET	Giant Cell Glioblastoma	RT	#VALUE!	3	12.5	0.015	0.17
					EGFR			WIKIPATHWAYS	TGF beta signaling pathway	RT	#VALUE!	8	33.3	3e-08	1.9e-07		DISGENET	Adenocarcinoma of large intestine	RT	#VALUE!	3	12.5	0.02	0.22
					PTK2			WIKIPATHWAYS	PDGF pathway	RT	#VALUE!	6	25	4.9e-08	3e-07		DISGENET	Autosomal Recessive Polycystic Kidney Disease	RT	#VALUE!	2	8.3	0.02	0.22
					ELMO1			WIKIPATHWAYS	IL4 signaling	RT	#VALUE!	6	25	1.5e-07	9.1e-07		DISGENET	Pancreatic Neoplasm	RT	#VALUE!	3	12.5	0.021	0.22
					DOCK1			WIKIPATHWAYS	Endometrial cancer	RT	#VALUE!	6	25	5e-07	2.9e-06		DISGENET	Malignant neoplasm of pancreas	RT	#VALUE!	3	12.5	0.022	0.22
					RAPGEF1			WIKIPATHWAYS	Glioblastoma signaling	RT	#VALUE!	6	25	1.9e-06	1.1e-05		DISGENET	Noonan Syndrome 1	RT	#VALUE!	2	8.3	0.025	0.22
					SRC			WIKIPATHWAYS	MAPK signaling	RT	#VALUE!	8	33.3	2.2e-06	1.2e-05		DISGENET	Female Pseudo-Turner Syndrome	RT	#VALUE!	2	8.3	0.025	0.22
					ABL1			WIKIPATHWAYS	IL5 signaling	RT	#VALUE!	5	20.8	2.3e-06	1.2e-05		DISGENET	Turner Syndrome, Male	RT	#VALUE!	2	8.3	0.025	0.22
					BCAR1			WIKIPATHWAYS	IL6 signaling	RT	#VALUE!	5	20.8	4.2e-06	2.2e-05		DISGENET	Ductal Carcinoma	RT	#VALUE!	2	8.3	0.025	0.22
					CBL			WIKIPATHWAYS	TROP2 regulatory signaling	RT	#VALUE!	5	20.8	5e-06	2.5e-05		DISGENET	Malignant Neoplasms	RT	#VALUE!	3	12.5	0.034	0.3
				RAP1A	RAPGEF2			WIKIPATHWAYS	DNA damage response only ATM dependent	RT	#VALUE!	6	25	8.1e-06	3.9e-05		DISGENET	Carcinoma in situ of stomach	RT	#VALUE!	2	8.3	0.038	0.3
					RAPGEF6			WIKIPATHWAYS	NRP1 triggered signaling in pancreatic cancer	RT	#VALUE!	5	20.8	9.8e-06	4.7e-05		DISGENET	Neoplasm of uncertain or unknown behavior of stomach	RT	#VALUE!	2	8.3	0.038	0.3
					RASGRP2			WIKIPATHWAYS	Brain derived neurotrophic factor BDNF signaling	RT	#VALUE!	6	25	2.3e-05	0.00011		DISGENET	Benign neoplasm of stomach	RT	#VALUE!	2	8.3	0.038	0.3
					RAPGEF1			WIKIPATHWAYS	Melanoma	RT	#VALUE!	5	20.8	2.6e-05	0.00012		DISGENET	Neoplastic Cell Transformation	RT	#VALUE!	3	12.5	0.039	0.3
					RASSF5			WIKIPATHWAYS	Non small cell lung cancer	RT	#VALUE!	5	20.8	3.3e-05	0.00015		DISGENET	Bladder Neoplasm	RT	#VALUE!	3	12.5	0.04	0.3
					RAPGEF4			WIKIPATHWAYS	EPO receptor signaling	RT	#VALUE!	4	16.7	4e-05	0.00017		DISGENET	Malignant neoplasm of urinary bladder	RT	#VALUE!	3	12.5	0.04	0.3
					APBB1IP			WIKIPATHWAYS	Breast cancer pathway	RT	#VALUE!	6	25	4.3e-05	0.00018		DISGENET	Animal Mammary Neoplasms	RT	#VALUE!	3	12.5	0.041	0.3
					KRIT1			WIKIPATHWAYS	Epithelial to mesenchymal transition in colorectal cancer	RT	#VALUE!	6	25	5.3e-05	0.00022		DISGENET	Mammary Carcinoma, Animal	RT	#VALUE!	3	12.5	0.041	0.3
					RAF1			WIKIPATHWAYS	PDGFR beta pathway	RT	#VALUE!	4	16.7	5.5e-05	0.00023		DISGENET	Juvenile Myelomonocytic Leukemia	RT	#VALUE!	2	8.3	0.042	0.3
					RALGDS			WIKIPATHWAYS	4p16 3 copy number variation	RT	#VALUE!	4	16.7	7.5e-05	0.0003		DISGENET	Stomach Carcinoma	RT	#VALUE!	2	8.3	0.047	0.31
								WIKIPATHWAYS	Pleural mesothelioma	RT	#VALUE!	8	33.3	9.3e-05	0.00037		DISGENET	Malignant neoplasm of prostate	RT	#VALUE!	5	20.8	0.047	0.31
								WIKIPATHWAYS	Pilocytic astrocytoma	RT	#VALUE!	3	12.5	9.9e-05	0.00038		DISGENET	Prostatic Neoplasms	RT	#VALUE!	5	20.8	0.047	0.31
								WIKIPATHWAYS	Relevant molecular pathways and targeted agents in triple negative breast cancer	RT	#VALUE!	4	16.7	0.00013	0.00048		DISGENET	Non-Small Cell Lung Carcinoma	RT	#VALUE!	3	12.5	0.048	0.31
								WIKIPATHWAYS	Bladder cancer	RT	#VALUE!	4	16.7	0.00015	0.00055		DISGENET	Mixed oligoastrocytoma	RT	#VALUE!	2	8.3	0.055	0.31
								WIKIPATHWAYS	5q35 copy number variation	RT	#VALUE!	5	20.8	0.00018	0.00066		DISGENET	Grade I Astrocytoma	RT	#VALUE!	2	8.3	0.055	0.31
								WIKIPATHWAYS	PI3K Akt signaling	RT	#VALUE!	7	29.2	0.00019	0.00067		DISGENET	Cerebral Astrocytoma	RT	#VALUE!	2	8.3	0.055	0.31
								WIKIPATHWAYS	IL11 signaling	RT	#VALUE!	4	16.7	0.0002	0.00069		DISGENET	Astrocytoma	RT	#VALUE!	2	8.3	0.055	0.31
								WIKIPATHWAYS	Fragile X syndrome	RT	#VALUE!	5	20.8	0.00026	0.0009		DISGENET	Diffuse Astrocytoma	RT	#VALUE!	2	8.3	0.055	0.31
								WIKIPATHWAYS	RANKL RANK signaling	RT	#VALUE!	4	16.7	0.00029	0.00098		DISGENET	Subependymal Giant Cell Astrocytoma	RT	#VALUE!	2	8.3	0.055	0.31
								WIKIPATHWAYS	Thyroid stimulating hormone TSH signaling	RT	#VALUE!	4	16.7	0.00045	0.0015		DISGENET	Juvenile Pilocytic Astrocytoma	RT	#VALUE!	2	8.3	0.055	0.31
								WIKIPATHWAYS	Hepatitis B infection	RT	#VALUE!	5	20.8	0.00058	0.0019		DISGENET	Pilocytic Astrocytoma	RT	#VALUE!	2	8.3	0.055	0.31
								WIKIPATHWAYS	Acute myeloid leukemia	RT	#VALUE!	4	16.7	0.00074	0.0024		DISGENET	Childhood Cerebral Astrocytoma	RT	#VALUE!	2	8.3	0.055	0.31
								WIKIPATHWAYS	MAPK pathway in congenital thyroid cancer	RT	#VALUE!	3	12.5	0.00078	0.0025		DISGENET	Intracranial Astrocytoma	RT	#VALUE!	2	8.3	0.055	0.31
								WIKIPATHWAYS	Focal adhesion PI3K Akt mTOR signaling	RT	#VALUE!	6	25	0.00097	0.003		DISGENET	Fibrillary Astrocytoma	RT	#VALUE!	2	8.3	0.057	0.31
								WIKIPATHWAYS	Acute viral myocarditis	RT	#VALUE!	4	16.7	0.0014	0.0042		DISGENET	Gemistocytic astrocytoma	RT	#VALUE!	2	8.3	0.057	0.31
								WIKIPATHWAYS	Androgen receptor signaling	RT	#VALUE!	4	16.7	0.0015	0.0044		DISGENET	Protoplasmic astrocytoma	RT	#VALUE!	2	8.3	0.057	0.31
								WIKIPATHWAYS	BDNF TrkB signaling	RT	#VALUE!	3	12.5	0.0033	0.0098		DISGENET	Anaplastic astrocytoma	RT	#VALUE!	2	8.3	0.06	0.31
								WIKIPATHWAYS	MAPK cascade	RT	#VALUE!	3	12.5	0.0033	0.0098		DISGENET	Ovarian Carcinoma	RT	#VALUE!	2	8.3	0.066	0.34
								WIKIPATHWAYS	Embryonic stem cell pluripotency pathways	RT	#VALUE!	4	16.7	0.0035	0.01		DISGENET	Burkitt Lymphoma	RT	#VALUE!	2	8.3	0.079	0.4
								WIKIPATHWAYS	Hippo Merlin signaling dysregulation	RT	#VALUE!	4	16.7	0.0037	0.011		DISGENET	Mesothelioma	RT	#VALUE!	2	8.3	0.089	0.45
								WIKIPATHWAYS	Envelope proteins and their potential roles in EDMD physiopathology	RT	#VALUE!	3	12.5	0.0064	0.018		DISGENET	Diabetic Nephropathy	RT	#VALUE!	2	8.3	0.095	0.47
								WIKIPATHWAYS	Netrin UNC5B signaling	RT	#VALUE!	3	12.5	0.0081	0.023
								WIKIPATHWAYS	Hepatitis C and hepatocellular carcinoma	RT	#VALUE!	3	12.5	0.0093	0.026
								WIKIPATHWAYS	Modulators of TCR signaling and T cell activation	RT	#VALUE!	3	12.5	0.011	0.03
								WIKIPATHWAYS	T cell antigen receptor TCR pathway during Staphylococcus aureus infection	RT	#VALUE!	3	12.5	0.011	0.03
								WIKIPATHWAYS	AGE RAGE pathway	RT	#VALUE!	3	12.5	0.013	0.034
								WIKIPATHWAYS	Axon guidance	RT	#VALUE!	3	12.5	0.015	0.039
								WIKIPATHWAYS	T cell activation SARS CoV 2	RT	#VALUE!	3	12.5	0.022	0.057
								WIKIPATHWAYS	Thyroid hormones production and peripheral downstream signaling effects	RT	#VALUE!	3	12.5	0.024	0.062
								WIKIPATHWAYS	Hippo signaling regulation	RT	#VALUE!	3	12.5	0.027	0.068
								WIKIPATHWAYS	Thermogenesis	RT	#VALUE!	3	12.5	0.032	0.08
								WIKIPATHWAYS	Cancer immunotherapy by CTLA4 blockade	RT	#VALUE!	2	8.3	0.036	0.089
								WIKIPATHWAYS	IL9 signaling	RT	#VALUE!	2	8.3	0.044	0.11
								WIKIPATHWAYS	MFAP5 effect on permeability and motility of endothelial cells via cytoskeleton rearrangement	RT	#VALUE!	2	8.3	0.046	0.11
								WIKIPATHWAYS	Angiogenesis	RT	#VALUE!	2	8.3	0.061	0.14
								WIKIPATHWAYS	Kallmann syndrome	RT	#VALUE!	2	8.3	0.061	0.14
								WIKIPATHWAYS	Relationship between inflammation COX 2 and EGFR	RT	#VALUE!	2	8.3	0.064	0.15
								WIKIPATHWAYS	Thyroxine thyroid hormone production	RT	#VALUE!	2	8.3	0.064	0.15
								WIKIPATHWAYS	ADHD and autism ASD pathways	RT	#VALUE!	4	16.7	0.072	0.16
								WIKIPATHWAYS	Extracellular vesicle mediated signaling in recipient cells	RT	#VALUE!	2	8.3	0.074	0.16
								WIKIPATHWAYS	miRNA regulation of prostate cancer signaling	RT	#VALUE!	2	8.3	0.078	0.17
								WIKIPATHWAYS	p38 MAPK signaling	RT	#VALUE!	2	8.3	0.088	0.19
								WIKIPATHWAYS	Thymic stromal lymphopoietin TSLP signaling	RT	#VALUE!	2	8.3	0.093	0.2
								WIKIPATHWAYS	mBDNF and proBDNF regulation of GABA neurotransmission	RT	#VALUE!	2	8.3	0.095	0.2
