# Supplementary material for: Identifying gene regulation modules associated with tumor metastasis using a network decomposition approach and combinatorial fusion analysis
Source: PLoS One. 2026 Jun 26;21(6):e0337873. doi: 10.1371/journal.pone.0337873 (PMC13308872; doi:10.1371/journal.pone.0337873)
Supplement: S7 File — (XLSX) [file pone.0337873.s007.xlsx]

## Sheet: module_multivariate_survival_re
module_id	gene1	gene2	gene3	gene4	weighted_ds_rank	HR	lower95	upper95	cox_p_value	cox_adjusted_p_value
TGFB1|EGLN2|ARNT|EPAS1	TGFB1	EGLN2	ARNT	EPAS1	1	2.11408	1.55973	2.86544	1.40096872420525e-06	7.98552172796995e-06
TGFB1|TGFA|EGLN2|EPAS1	TGFB1	TGFA	EGLN2	EPAS1	2	2.11573	1.5934	2.80929	2.2143938653651e-07	2.66275099440936e-06
TGFB1|PDGFB|EGLN2|EPAS1	TGFB1	PDGFB	EGLN2	EPAS1	3	1.81908	1.41497	2.33861	3.04205653889178e-06	1.37833357775688e-05
TGFB1|TGFA|ARNT|EPAS1	TGFB1	TGFA	ARNT	EPAS1	4	2.12137	1.58044	2.84745	5.5131576781104e-07	4.48928553788989e-06
TGFB1|PDGFB|ARNT|EPAS1	TGFB1	PDGFB	ARNT	EPAS1	5	1.78597	1.38507	2.30292	7.76782634237276e-06	3.05355932079481e-05
TGFB1|SLC2A1|EGLN2|EPAS1	TGFB1	SLC2A1	EGLN2	EPAS1	6	1.92513	1.51095	2.45285	1.16322238977671e-07	1.65759190543181e-06
TGFB1|PDGFB|TGFA|EPAS1	TGFB1	PDGFB	TGFA	EPAS1	7	1.81637	1.4266	2.31264	1.27975504477801e-06	7.67853026866807e-06
TGFB1|SLC2A1|ARNT|EPAS1	TGFB1	SLC2A1	ARNT	EPAS1	8	1.89649	1.48232	2.42638	3.56327792513841e-07	3.38511402888149e-06
TGFB1|SLC2A1|TGFA|EPAS1	TGFB1	SLC2A1	TGFA	EPAS1	9	2.07745	1.62521	2.65552	5.31359821413207e-09	5.63765908972942e-07
TGFA|EGLN2|ARNT|EPAS1	TGFA	EGLN2	ARNT	EPAS1	10	1.71526	1.29036	2.28008	0.000203012	0.000292954
TGFB1|PDGFB|SLC2A1|EPAS1	TGFB1	PDGFB	SLC2A1	EPAS1	11	1.71283	1.38435	2.11926	7.27907690957645e-07	5.40580581371232e-06
PDGFB|EGLN2|ARNT|EPAS1	PDGFB	EGLN2	ARNT	EPAS1	12	1.54493	1.20154	1.98644	0.000694922	0.000808379
TGFB1|EGLN2|CREBBP|EPAS1	TGFB1	EGLN2	CREBBP	EPAS1	13	1.82555	1.43452	2.32317	9.88711684578167e-07	6.63018423775947e-06
PDGFB|TGFA|EGLN2|EPAS1	PDGFB	TGFA	EGLN2	EPAS1	14	1.55697	1.23587	1.96148	0.000171858	0.000268382
TGFB1|ARNT|CREBBP|EPAS1	TGFB1	ARNT	CREBBP	EPAS1	15	1.79093	1.40222	2.2874	3.04238152850922e-06	1.37833357775688e-05
SLC2A1|EGLN2|ARNT|EPAS1	SLC2A1	EGLN2	ARNT	EPAS1	16	1.95533	1.43755	2.6596	1.93359456258718e-05	6.2979937181411e-05
PDGFB|TGFA|ARNT|EPAS1	PDGFB	TGFA	ARNT	EPAS1	17	1.53127	1.21372	1.93191	0.000326433	0.00042774
TGFB1|VEGFA|EGLN2|EPAS1	TGFB1	VEGFA	EGLN2	EPAS1	18	2.37031	1.74679	3.21639	2.99837560001749e-08	8.54537046004984e-07
TGFB1|TGFA|CREBBP|EPAS1	TGFB1	TGFA	CREBBP	EPAS1	19	1.86643	1.471	2.36815	2.78867064496047e-07	2.89007685023176e-06
SLC2A1|TGFA|EGLN2|EPAS1	SLC2A1	TGFA	EGLN2	EPAS1	20	2.09533	1.55702	2.81975	1.04734673410902e-06	6.63319598269048e-06
TGFB1|VEGFA|ARNT|EPAS1	TGFB1	VEGFA	ARNT	EPAS1	21	2.34337	1.71129	3.2089	1.09742188759936e-07	1.65759190543181e-06
TGFB1|PDGFB|CREBBP|EPAS1	TGFB1	PDGFB	CREBBP	EPAS1	22	1.64717	1.33451	2.03308	3.36983478191804e-06	1.42281913014317e-05
PDGFB|SLC2A1|EGLN2|EPAS1	PDGFB	SLC2A1	EGLN2	EPAS1	23	1.67899	1.3135	2.14617	3.51704134807314e-05	9.77909057756922e-05
SLC2A1|TGFA|ARNT|EPAS1	SLC2A1	TGFA	ARNT	EPAS1	24	2.05801	1.52048	2.78556	2.96779005472592e-06	1.37833357775688e-05
PDGFB|SLC2A1|ARNT|EPAS1	PDGFB	SLC2A1	ARNT	EPAS1	25	1.63388	1.27918	2.08692	8.42907092379607e-05	0.000175483
TGFB1|VEGFA|TGFA|EPAS1	TGFB1	VEGFA	TGFA	EPAS1	26	2.44757	1.8023	3.32385	9.89062998198145e-09	5.63765908972942e-07
TGFB1|VEGFA|PDGFB|EPAS1	TGFB1	VEGFA	PDGFB	EPAS1	27	1.99633	1.52713	2.60969	4.2537042977018e-07	3.73017146106158e-06
TGFB1|SLC2A1|CREBBP|EPAS1	TGFB1	SLC2A1	CREBBP	EPAS1	28	1.73855	1.40974	2.14406	2.335746486324e-07	2.66275099440936e-06
PDGFB|SLC2A1|TGFA|EPAS1	PDGFB	SLC2A1	TGFA	EPAS1	29	1.72316	1.35615	2.18948	8.46753928948479e-06	3.12681893780675e-05
EPAS1|EGLN2|CREBBP|ARNT	EPAS1	EGLN2	CREBBP	ARNT	30	1.57601	1.23373	2.01324	0.000271253	0.000361725
TGFB1|VEGFA|SLC2A1|EPAS1	TGFB1	VEGFA	SLC2A1	EPAS1	31	1.99776	1.56893	2.54379	1.98509557418835e-08	7.54336318191572e-07
TGFA|EGLN2|CREBBP|EPAS1	TGFA	EGLN2	CREBBP	EPAS1	32	1.61052	1.28037	2.0258	4.67147752537169e-05	0.000121034
VEGFA|EGLN2|ARNT|EPAS1	VEGFA	EGLN2	ARNT	EPAS1	33	2.09148	1.45215	3.01228	7.36866046014943e-05	0.000175006
PDGFB|EGLN2|CREBBP|EPAS1	PDGFB	EGLN2	CREBBP	EPAS1	34	1.484	1.20666	1.82508	0.000184274	0.000276411
TGFA|ARNT|CREBBP|EPAS1	TGFA	ARNT	CREBBP	EPAS1	35	1.583	1.25514	1.9965	0.000104838	0.000206061
PDGFB|ARNT|CREBBP|EPAS1	PDGFB	ARNT	CREBBP	EPAS1	36	1.45342	1.1825	1.78641	0.00038144	0.000488586
VEGFA|TGFA|EGLN2|EPAS1	VEGFA	TGFA	EGLN2	EPAS1	37	2.05219	1.48439	2.8372	1.36062238432224e-05	4.56208681802162e-05
VEGFA|PDGFB|EGLN2|EPAS1	VEGFA	PDGFB	EGLN2	EPAS1	38	1.75862	1.32617	2.33207	8.83947761707881e-05	0.000179947
VEGFA|TGFA|ARNT|EPAS1	VEGFA	TGFA	ARNT	EPAS1	39	2.01608	1.44665	2.80964	3.46582588763635e-05	9.77909057756922e-05
SLC2A1|EGLN2|CREBBP|EPAS1	SLC2A1	EGLN2	CREBBP	EPAS1	40	1.72057	1.35304	2.18793	9.59672740135198e-06	3.31523310228523e-05
PDGFB|TGFA|CREBBP|EPAS1	PDGFB	TGFA	CREBBP	EPAS1	41	1.48813	1.22126	1.81331	8.07339893316116e-05	0.000175483
VEGFA|PDGFB|ARNT|EPAS1	VEGFA	PDGFB	ARNT	EPAS1	42	1.70209	1.28447	2.2555	0.00021308	0.000303639
SLC2A1|ARNT|CREBBP|EPAS1	SLC2A1	ARNT	CREBBP	EPAS1	43	1.67027	1.31417	2.12286	2.7508965098719e-05	8.34380325387952e-05
TGFB1|VEGFA|CREBBP|EPAS1	TGFB1	VEGFA	CREBBP	EPAS1	44	2.01577	1.55839	2.60739	9.35473299135027e-08	1.65759190543181e-06
VEGFA|SLC2A1|EGLN2|EPAS1	VEGFA	SLC2A1	EGLN2	EPAS1	45	2.30044	1.65358	3.20033	7.58709587889449e-07	5.40580581371232e-06
VEGFA|PDGFB|TGFA|EPAS1	VEGFA	PDGFB	TGFA	EPAS1	46	1.72778	1.3303	2.24402	4.13849985008164e-05	0.000112331
BAD|PIK3CA|GAB1|AKT3	BAD	PIK3CA	GAB1	AKT3	47	1.36016	1.13689	1.62728	0.000773022	0.000890146
SLC2A1|TGFA|CREBBP|EPAS1	SLC2A1	TGFA	CREBBP	EPAS1	48	1.80859	1.42023	2.30313	1.55126349373284e-06	8.22769088521776e-06
VEGFA|SLC2A1|ARNT|EPAS1	VEGFA	SLC2A1	ARNT	EPAS1	49	2.20698	1.58211	3.07864	3.1435678089192e-06	1.37833357775688e-05
PDGFB|SLC2A1|CREBBP|EPAS1	PDGFB	SLC2A1	CREBBP	EPAS1	50	1.54494	1.26016	1.89407	2.85842282452721e-05	8.35538979477185e-05
PIK3CA|MAPK1|PTPN11|GAB1	PIK3CA	MAPK1	PTPN11	GAB1	51	1.39635	1.15874	1.68268	0.000451277	0.000553179
ETS1|JUN|PTPN11|MAPK1	ETS1	JUN	PTPN11	MAPK1	52	1.70195	1.28967	2.24604	0.00017171	0.000268382
VEGFA|SLC2A1|TGFA|EPAS1	VEGFA	SLC2A1	TGFA	EPAS1	53	2.53452	1.80746	3.55403	6.98502308685374e-08	1.59258526380265e-06
VEGFA|PDGFB|SLC2A1|EPAS1	VEGFA	PDGFB	SLC2A1	EPAS1	54	1.82934	1.40167	2.38749	8.77703561489614e-06	3.12681893780675e-05
GRB2|MAPK1|PTPN11|GAB1	GRB2	MAPK1	PTPN11	GAB1	55	1.50417	1.2222	1.85118	0.000115986	0.000224108
PTPN11|GRB2|PIK3CA|GAB1	PTPN11	GRB2	PIK3CA	GAB1	55	1.41031	1.14108	1.74304	0.00146706	0.00162373
CRK|GRB2|PIK3CA|GAB1	CRK	GRB2	PIK3CA	GAB1	57	1.38124	1.17078	1.62953	0.000128488	0.000226161
JUN|PTPN11|MAP2K1|MAPK1	JUN	PTPN11	MAP2K1	MAPK1	58	2.02259	1.31507	3.11076	0.00134159	0.00149942
VEGFA|EGLN2|CREBBP|EPAS1	VEGFA	EGLN2	CREBBP	EPAS1	59	1.8181	1.38055	2.39433	2.08329052918192e-05	6.59708667574274e-05
GRB2|AKT3|PIK3CA|GAB1	GRB2	AKT3	PIK3CA	GAB1	60	1.35671	1.15298	1.59643	0.00023815	0.000331086
ETS1|JUN|MAP2K1|MAPK1	ETS1	JUN	MAP2K1	MAPK1	61	1.80193	1.34717	2.41019	7.24271629387207e-05	0.000175006
ETS1|PTPN11|MAP2K1|MAPK1	ETS1	PTPN11	MAP2K1	MAPK1	61	1.715	1.29761	2.26665	0.000150128	0.00024105
JUN|PTPN11|GAB1|MAPK1	JUN	PTPN11	GAB1	MAPK1	61	1.59607	1.24193	2.0512	0.00025959	0.000352301
VEGFA|ARNT|CREBBP|EPAS1	VEGFA	ARNT	CREBBP	EPAS1	64	1.7577	1.33311	2.31752	6.38569525515761e-05	0.000158254
CRK|MAPK1|PTPN11|GAB1	CRK	MAPK1	PTPN11	GAB1	65	1.47511	1.22989	1.76923	2.78126775129317e-05	8.34380325387952e-05
ETS1|PTPN11|GAB1|MAPK1	ETS1	PTPN11	GAB1	MAPK1	65	1.43859	1.19405	1.73323	0.000130475	0.000226161
PTPN11|CRK|PIK3CA|GAB1	PTPN11	CRK	PIK3CA	GAB1	65	1.3859	1.15562	1.66207	0.000431507	0.000540569
GRB2|PIK3CA|GAB1|MET	GRB2	PIK3CA	GAB1	MET	68	1.43441	1.16538	1.76554	0.00066368	0.000779995
GRB2|PIK3CA|MET|GAB1	GRB2	PIK3CA	MET	GAB1	68	1.43441	1.16538	1.76554	0.00066368	0.000779995
PIK3CA|GRB2|MET|GAB1	PIK3CA	GRB2	MET	GAB1	68	1.43441	1.16538	1.76554	0.00066368	0.000779995
PIK3CA|GRB2|MET|GAB1	PIK3CA	GRB2	MET	GAB1	68	1.43441	1.16538	1.76554	0.00066368	0.000779995
PTPN11|AKT3|PIK3CA|GAB1	PTPN11	AKT3	PIK3CA	GAB1	72	1.3563	1.13279	1.62392	0.000909913	0.0010373
VEGFA|TGFA|CREBBP|EPAS1	VEGFA	TGFA	CREBBP	EPAS1	73	1.8268	1.40318	2.37831	7.58755584520339e-06	3.05355932079481e-05
VEGFA|PDGFB|CREBBP|EPAS1	VEGFA	PDGFB	CREBBP	EPAS1	74	1.60865	1.27789	2.02503	5.16931786842272e-05	0.000130956
CRK|AKT3|PIK3CA|GAB1	CRK	AKT3	PIK3CA	GAB1	75	1.33442	1.15415	1.54285	9.77631597561342e-05	0.000195526
PTPN11|CRK|GRB2|GAB1	PTPN11	CRK	GRB2	GAB1	76	1.48037	1.20873	1.81306	0.000149003	0.00024105
MAPK1|GAB1|MET|PTPN11	MAPK1	GAB1	MET	PTPN11	77	1.62045	1.26663	2.07311	0.000122802	0.000226161
MAPK1|GAB1|MAP2K1|PTPN11	MAPK1	GAB1	MAP2K1	PTPN11	77	1.6062	1.24821	2.06686	0.000230269	0.000324082
PTPN11|PIK3CA|MET|GAB1	PTPN11	PIK3CA	MET	GAB1	77	1.4627	1.138	1.88005	0.00298409	0.0030105
CRK|PIK3CA|MET|GAB1	CRK	PIK3CA	MET	GAB1	80	1.4239	1.18322	1.71354	0.000183427	0.000276411
VEGFA|SLC2A1|CREBBP|EPAS1	VEGFA	SLC2A1	CREBBP	EPAS1	81	1.89612	1.46017	2.46223	1.5877999953929e-06	8.22769088521776e-06
AKT3|GAB1|MET|PIK3CA	AKT3	GAB1	MET	PIK3CA	82	1.38254	1.15484	1.65513	0.00041885	0.000530543
PTPN11|GRB2|MET|GAB1	PTPN11	GRB2	MET	GAB1	83	1.52397	1.17346	1.97919	0.00158043	0.00168382
PTPN11|GRB2|MET|GAB1	PTPN11	GRB2	MET	GAB1	83	1.52397	1.17346	1.97919	0.00158043	0.00168382
PTPN11|GRB2|MET|GAB1	PTPN11	GRB2	MET	GAB1	83	1.52397	1.17346	1.97919	0.00158043	0.00168382
GRB2|PTPN11|GAB1|MET	GRB2	PTPN11	GAB1	MET	83	1.52397	1.17346	1.97919	0.00158043	0.00168382
PIK3CA|SOS1|GRB2|GAB1	PIK3CA	SOS1	GRB2	GAB1	87	1.33727	1.11332	1.60626	0.00188388	0.00191752
GRB2|CRK|GAB1|MET	GRB2	CRK	GAB1	MET	88	1.49078	1.22165	1.81921	8.46626562443109e-05	0.000175483
CRK|GRB2|MET|GAB1	CRK	GRB2	MET	GAB1	88	1.49078	1.22165	1.81921	8.46626562443115e-05	0.000175483
CRK|GRB2|MET|GAB1	CRK	GRB2	MET	GAB1	88	1.49078	1.22165	1.81921	8.46626562443115e-05	0.000175483
CRK|GRB2|MET|GAB1	CRK	GRB2	MET	GAB1	88	1.49078	1.22165	1.81921	8.46626562443115e-05	0.000175483
PTPN11|CRK|MET|GAB1	PTPN11	CRK	MET	GAB1	92	1.56951	1.23945	1.98747	0.000182553	0.000276411
PIK3CA|RAPGEF1|CRK|GAB1	PIK3CA	RAPGEF1	CRK	GAB1	93	1.3567	1.15282	1.59663	0.000241061	0.000331095
PIK3CA|MET|HGF|GAB1	PIK3CA	MET	HGF	GAB1	94	1.53843	1.23213	1.92086	0.000143051	0.000236346
PTPN11|SOS1|GRB2|GAB1	PTPN11	SOS1	GRB2	GAB1	95	1.41308	1.12111	1.7811	0.0034115	0.0034115
GRB2|RAPGEF1|CRK|GAB1	GRB2	RAPGEF1	CRK	GAB1	96	1.43704	1.19943	1.72173	8.42609438315082e-05	0.000175483
CRK|SOS1|GRB2|GAB1	CRK	SOS1	GRB2	GAB1	96	1.40334	1.17409	1.67737	0.000196473	0.000287152
GRB2|GAB1|HGF|MET	GRB2	GAB1	HGF	MET	98	1.49764	1.21716	1.84275	0.000134903	0.000226161
GRB2|HGF|GAB1|MET	GRB2	HGF	GAB1	MET	98	1.49764	1.21716	1.84275	0.000134903	0.000226161
GRB2|HGF|GAB1|MET	GRB2	HGF	GAB1	MET	98	1.49764	1.21716	1.84275	0.000134903	0.000226161
GRB2|MET|HGF|GAB1	GRB2	MET	HGF	GAB1	98	1.49764	1.21716	1.84275	0.000134903	0.000226161
JUN|MAP2K1|ARAF|MAPK1	JUN	MAP2K1	ARAF	MAPK1	102	2.23825	1.42703	3.51062	0.000450801	0.000553179
MAPK1|ARAF|PTPN11|MAP2K1	MAPK1	ARAF	PTPN11	MAP2K1	102	1.99434	1.31244	3.03054	0.00122275	0.00138013
PTPN11|RAPGEF1|CRK|GAB1	PTPN11	RAPGEF1	CRK	GAB1	104	1.45335	1.18833	1.77748	0.00027288	0.000361725
ETS1|MAP2K1|ARAF|MAPK1	ETS1	MAP2K1	ARAF	MAPK1	105	1.84065	1.373	2.46757	4.51109873532549e-05	0.000119597
PTPN11|MET|HGF|GAB1	PTPN11	MET	HGF	GAB1	106	1.6586	1.2714	2.16372	0.000191305	0.000283231
SOS1|MET|GAB1|GRB2	SOS1	MET	GAB1	GRB2	107	1.43427	1.14505	1.79655	0.00169679	0.00174265
SOS1|GAB1|MET|GRB2	SOS1	GAB1	MET	GRB2	107	1.43427	1.14505	1.79655	0.00169679	0.00174265
SOS1|GAB1|MET|GRB2	SOS1	GAB1	MET	GRB2	107	1.43427	1.14505	1.79655	0.00169679	0.00174265
GAB1|SOS1|GRB2|MET	GAB1	SOS1	GRB2	MET	107	1.43427	1.14505	1.79655	0.00169679	0.00174265
CRK|MET|HGF|GAB1	CRK	MET	HGF	GAB1	111	1.60197	1.3017	1.97151	8.59627162657028e-06	3.12681893780675e-05
SOS1|MET|HGF|GRB2	SOS1	MET	HGF	GRB2	112	1.62932	1.24762	2.1278	0.000337745	0.000437533
RAPGEF1|GAB1|MET|CRK	RAPGEF1	GAB1	MET	CRK	113	1.48405	1.21268	1.81616	0.000127403	0.000226161
RAP1A|CRK|GAB1|RAPGEF1	RAP1A	CRK	GAB1	RAPGEF1	114	1.4925	1.2165	1.83111	0.000123813	0.000226161
