# Supplementary material for: Identifying gene regulation modules associated with tumor metastasis using a network decomposition approach and combinatorial fusion analysis
Source: PLoS One. 2026 Jun 26;21(6):e0337873. doi: 10.1371/journal.pone.0337873 (PMC13308872; doi:10.1371/journal.pone.0337873)
Supplement: S8 File — (CSV) [file pone.0337873.s008.csv]

module_id	gene1	gene2	gene3	gene4	weighted_ds_rank	N	events	cutoff	HR	lower95	upper95	coef	z	cox_p_value	logrank_p_value	missing_expression_genes	missing_hr_genes	cox_adjusted_p_value	logrank_adjusted_p_value	genes_in_module	HR_label	p_label
ABCG1|HAVCR2|CD14|TGFA	ABCG1	HAVCR2	CD14	TGFA	3	501	172	-288.0262218	1.000514679	1.00029727	1.000732135	0.000514546	4.640568046	3.47E-06	3.42E-08	NA	NA	1.04E-05	1.03E-07	ABCG1|HAVCR2|CD14|TGFA	1.001 (1.000-1.001)	3.47E-06
COL1A1|DCN|FBLN1|POSTN	COL1A1	DCN	FBLN1	POSTN	1	501	172	1604.152683	1.000014147	1.000003226	1.000025067	1.41E-05	2.539045713	0.01111553	0.000897344	NA	NA	0.016673295	0.001346016	COL1A1|DCN|FBLN1|POSTN	1.000 (1.000-1.000)	1.11E-02
VHL|PBRM1|BAP1|SETD2	VHL	PBRM1	BAP1	SETD2	2	501	172	-355.1703895	0.999113999	0.997519782	1.000710763	-0.000886394	-1.087917476	0.27663154	0.025994066	NA	NA	0.27663154	0.025994066	VHL|PBRM1|BAP1|SETD2	0.999 (0.998-1.001)	2.77E-01
